# Supplementary material for: SF3B1 hotspot mutations confer sensitivity to PARP inhibition by eliciting a defective replication stress response
Source: Nat Genet. 2023 Jul 31;55(8):1311–23. doi: 10.1038/s41588-023-01460-5 (PMC10412459; doi:10.1038/s41588-023-01460-5)
Supplement: Supplementary file 4 — Supplementary Table 1: Small-molecule inhibitor profiling in K562 SF3B1K700E mutant cells. Supplementary Table 2: Whole-genome CRISPR knockout screen in K562 SF3B1K700E mutant cells. Supplementary Table 3: RNA-sequencing QC metrics of K562WT and K562K700E cells ±talazoparib. Supplementary Table 4: Differential splicing and RNA expression analysis in K562 isogenic cells ±PARPi and primary UM. Supplementary Table 5: Assessment of RNA total Pol II binding in K562WT and K562K700E cells. Supplementary Table 6: Total mass spectrometry analysis in MEL202R625G-DEG and MEL202R625G cells ±talazoparib. Supplementary Table 7: Alternative splicing events in ATR pathway genes. Supplementary Table 8: Primers used in the study. Supplementary Table 9: Antibodies and dilutions used in the study. [file 41588_2023_1460_MOESM4_ESM.xlsx]

## Sheet: Table S1
Table S1. Small molecule inhibitor profiling in K562 SF3B1K700E mutant cells				Triaged hits SF with at least 2 doses <0.6 p.value <0.01
Compound.name	SF (Survival fraction) ratio	p.value (t test)		Compound.name	SF (Survival fraction) ratio	p.value (t test)
vinorelbine(anti-mitotic)(10nM)	0.384693	0.000855647		2-methoxyestradiol(anti-angiogenesis)(100nM)	0.594938	1.344e-05
17-AAG(HSP90i)(50nM)	0.410072	0.00119454		2-methoxyestradiol(anti-angiogenesis)(5nM)	0.665526	0.00227129
(S)+camptothecin(TOPOIpoison)(5nM)	0.431772	0.000430437		BIBW2992(EGFR/HER2i)(100nM)	0.679489	0.00275527
SAR-20106(CHK1,Sutton)(1000nM)	0.441686	0.00184879		BIBW2992(EGFR/HER2i)(500nM)	0.665908	1.63265e-05
doxorubicin.HCl(DNAintercalator)(100nM)	0.445714	2.13991e-06		talazoparib(PARPi)(100nM)	0.571089	0.00355611
BI-2536(PLKi)(5nM)	0.454528	5.4804e-05		talazoparib(PARPi)(50nM)	0.551572	0.00548747
gemcitabine.HCl(DNArepinhib)(5nM)	0.464902	0.000153473		Cabozantinib(MET/VEGFi)(1000nM)	0.686292	0.00641849
vinorelbine(anti-mitotic)(5nM)	0.474609	5.79339e-06		Cabozantinib(MET/VEGFi)(500nM)	0.503295	0.000315356
gemcitabine.HCl(DNArepinhib)(10nM)	0.491462	0.000643985		crizotonib(ALKi)(100nM)	0.606344	0.00810118
SAR-20106(CHK1,Sutton)(500nM)	0.49719	0.0050514		crizotonib(ALKi)(50nM)	0.560843	1.14254e-05
Cabozantinib(MET/VEGFi)(500nM)	0.503295	0.000315356		gemcitabine.HCl(DNArepinhib)(10nM)	0.491462	0.000643985
nilotinib(BCR-ABLi)(5nM)	0.537464	1.07684e-05		gemcitabine.HCl(DNArepinhib)(5nM)	0.464902	0.000153473
PF-02341066(MET/ALKi)(100nM)	0.541801	0.0118432		imatinibmesylate(Bcr-ABLi)(0.5nM)	0.695667	0.00273474
PF-03814735(Aurora)(50nM)	0.549189	1.80285e-05		imatinibmesylate(Bcr-ABLi)(100nM)	0.617074	0.00620762
imatinibmesylate(Bcr-ABLi)(50nM)	0.549563	0.00075666		imatinibmesylate(Bcr-ABLi)(50nM)	0.549563	0.00075666
talazoparib(PARPi)(50nM)	0.551572	0.00548747		MK2206(AKTi)(1000nM)	0.626449	0.00477693
crizotonib(ALKi)(50nM)	0.560843	1.14254e-05		MK2206(AKTi)(500nM)	0.654212	0.00938331
Foretinib(METi,VEGFR2i,KDRi)(100nM)	0.560895	0.0445766		MK2206(AKTi)(50nM)	0.60998	0.0019822
talazoparib(PARPi)(100nM)	0.571089	0.00355611		SAR-20106(CHK1,Sutton)(1000nM)	0.441686	0.00184879
2-methoxyestradiol(anti-angiogenesis)(100nM)	0.594938	1.344e-05		SAR-20106(CHK1,Sutton)(500nM)	0.49719	0.0050514
crizotonib(ALKi)(100nM)	0.606344	0.00810118		vinorelbine(anti-mitotic)(10nM)	0.384693	0.000855647
MK2206(AKTi)(50nM)	0.60998	0.0019822		vinorelbine(anti-mitotic)(5nM)	0.474609	5.79339e-06
imatinibmesylate(Bcr-ABLi)(100nM)	0.617074	0.00620762
PF-00477736(CHK1i)(100nM)	0.621424	0.000281862
2-methoxyestradiol(anti-angiogenesis)(500nM)	0.6261	0.0109311
MK2206(AKTi)(1000nM)	0.626449	0.00477693
canertinib(pan-ErbBi)(1000nM)	0.639071	0.00198172
PF-00299804(pan-ErbBi)(1000nM)	0.642349	0.00603591
gefitinib(EGFRi)(0.5nM)	0.644561	0.0640829
PF-02341066(MET/ALKi)(50nM)	0.652384	0.00196648
MK2206(AKTi)(500nM)	0.654212	0.00938331
everolimus(mTORi)(1nM)	0.654548	0.00361858
MSC2358705A(DNA-Pki,Merck)(50nM)	0.658136	0.0521991
KU0057788(DNA-Pki)(1000nM)	0.661436	0.00115927
decitabine(DNAmeth)(10nM)	0.664902	0.00588005
lapatinib(Her2i)(1000nM)	0.665202	0.0170616
2-methoxyestradiol(anti-angiogenesis)(5nM)	0.665526	0.00227129
BIBW2992(EGFR/HER2i)(500nM)	0.665908	1.63265e-05
lapatinib(Her2i)(10nM)	0.668913	0.0155341
celecoxib(COX2i)(50nM)	0.673378	0.00542989
Lenvatinib(VEGFi)(1000nM)	0.673562	0.00439653
DMX_2320(IKKeinhibitor)(100nM)	0.677039	0.000261455
MSC2358705A(DNA-Pki,Merck)(100nM)	0.678562	2.224e-05
crizotonib(ALKi)(10nM)	0.678808	0.0201916
crizotonib(ALKi)(1nM)	0.678966	0.0246481
BIBW2992(EGFR/HER2i)(100nM)	0.679489	0.00275527
MK2206(AKTi)(10nM)	0.685732	0.0834755
Cabozantinib(MET/VEGFi)(1000nM)	0.686292	0.00641849
MLN-4924(NEDDi)(10nM)	0.686877	0.00155022
lestaurtinib(1mM)(JAK2/FLT3/TrkAi)(0.1nM)	0.691326	0.0062756
imatinibmesylate(Bcr-ABLi)(10nM)	0.691516	0.0129738
erlotinib(EGFRi)(50nM)	0.692481	0.0178861
MK-1175(WEE1i)(100nM)	0.693438	0.126762
voronostat(classI&IIHDACi)(1000nM)	0.693798	0.00852835
imatinibmesylate(Bcr-ABLi)(0.5nM)	0.695667	0.00273474
everolimus(mTORi)(0.5nM)	0.697145	0.0140675
everolimus(mTORi)(100nM)	0.697302	0.102733
celecoxib(COX2i)(1000nM)	0.69783	0.0315254
GSK2194069A(FASi)(5nM)	0.700077	0.208295
everolimus(mTORi)(50nM)	0.701861	0.0207109
Cabozantinib(MET/VEGFi)(100nM)	0.704479	0.00142671
MK2206(AKTi)(100nM)	0.706271	0.0583273
2-methoxyestradiol(anti-angiogenesis)(50nM)	0.706461	0.00121466
MLN-4924(NEDDi)(1nM)	0.707977	0.00115136
Lenvatinib(VEGFi)(500nM)	0.710283	0.00070301
Cabozantinib(MET/VEGFi)(10nM)	0.710442	0.00234024
AG-14699(PfizerPARPi)(1000nM)	0.710555	0.00926514
DMX_2320(IKKeinhibitor)(0.5nM)	0.710888	0.00697535
erlotinib(EGFRi)(1000nM)	0.711516	0.0206732
DMX_1783(TNKSiinhibitor)(500nM)	0.711723	0.00842833
everolimus(mTORi)(5nM)	0.712218	0.000805964
temozolomide(DNAalkylation)(500nM)	0.713503	0.00460469
doxorubicin.HCl(DNAintercalator)(5nM)	0.717773	0.000570056
Cabozantinib(MET/VEGFi)(0.5nM)	0.71788	0.00209194
PF-04929113(HSP90i)(10nM)	0.719305	0.000951124
canertinib(pan-ErbBi)(500nM)	0.720038	0.00497169
NEG	0.720281	0.0135364
canertinib(pan-ErbBi)(50nM)	0.72116	0.112283
decitabine(DNAmeth)(1nM)	0.723518	0.0121322
lapatinib(Her2i)(0.5nM)	0.725797	0.00413144
Lenvatinib(VEGFi)(0.5nM)	0.728453	0.0135581
Sapacitabine(CNDAC)(50nM)	0.728908	0.00615897
Foretinib(METi,VEGFR2i,KDRi)(10nM)	0.729217	0.0139931
sunitinib(VEGFR1-3i,PDGFRi,Kiti,CSF1Ri)(500nM)	0.730049	0.00120334
imatinibmesylate(Bcr-ABLi)(5nM)	0.732542	0.0232514
Cabozantinib(MET/VEGFi)(50nM)	0.732996	0.0087666
decitabine(DNAmeth)(0.5nM)	0.733294	0.0167299
2-methoxyestradiol(anti-angiogenesis)(1nM)	0.733382	0.000339364
DMX_2320(IKKeinhibitor)(5nM)	0.733494	0.000194739
MSC2358705A(DNA-Pki,Merck)(1000nM)	0.734179	0.00186528
celecoxib(COX2i)(100nM)	0.735711	0.0782453
imatinibmesylate(Bcr-ABLi)(1nM)	0.740096	0.00318862
MLN-4924(NEDDi)(50nM)	0.740146	0.00880939
DMX_2320(IKKeinhibitor)(50nM)	0.740317	0.011983
Foretinib(METi,VEGFR2i,KDRi)(0.5nM)	0.742011	0.032584
nilotinib(BCR-ABLi)(1nM)	0.742136	0.0125183
erlotinib(EGFRi)(1nM)	0.742623	0.0100722
talazoparib(PARPi)(10nM)	0.742925	0.00456242
PD-0332991(CDK4/6i)(5nM)	0.743098	0.117209
MLN-4924(NEDDi)(0.5nM)	0.743326	0.0381363
MK-1175(WEE1i)(50nM)	0.7443	0.0475777
ABT-737(Bcl2i)(0.5nM)	0.744566	0.00283782
sapacitabine(CNDAC)(100nM)	0.744804	0.000203879
DMX_2320(IKKeinhibitor)(1nM)	0.74521	0.0199596
GSK2194069A(FASi)(1nM)	0.750078	0.285194
Foretinib(METi,VEGFR2i,KDRi)(1nM)	0.750271	0.00622316
celecoxib(COX2i)(0.5nM)	0.751048	0.00678446
Lenvatinib(VEGFi)(10nM)	0.754997	0.0125896
lapatinib(Her2i)(1nM)	0.755192	0.015659
DMX_1783(TNKSiinhibitor)(50nM)	0.755598	0.0139408
PF-00299804(pan-ErbBi)(500nM)	0.755847	0.0063991
crizotonib(ALKi)(5nM)	0.755904	0.0209527
crizotonib(ALKi)(0.5nM)	0.759488	0.0245093
GSK2194069A(FASi)(10nM)	0.759974	0.0509756
ABT-737(Bcl2i)(5nM)	0.761399	0.0269926
ABT-737(Bcl2i)(1nM)	0.761769	0.00749185
carboplatin(DNAalkylation)(1000nM)	0.762373	0.214782
PF-04929113(HSP90i)(5nM)	0.763354	0.0879125
Lenvatinib(VEGFi)(5nM)	0.763478	0.016519
carboplatin(DNAalkylation)(100nM)	0.76378	0.100866
temozolomide(DNAalkylation)(10nM)	0.764929	0.0232939
2-methoxyestradiol(anti-angiogenesis)(0.5nM)	0.765139	0.0236127
carboplatin(DNAalkylation)(0.5nM)	0.765259	0.00627954
Nutlin3(MDM2i)(500nM)	0.766615	0.0143987
gefitinib(EGFRi)(10nM)	0.768315	0.0161596
MDV-3100(CRPCi)(500nM)	0.768977	0.00244036
BIBW2992(EGFR/HER2i)(10nM)	0.769464	0.00366778
etoposide(TOPOIIi)(10nM)	0.77057	0.00506842
voronostat(classI&IIHDACi)(500nM)	0.77125	0.0542862
KU0057788(DNA-Pki)(500nM)	0.771502	0.0954289
gemcitabine.HCl(DNArepinhib)(1nM)	0.771697	0.00599695
MLN-4924(NEDDi)(5nM)	0.772303	0.0169628
decitabine(DNAmeth)(5nM)	0.773184	0.00229857
talazoparib(PARPi)(5nM)	0.774536	0.002042
Foretinib(METi,VEGFR2i,KDRi)(50nM)	0.775221	0.0163598
17-AAG(HSP90i)(10nM)	0.775907	0.000262924
6-thioguanine(anti-metabolite)(1000nM)	0.777057	0.00402408
talazoparib(PARPi)(1nM)	0.777925	0.00719265
4-OH-tamoxifen(ERi)(10nM)	0.778003	0.132265
DMX_1783(TNKSiinhibitor)(100nM)	0.779557	0.000703718
6-thioguanine(anti-metabolite)(50nM)	0.780041	0.0110672
gefitinib(EGFRi)(500nM)	0.780586	0.0214481
SAR-20106(CHK1,Sutton)(1nM)	0.780737	0.0574877
SAR-20106(CHK1,Sutton)(10nM)	0.781093	0.132198
Nutlin3(MDM2i)(100nM)	0.781235	0.048379
MK-1175(WEE1i)(5nM)	0.781696	0.0121631
DMX_2320(IKKeinhibitor)(500nM)	0.782204	0.130973
MK-1175(WEE1i)(10nM)	0.783635	0.00542061
SAR-20106(CHK1,Sutton)(100nM)	0.784211	0.0496971
SAR-20106(CHK1,Sutton)(5nM)	0.786419	0.0130024
gefitinib(EGFRi)(1nM)	0.786779	0.0167911
Lenvatinib(VEGFi)(1nM)	0.787504	0.135965
erlotinib(EGFRi)(100nM)	0.787792	0.0061288
KU0057788(DNA-Pki)(1nM)	0.789726	0.0149592
GSK-2334470A(PDKi)(500nM)	0.78976	0.31017
canertinib(pan-ErbBi)(100nM)	0.789913	0.13616
celecoxib(COX2i)(500nM)	0.790139	0.0314646
6-thioguanine(anti-metabolite)(100nM)	0.791762	0.00248153
gefitinib(EGFRi)(50nM)	0.791974	0.0728008
Flavopiridol(CDKi)(5nM)	0.793101	0.0303476
temozolomide(DNAalkylation)(1000nM)	0.793715	0.14498
talazoparib(PARPi)(500nM)	0.793962	0.0128463
AG-14699(PfizerPARPi)(100nM)	0.794312	0.0625647
BIBW2992(EGFR/HER2i)(50nM)	0.794529	0.0820332
MSC2358705A(DNA-Pki,Merck)(1nM)	0.794873	0.00380834
OSI-906(IGFRi)(100nM)	0.795122	0.00409694
MSC2358705A(DNA-Pki,Merck)(500nM)	0.795559	0.0270982
ABT-737(Bcl2i)(1000nM)	0.795613	0.00730842
DMX_1783(TNKSiinhibitor)(1nM)	0.795854	0.0244156
BIBW2992(EGFR/HER2i)(5nM)	0.795871	0.0240049
PD-0332991(CDK4/6i)(10nM)	0.796	0.038817
NEG	0.796405	0.147497
Foretinib(METi,VEGFR2i,KDRi)(5nM)	0.796581	0.0127433
PF-332991(CDK4/6i)(5nM)	0.798392	0.0136051
carboplatin(DNAalkylation)(1nM)	0.798533	0.0277338
KU0057788(DNA-Pki)(100nM)	0.798789	0.0512403
BEZ-235(PI3K/mTORi)(5nM)	0.799525	0.68113
sorafenib(inhibitsRAF,PDGF,VEGF1&2)(0.5nM)	0.799714	0.277479
Flavopiridol(CDKi)(0.5nM)	0.800236	0.00109279
lestaurtinib(1mM)(JAK2/FLT3/TrkAi)(1nM)	0.8005	0.00679813
BMS-911543(JAK2i)(100nM)	0.800753	0.0148409
gefitinib(EGFRi)(100nM)	0.802365	0.0689773
Sotrastaurin/AEB071(PKCi)(1nM)	0.803669	0.000806562
celecoxib(COX2i)(5nM)	0.803771	0.0033072
OSI-906(IGFRi)(500nM)	0.803867	0.00174154
Cabozantinib(MET/VEGFi)(1nM)	0.804571	0.00479484
GSK1904529A(IGFRi)(100nM)	0.804672	0.0993451
PF-00299804(pan-ErbBi)(10nM)	0.804796	0.00387913
MK0752(NOTCHi)(10nM)	0.804811	0.0265312
YM155(Survivin-suppressant)(1nM)	0.805335	0.348275
everolimus(mTORi)(10nM)	0.806339	0.102997
AZ4547(FGFRi)(5nM)	0.80886	0.0300414
YM155(Survivin-suppressant)(1000nM)	0.809018	0.01684
BEZ-235(PI3K/mTORi)(50nM)	0.810528	0.374235
erlotinib(EGFRi)(500nM)	0.811343	0.0132752
17-AAG(HSP90i)(5nM)	0.811375	0.766723
celecoxib(COX2i)(10nM)	0.812535	0.0414282
canertinib(pan-ErbBi)(0.5nM)	0.814484	0.0900219
PF-00477736(CHK1i)(500nM)	0.815125	0.92062
Lenvatinib(VEGFi)(50nM)	0.815331	0.134629
temozolomide(DNAalkylation)(0.5nM)	0.816222	0.000283132
AZ4547(FGFRi)(10nM)	0.816223	0.0219925
nilotinib(BCR-ABLi)(10nM)	0.816243	0.0511033
Sotrastaurin/AEB071(PKCi)(0.5nM)	0.816349	0.00942715
GSK1904529A(IGFRi)(50nM)	0.816767	0.299817
NEG	0.817131	0.0309161
NEG	0.817148	0.786049
PD-184352(MEKi)(10nM)	0.818187	0.0048989
ABT-737(Bcl2i)(100nM)	0.818543	0.096001
6-thioguanine(anti-metabolite)(10nM)	0.81885	0.00324098
YM155(Survivin-suppressant)(0.5nM)	0.819145	0.0732425
bleomycinsulfate(DNAbreaks)(50nM)	0.819146	0.0022875
celecoxib(COX2i)(1nM)	0.819176	0.0559316
BMS-911543(JAK2i)(50nM)	0.819534	0.0217339
GSK-2334470A(PDKi)(10nM)	0.821124	0.21303
5-FU(anti-metabolite)(0.5nM)	0.821214	0.000698869
PD-184352(MEKi)(100nM)	0.821806	0.0283748
XAV-939(TNKSi/Wnti)(10nM)	0.821809	0.0176776
NEG	0.822406	0.107128
OSI-906(IGFRi)(1nM)	0.82251	0.00868338
KU0057788(DNA-Pki)(10nM)	0.822866	0.0168068
lestaurtinib(1mM)(JAK2/FLT3/TrkAi)(100nM)	0.823013	0.00433588
temozolomide(DNAalkylation)(1nM)	0.823084	0.0583789
GSK1904529A(IGFRi)(500nM)	0.823631	0.0161033
methotrexate(0.5nM)	0.823664	0.173554
everolimus(mTORi)(500nM)	0.82381	0.0100177
talazoparib(PARPi)(0.5nM)	0.824181	0.0115763
AG-14699(PfizerPARPi)(5nM)	0.82499	0.00283743
SAR-20106(CHK1,Sutton)(50nM)	0.826111	0.0718949
PD-0332991(CDK4/6i)(50nM)	0.82639	0.0428414
PF-00477736(CHK1i)(5nM)	0.826442	0.00873404
6-thioguanine(anti-metabolite)(500nM)	0.827706	0.0080474
lapatinib(Her2i)(5nM)	0.827899	0.402847
OSI-906(IGFRi)(10nM)	0.828524	0.0628115
carboplatin(DNAalkylation)(10nM)	0.829152	0.032341
5-FU(anti-metabolite)(5nM)	0.829735	0.0187648
Flavopiridol(CDKi)(1nM)	0.82992	0.0100186
GSK-2334470A(PDKi)(5nM)	0.830001	0.054816
NEG	0.830289	0.27366
AG-14699(PfizerPARPi)(10nM)	0.830906	0.000978042
Cabozantinib(MET/VEGFi)(5nM)	0.831051	0.0519018
salinomycin(microtubulepoison)(100nM)	0.831365	0.0316784
PF-00477736(CHK1i)(10nM)	0.833886	0.00755002
Lenvatinib(VEGFi)(100nM)	0.833887	0.0136079
NEG	0.834062	0.0930675
AG-14699(PfizerPARPi)(0.5nM)	0.83437	0.00233817
nilotinib(BCR-ABLi)(0.5nM)	0.83444	0.00357042
NEG	0.834558	0.134575
6-thioguanine(anti-metabolite)(1nM)	0.83643	0.102125
methotrexate(1nM)	0.836493	0.0399193
BEZ-235(PI3K/mTORi)(100nM)	0.83794	0.00423046
olaparib(PARP1/2i)(10nM)	0.838846	0.016445
gemcitabine.HCl(DNArepinhib)(0.5nM)	0.839148	0.0674107
YM155(Survivin-suppressant)(500nM)	0.839857	0.0240709
ABT-737(Bcl2i)(10nM)	0.84059	0.139195
MK2206(AKTi)(5nM)	0.840784	0.311259
MSC2358705A(DNA-Pki,Merck)(10nM)	0.841281	0.0148502
RO-3306(CDK1i,2mM)(4nM)	0.841645	0.070478
etoposide(TOPOIIi)(50nM)	0.841827	0.123014
GSK1904529A(IGFRi)(1000nM)	0.842145	0.0495425
erlotinib(EGFRi)(10nM)	0.842766	0.216672
Nutlin3(MDM2i)(5nM)	0.842989	0.0250612
temozolomide(DNAalkylation)(100nM)	0.843346	0.200943
temozolomide(DNAalkylation)(5nM)	0.84354	0.0377812
RO-3306(CDK1i,2mM)(200nM)	0.843664	0.139737
BMS-911543(JAK2i)(500nM)	0.843836	0.0411948
(S)+camptothecin(TOPOIpoison)(1nM)	0.843852	0.0182818
PF-02341066(MET/ALKi)(5nM)	0.846588	0.209014
Sotrastaurin/AEB071(PKCi)(5nM)	0.847083	0.014399
Flavopiridol(CDKi)(10nM)	0.847107	0.169361
NEG	0.847354	0.0780363
MDV-3100(CRPCi)(100nM)	0.847414	0.122307
AG-14699(PfizerPARPi)(500nM)	0.847427	0.0881059
gefitinib(EGFRi)(5nM)	0.848403	0.0227081
PD-0332991(CDK4/6i)(500nM)	0.84876	0.0106379
MK2206(AKTi)(1nM)	0.849051	0.227121
DMX_1783(TNKSiinhibitor)(1000nM)	0.849399	0.0371673
DMX_1783(TNKSiinhibitor)(0.5nM)	0.850219	0.00538259
2-methoxyestradiol(anti-angiogenesis)(10nM)	0.851171	0.0278998
MK0752(NOTCHi)(50nM)	0.851787	0.007576
erlotinib(EGFRi)(5nM)	0.851941	0.0825791
BEZ-235(PI3K/mTORi)(10nM)	0.853658	0.00301232
Sotrastaurin/AEB071(PKCi)(10nM)	0.853838	0.00949872
DMX_2320(IKKeinhibitor)(10nM)	0.854203	0.0349198
lestaurtinib(1mM)(JAK2/FLT3/TrkAi)(20nM)	0.854812	0.0218087
RO-3306(CDK1i,2mM)(0.4nM)	0.855478	0.0110453
AG-14699(PfizerPARPi)(1nM)	0.855655	0.0506602
resveratrol(NSAID)(5nM)	0.856186	0.779123
MSC2358705A(DNA-Pki,Merck)(0.5nM)	0.856303	0.0642629
sunitinib(VEGFR1-3i,PDGFRi,Kiti,CSF1Ri)(1000nM)	0.857285	0.53449
4-OH-tamoxifen(ERi)(5nM)	0.857301	0.0515439
PF-03758309(PAKi)(1nM)	0.858128	0.250809
sunitinib(VEGFR1-3i,PDGFRi,Kiti,CSF1Ri)(50nM)	0.860411	0.258782
PD-0332991(CDK4/6i)(0.5nM)	0.860607	0.043044
Nutlin3(MDM2i)(50nM)	0.86091	0.0428142
OSI-906(IGFRi)(50nM)	0.861065	0.00991747
PF-332991(CDK4/6i)(10nM)	0.861349	0.0363159
PF-02341066(MET/ALKi)(10nM)	0.861425	0.021497
OSI-906(IGFRi)(5nM)	0.861703	0.0352685
SAR-20106(CHK1,Sutton)(0.5nM)	0.862593	0.0738348
PD-0332991(CDK4/6i)(1000nM)	0.863613	0.0275685
paclitaxel(microtubulepoison)(5nM)	0.863631	0.0248565
MDV-3100(CRPCi)(5nM)	0.863642	0.0679013
KU60019(ATMi)(1000nM)	0.864739	0.106508
paclitaxel(microtubulepoison)(0.5nM)	0.865703	0.218076
XAV-939(TNKSi/Wnti)(5nM)	0.867155	0.0347478
BI-2536(PLKi)(0.5nM)	0.867335	0.110335
PF-04691502(PI3K/mTORi)(100nM)	0.868445	0.192141
sorafenib(inhibitsRAF,PDGF,VEGF1&2)(5nM)	0.870435	0.0200385
salinomycin(microtubulepoison)(5nM)	0.870614	0.0450039
MDV-3100(CRPCi)(50nM)	0.870888	0.0755398
olaparib(PARP1/2i)(1000nM)	0.871303	0.0360401
PF-03814735(Aurora)(5nM)	0.871924	0.00154399
GDC-0449(SMOi)(10nM)	0.87234	0.430729
OSI-906(IGFRi)(1000nM)	0.872709	0.00637395
Nutlin3(MDM2i)(10nM)	0.873141	0.0617457
PLX-4720(BRAFi)(10nM)	0.873582	0.097724
bleomycinsulfate(DNAbreaks)(100nM)	0.873858	0.0439124
4-OH-tamoxifen(ERi)(0.5nM)	0.874486	0.0649739
NEG	0.875105	0.347446
4-OH-tamoxifen(ERi)(1nM)	0.875109	0.154627
AZ4547(FGFRi)(50nM)	0.875207	0.517884
OSI-906(IGFRi)(0.5nM)	0.876331	0.0248257
lestaurtinib(1mM)(JAK2/FLT3/TrkAi)(10nM)	0.877054	0.121388
canertinib(pan-ErbBi)(1nM)	0.87772	0.079967
RO-3306(CDK1i,2mM)(2nM)	0.877992	0.024522
KU60019(ATMi)(500nM)	0.878317	0.0147696
DMX_1783(TNKSiinhibitor)(5nM)	0.879509	0.223767
temozolomide(DNAalkylation)(50nM)	0.879954	0.286089
salinomycin(microtubulepoison)(50nM)	0.880121	0.0294183
PF-332991(CDK4/6i)(100nM)	0.880709	0.238189
erlotinib(EGFRi)(0.5nM)	0.881551	0.0253008
PD-0332991(CDK4/6i)(100nM)	0.881887	0.0246055
MK2206(AKTi)(0.5nM)	0.882054	0.532803
PF-03814735(Aurora)(10nM)	0.883069	0.060051
PF-00477736(CHK1i)(0.5nM)	0.883772	0.150496
4-OH-tamoxifen(ERi)(500nM)	0.884007	0.205763
lestaurtinib(1mM)(JAK2/FLT3/TrkAi)(0.2nM)	0.884955	0.148884
PF-00299804(pan-ErbBi)(50nM)	0.885901	0.677941
KU60019(ATMi)(5nM)	0.886644	0.0794286
sorafenib(inhibitsRAF,PDGF,VEGF1&2)(500nM)	0.886699	0.0197496
canertinib(pan-ErbBi)(10nM)	0.888425	0.0167059
NEG	0.888906	0.0349183
Sotrastaurin/AEB071(PKCi)(50nM)	0.88938	0.720994
PD173074(FGFRi)(1000nM)	0.889545	0.346568
GSK2194069A(FASi)(0.5nM)	0.889766	0.160074
PD-0332991(CDK4/6i)(1nM)	0.89001	0.30898
PF-00299804(pan-ErbBi)(5nM)	0.890334	0.173222
BMS-911543(JAK2i)(1000nM)	0.892741	0.0542203
Nutlin3(MDM2i)(1000nM)	0.893556	0.1793
decitabine(DNAmeth)(100nM)	0.894257	0.450644
lestaurtinib(1mM)(JAK2/FLT3/TrkAi)(2nM)	0.895399	0.00415082
MDV-3100(CRPCi)(0.5nM)	0.895567	0.0117976
KU60019(ATMi)(10nM)	0.895639	0.0338914
Sotrastaurin/AEB071(PKCi)(1000nM)	0.895758	0.491673
resveratrol(NSAID)(0.5nM)	0.896043	0.196098
AG-14699(PfizerPARPi)(50nM)	0.896926	0.0702788
resveratrol(NSAID)(1nM)	0.897817	0.447598
NEG	0.897842	0.22716
lapatinib(Her2i)(500nM)	0.898097	0.0958041
salinomycin(microtubulepoison)(500nM)	0.898386	0.0642296
5-FU(anti-metabolite)(50nM)	0.898739	0.76653
YM155(Survivin-suppressant)(100nM)	0.898922	0.180913
ABIRATERONE(CYP17A1i)(50nM)	0.899279	0.397539
KU0057788(DNA-Pki)(5nM)	0.900201	0.44098
PD173074(FGFRi)(50nM)	0.900935	0.374903
PF-332991(CDK4/6i)(50nM)	0.901033	0.183356
gemcitabine.HCl(DNArepinhib)(50nM)	0.901048	0.15942
NEG	0.901401	0.063061
AZ4547(FGFRi)(1nM)	0.902115	0.417537
ABT-737(Bcl2i)(50nM)	0.902177	0.245394
resveratrol(NSAID)(10nM)	0.904668	0.376093
carboplatin(DNAalkylation)(5nM)	0.904928	0.0948865
etoposide(TOPOIIi)(5nM)	0.904935	0.180655
XAV-939(TNKSi/Wnti)(1nM)	0.906002	0.613947
lapatinib(Her2i)(100nM)	0.906045	0.268906
gefitinib(EGFRi)(1000nM)	0.906976	0.127595
GSK1904529A(IGFRi)(10nM)	0.907088	0.063931
lestaurtinib(1mM)(JAK2/FLT3/TrkAi)(200nM)	0.907361	0.0977305
MK0752(NOTCHi)(0.5nM)	0.907807	0.0953545
ABT-737(Bcl2i)(500nM)	0.907975	0.0576637
RO-3306(CDK1i,2mM)(400nM)	0.909132	0.942896
RO-3306(CDK1i,2mM)(0.2nM)	0.909134	0.236874
ABIRATERONE(CYP17A1i)(5nM)	0.910442	0.175619
PF-00299804(pan-ErbBi)(0.5nM)	0.910648	0.103919
sapacitabine(CNDAC)(1nM)	0.911474	0.0738149
PF-03758309(PAKi)(0.5nM)	0.912446	0.344547
Foretinib(METi,VEGFR2i,KDRi)(1000nM)	0.913284	0.102819
6-thioguanine(anti-metabolite)(5nM)	0.913609	0.0252293
ABIRATERONE(CYP17A1i)(10nM)	0.915104	0.114507
sorafenib(inhibitsRAF,PDGF,VEGF1&2)(50nM)	0.915114	0.17796
BIBW2992(EGFR/HER2i)(1000nM)	0.9153	0.250553
Flavopiridol(CDKi)(50nM)	0.915703	0.31537
resveratrol(NSAID)(500nM)	0.915869	0.933756
MK-1175(WEE1i)(0.5nM)	0.916452	0.0493307
carboplatin(DNAalkylation)(50nM)	0.916769	0.144238
carboplatin(DNAalkylation)(500nM)	0.917299	0.383167
ABIRATERONE(CYP17A1i)(1nM)	0.918439	0.183533
5-FU(anti-metabolite)(1nM)	0.918676	0.060414
GSK1904529A(IGFRi)(5nM)	0.919648	0.320065
PF-04691502(PI3K/mTORi)(5nM)	0.920256	0.73421
NEG	0.920674	0.234884
PD-184352(MEKi)(500nM)	0.920705	0.162422
RO-3306(CDK1i,2mM)(40nM)	0.920728	0.190479
vinorelbine(anti-mitotic)(1nM)	0.920993	0.239908
canertinib(pan-ErbBi)(5nM)	0.921085	0.0633115
NEG	0.921259	0.0498187
salinomycin(microtubulepoison)(0.5nM)	0.921412	0.382136
GSK1904529A(IGFRi)(1nM)	0.921456	0.693839
MK-1175(WEE1i)(1nM)	0.922467	0.447299
BMS-911543(JAK2i)(0.5nM)	0.922613	0.252891
4-OH-tamoxifen(ERi)(100nM)	0.922887	0.393429
olaparib(PARP1/2i)(5nM)	0.925717	0.152878
PD173074(FGFRi)(10nM)	0.926172	0.186873
6-thioguanine(anti-metabolite)(0.5nM)	0.926703	0.185282
NEG	0.927119	0.291519
sunitinib(VEGFR1-3i,PDGFRi,Kiti,CSF1Ri)(5nM)	0.927602	0.562545
5-FU(anti-metabolite)(10nM)	0.927612	0.0673586
Flavopiridol(CDKi)(100nM)	0.928926	0.299139
DMX_1783(TNKSiinhibitor)(10nM)	0.928989	0.302709
MK0752(NOTCHi)(500nM)	0.932303	0.229619
MDV-3100(CRPCi)(1nM)	0.932511	0.369126
PF-332991(CDK4/6i)(500nM)	0.935453	0.16949
NEG	0.93575	0.023968
BIBW2992(EGFR/HER2i)(0.5nM)	0.936216	0.20812
NEG	0.936566	0.164006
ABIRATERONE(CYP17A1i)(1000nM)	0.936848	0.447846
BMS-911543(JAK2i)(10nM)	0.937661	0.106148
PD173074(FGFRi)(5nM)	0.942275	0.823109
PD-184352(MEKi)(1000nM)	0.944396	0.292657
PF-00299804(pan-ErbBi)(100nM)	0.944536	0.282449
AZ4547(FGFRi)(1000nM)	0.945318	0.309663
NEG	0.945974	0.976826
GSK-2334470A(PDKi)(0.5nM)	0.946585	0.21781
olaparib(PARP1/2i)(50nM)	0.94703	0.94903
GSK-2334470A(PDKi)(1000nM)	0.947994	0.517617
PF-00299804(pan-ErbBi)(1nM)	0.948074	0.295888
crizotonib(ALKi)(1000nM)	0.948326	0.550696
PF-03814735(Aurora)(0.5nM)	0.948361	0.254513
BMS-911543(JAK2i)(1nM)	0.951027	0.340105
voronostat(classI&IIHDACi)(0.5nM)	0.951716	0.435627
Sapacitabine(CNDAC)(0.5nM)	0.951843	0.193988
bleomycinsulfate(DNAbreaks)(1nM)	0.952934	0.580461
GDC-0449(SMOi)(1nM)	0.954161	0.635969
Sotrastaurin/AEB071(PKCi)(500nM)	0.954956	0.393545
BI-2536(PLKi)(1nM)	0.956034	0.315864
sorafenib(inhibitsRAF,PDGF,VEGF1&2)(10nM)	0.956469	0.180252
PD173074(FGFRi)(500nM)	0.957353	0.763864
PF-04691502(PI3K/mTORi)(50nM)	0.958225	0.236199
XAV-939(TNKSi/Wnti)(1000nM)	0.958337	0.828872
NEG	0.959851	0.14232
NEG	0.960067	0.474521
GDC-0449(SMOi)(5nM)	0.960263	0.628165
KU60019(ATMi)(100nM)	0.960278	0.612907
NEG	0.960337	0.555336
bleomycinsulfate(DNAbreaks)(500nM)	0.961487	0.223074
NEG	0.96196	0.396488
GSK-2334470A(PDKi)(100nM)	0.963235	0.906629
NEG	0.963803	0.275778
decitabine(DNAmeth)(50nM)	0.964181	0.401319
PF-02341066(MET/ALKi)(0.5nM)	0.965063	0.890204
etoposide(TOPOIIi)(0.5nM)	0.965743	0.339849
everolimus(mTORi)(1000nM)	0.967318	0.250729
bleomycinsulfate(DNAbreaks)(10nM)	0.967988	0.681234
bleomycinsulfate(DNAbreaks)(0.5nM)	0.968436	0.253191
GDC-0449(SMOi)(100nM)	0.968777	0.920407
GSK1904529A(IGFRi)(0.5nM)	0.969047	0.991745
NEG	0.969412	0.64513
methotrexate(5nM)	0.971129	0.281662
PF-04929113(HSP90i)(1nM)	0.971933	0.713588
NEG	0.972472	0.648265
sorafenib(inhibitsRAF,PDGF,VEGF1&2)(1000nM)	0.973031	0.443186
sorafenib(inhibitsRAF,PDGF,VEGF1&2)(1nM)	0.973461	0.234704
etoposide(TOPOIIi)(1nM)	0.973808	0.832933
doxorubicin.HCl(DNAintercalator)(0.5nM)	0.973824	0.506207
MK0752(NOTCHi)(100nM)	0.974705	0.255929
KU60019(ATMi)(0.5nM)	0.975903	0.465115
PD-184352(MEKi)(1nM)	0.977649	0.896306
olaparib(PARP1/2i)(0.5nM)	0.977707	0.12817
NEG	0.977714	0.253234
PF-00477736(CHK1i)(1nM)	0.978671	0.599282
olaparib(PARP1/2i)(1nM)	0.978951	0.355839
Sotrastaurin/AEB071(PKCi)(100nM)	0.979321	0.354001
MDV-3100(CRPCi)(1000nM)	0.980147	0.454207
PF-04929113(HSP90i)(0.5nM)	0.983108	0.451034
Nutlin3(MDM2i)(1nM)	0.983597	0.208582
PF-332991(CDK4/6i)(1000nM)	0.983989	0.753932
BEZ-235(PI3K/mTORi)(1nM)	0.984744	0.612339
NEG	0.986996	0.852083
MK0752(NOTCHi)(5nM)	0.989473	0.239193
paclitaxel(microtubulepoison)(1nM)	0.989559	0.724204
lapatinib(Her2i)(50nM)	0.990084	0.314018
Sapacitabine(CNDAC)(5nM)	0.99019	0.791415
BEZ-235(PI3K/mTORi)(0.5nM)	0.991351	0.687609
voronostat(classI&IIHDACi)(50nM)	0.991921	0.86485
PF-00477736(CHK1i)(50nM)	0.992172	0.276383
4-OH-tamoxifen(ERi)(1000nM)	0.992582	0.491782
17-AAG(HSP90i)(1nM)	0.993249	0.650383
NEG	0.99337	0.715698
ABIRATERONE(CYP17A1i)(500nM)	0.995357	0.70111
(S)+camptothecin(TOPOIpoison)(100nM)	0.997238	0.726157
PLX-4720(BRAFi)(100nM)	0.998116	0.586193
salinomycin(microtubulepoison)(1nM)	0.998672	0.694496
PF-04691502(PI3K/mTORi)(10nM)	0.999824	0.437651
NEG	1.00072	0.795033
4-OH-tamoxifen(ERi)(50nM)	1.00077	0.541953
resveratrol(NSAID)(50nM)	1.00095	0.498032
GDC-0449(SMOi)(50nM)	1.00108	0.510713
sorafenib(inhibitsRAF,PDGF,VEGF1&2)(100nM)	1.00111	0.743628
BMS-911543(JAK2i)(5nM)	1.00291	0.426444
Nutlin3(MDM2i)(0.5nM)	1.00304	0.885842
AZ4547(FGFRi)(0.5nM)	1.0034	0.643542
AZ4547(FGFRi)(100nM)	1.00388	0.83424
bleomycinsulfate(DNAbreaks)(5nM)	1.00584	0.56505
GSK-2334470A(PDKi)(1nM)	1.00587	0.637547
PF-03814735(Aurora)(1nM)	1.00622	0.712362
etoposide(TOPOIIi)(100nM)	1.00824	0.733195
NEG	1.00838	0.892284
GDC-0449(SMOi)(500nM)	1.00839	0.962596
ABIRATERONE(CYP17A1i)(100nM)	1.00861	0.988579
5-FU(anti-metabolite)(500nM)	1.01117	0.653904
voronostat(classI&IIHDACi)(1nM)	1.01217	0.917402
17-AAG(HSP90i)(0.5nM)	1.01223	0.835845
Foretinib(METi,VEGFR2i,KDRi)(500nM)	1.01522	0.79514
RO-3306(CDK1i,2mM)(20nM)	1.01747	0.718777
voronostat(classI&IIHDACi)(5nM)	1.01884	0.952088
vinorelbine(anti-mitotic)(0.5nM)	1.02239	0.663144
olaparib(PARP1/2i)(100nM)	1.02308	0.70282
MSC2358705A(DNA-Pki,Merck)(5nM)	1.02657	0.439419
5-FU(anti-metabolite)(100nM)	1.0272	0.341201
PD173074(FGFRi)(1nM)	1.02927	0.51849
voronostat(classI&IIHDACi)(100nM)	1.03249	0.722318
5-FU(anti-metabolite)(1000nM)	1.03292	0.502618
NEG	1.03559	0.16174
MK0752(NOTCHi)(1000nM)	1.0377	0.631513
NEG	1.0401	0.106331
doxorubicin.HCl(DNAintercalator)(1nM)	1.04069	0.720205
MK0752(NOTCHi)(1nM)	1.04201	0.144166
ABIRATERONE(CYP17A1i)(0.5nM)	1.04327	0.956074
KU60019(ATMi)(1nM)	1.04436	0.811725
PF-332991(CDK4/6i)(1nM)	1.04634	0.616085
PF-03814735(Aurora)(100nM)	1.04658	0.322004
PF-332991(CDK4/6i)(0.5nM)	1.05432	0.768103
PLX-4720(BRAFi)(1000nM)	1.056	0.221814
PF-04691502(PI3K/mTORi)(0.5nM)	1.05647	0.541813
PF-02341066(MET/ALKi)(1nM)	1.05771	0.131313
BIBW2992(EGFR/HER2i)(1nM)	1.06192	0.872632
NEG	1.06255	0.104663
PF-02341066(MET/ALKi)(1000nM)	1.06314	0.0402866
NEG	1.06359	0.284237
NEG	1.0637	0.445403
PLX-4720(BRAFi)(1nM)	1.07008	0.0202008
GSK-2334470A(PDKi)(50nM)	1.07143	0.410901
MLN-4924(NEDDi)(1000nM)	1.07224	0.382869
NEG	1.07283	0.439171
MDV-3100(CRPCi)(10nM)	1.07285	0.961542
GDC-0449(SMOi)(1000nM)	1.07309	0.887931
doxorubicin.HCl(DNAintercalator)(10nM)	1.07331	0.273819
GDC-0449(SMOi)(0.5nM)	1.07503	0.0668151
voronostat(classI&IIHDACi)(10nM)	1.07697	0.97799
sunitinib(VEGFR1-3i,PDGFRi,Kiti,CSF1Ri)(1nM)	1.07976	0.301568
KU60019(ATMi)(50nM)	1.0809	0.434087
PD-184352(MEKi)(5nM)	1.08175	0.906259
KU0057788(DNA-Pki)(50nM)	1.0831	0.369508
PF-03758309(PAKi)(5nM)	1.08649	0.145202
NEG	1.08874	0.927537
PF-04929113(HSP90i)(500nM)	1.08915	0.289941
NEG	1.09098	0.226491
PD173074(FGFRi)(100nM)	1.09134	0.872885
sunitinib(VEGFR1-3i,PDGFRi,Kiti,CSF1Ri)(0.5nM)	1.09366	0.0314845
PLX-4720(BRAFi)(500nM)	1.09996	0.459546
NEG	1.1012	0.130328
imatinibmesylate(Bcr-ABLi)(1000nM)	1.1014	0.0509143
gemcitabine.HCl(DNArepinhib)(500nM)	1.10244	0.274063
NEG	1.10321	0.118235
talazoparibPARPi)(1000nM)	1.10417	0.0353373
olaparib(PARP1/2i)(500nM)	1.10451	0.264802
XAV-939(TNKSi/Wnti)(100nM)	1.10583	0.553393
doxorubicin.HCl(DNAintercalator)(50nM)	1.11123	0.197122
sapacitabine(CNDAC)(10nM)	1.11482	0.325745
(S)+camptothecin(TOPOIpoison)(0.5nM)	1.12119	0.00188343
PLX-4720(BRAFi)(50nM)	1.12764	0.465565
PLX-4720(BRAFi)(5nM)	1.13244	0.162768
NEG	1.13391	0.00968327
decitabine(DNAmeth)(500nM)	1.1341	0.105904
PF-04691502(PI3K/mTORi)(1nM)	1.13755	0.577555
YM155(Survivin-suppressant)(50nM)	1.14224	0.112586
XAV-939(TNKSi/Wnti)(0.5nM)	1.14624	0.320505
XAV-939(TNKSi/Wnti)(500nM)	1.15249	0.15292
PD173074(FGFRi)(0.5nM)	1.15437	0.016137
salinomycin(microtubulepoison)(1000nM)	1.158	0.0617501
crizotonib(ALKi)(500nM)	1.15843	0.0432696
gemcitabine.HCl(DNArepinhib)(100nM)	1.15917	0.300953
gemcitabine.HCl(DNArepinhib)(1000nM)	1.16412	0.191537
PF-04929113(HSP90i)(1000nM)	1.16472	0.0432432
PF-02341066(MET/ALKi)(500nM)	1.16608	0.0149088
POS	1.16736	0.00095831
KU0057788(DNA-Pki)(0.5nM)	1.1696	0.0390813
NEG	1.17283	0.0897801
PF-04929113(HSP90i)(50nM)	1.17587	0.0562687
PF-03814735(Aurora)(500nM)	1.17778	0.0344291
NEG	1.17864	0.280563
dasatinib(BCR-ABL/Srci)(0.5nM)	1.18057	0.000387204
NEG	1.18132	0.0264019
bleomycinsulfate(DNAbreaks)(1000nM)	1.20149	0.292402
NEG	1.20265	0.0603859
sunitinib(VEGFR1-3i,PDGFRi,Kiti,CSF1Ri)(100nM)	1.20288	0.160692
POS	1.21303	0.0159587
POS	1.2151	0.0230211
MLN-4924(NEDDi)(500nM)	1.21904	0.289213
POS	1.22144	0.00657798
POS	1.2294	0.00108382
dasatinib(BCR-ABL/Srci)(50nM)	1.22991	0.00601299
AZ4547(FGFRi)(500nM)	1.23013	0.243958
17-AAG(HSP90i)(1000nM)	1.23685	0.0196188
doxorubicin.HCl(DNAintercalator)(500nM)	1.23712	0.0096088
POS	1.2373	0.0151518
POS	1.239	0.00626625
resveratrol(NSAID)(100nM)	1.24442	0.354378
GSK2194069A(FASi)(100nM)	1.248	0.00496134
Sapacitabine(CNDAC)(500nM)	1.26618	0.0094873
salinomycin(microtubulepoison)(10nM)	1.26773	0.0169321
POS	1.27396	0.00043793
resveratrol(NSAID)(1000nM)	1.28094	0.148468
BEZ-235(PI3K/mTORi)(500nM)	1.28489	0.00873266
GSK2194069A(FASi)(50nM)	1.28559	0.0102093
PD-184352(MEKi)(0.5nM)	1.29193	0.0827868
PD-184352(MEKi)(50nM)	1.29797	0.0316239
17-AAG(HSP90i)(500nM)	1.31363	0.0158712
NEG	1.31661	0.00539693
POS	1.32192	0.0460152
YM155(Survivin-suppressant)(5nM)	1.32721	0.00391606
PLX-4720(BRAFi)(0.5nM)	1.32749	0.00679434
POS	1.32965	0.000470849
sunitinib(VEGFR1-3i,PDGFRi,Kiti,CSF1Ri)(10nM)	1.33269	0.0122215
POS	1.33854	0.000367848
POS	1.34019	0.00190772
PF-03758309(PAKi)(10nM)	1.34067	0.00035793
NEG	1.3414	0.00680646
POS	1.34207	0.00353231
XAV-939(TNKSi/Wnti)(50nM)	1.35085	0.0190879
decitabine(DNAmeth)(1000nM)	1.36041	0.00160703
POS	1.36192	0.00248854
PF-04691502(PI3K/mTORi)(500nM)	1.37181	0.00364401
POS	1.3786	0.000737582
(S)+camptothecin(TOPOIpoison)(1000nM)	1.38313	0.000281044
dasatinib(BCR-ABL/Srci)(10nM)	1.39427	0.000237746
(S)+camptothecin(TOPOIpoison)(500nM)	1.40316	0.000262417
(S)+camptothecin(TOPOIpoison)(10nM)	1.40624	0.0155142
dasatinib(BCR-ABL/Srci)(100nM)	1.41536	0.00188333
paclitaxel(microtubulepoison)(10nM)	1.42329	0.0124449
GSK2194069A(FASi)(1000nM)	1.42637	0.0027471
POS	1.43382	0.00749215
MK-1175(WEE1i)(500nM)	1.43821	0.00297126
BEZ-235(PI3K/mTORi)(1000nM)	1.45051	0.00190321
nilotinib(BCR-ABLi)(50nM)	1.46653	8.32033e-05
2-methoxyestradiol(anti-angiogenesis)(1000nM)	1.47691	0.0161268
nilotinib(BCR-ABLi)(100nM)	1.48276	0.0212262
(S)+camptothecin(TOPOIpoison)(50nM)	1.48548	0.00131229
imatinibmesylate(Bcr-ABLi)(500nM)	1.5025	0.00179861
etoposide(TOPOIIi)(1000nM)	1.5098	0.00335175
nilotinib(BCR-ABLi)(1000nM)	1.51306	0.00217069
MLN-4924(NEDDi)(100nM)	1.51434	0.0244079
vinorelbine(anti-mitotic)(50nM)	1.52909	0.0118918
nilotinib(BCR-ABLi)(500nM)	1.53115	0.0111114
GSK2194069A(FASi)(500nM)	1.56275	0.00133706
PF-04691502(PI3K/mTORi)(1000nM)	1.58225	0.00994598
DMX_2320(IKKeinhibitor)(1000nM)	1.61441	0.0155211
PF-03814735(Aurora)(1000nM)	1.63588	0.00232241
dasatinib(BCR-ABL/Srci)(1000nM)	1.64924	0.0011251
PF-03758309(PAKi)(1000nM)	1.69173	0.0131025
PF-03758309(PAKi)(100nM)	1.694	0.00156286
etoposide(TOPOIIi)(500nM)	1.7168	0.0011382
dasatinib(BCR-ABL/Srci)(500nM)	1.72266	0.0040379
PF-03758309(PAKi)(50nM)	1.76257	0.000775757
sapacitabine(CNDAC)(1000nM)	1.78096	1.01857e-05
YM155(Survivin-suppressant)(10nM)	1.79739	0.000882387
17-AAG(HSP90i)(100nM)	1.81399	0.000492992
dasatinib(BCR-ABL/Srci)(5nM)	1.85579	0.0059483
PF-00477736(CHK1i)(1000nM)	1.8786	0.000371189
vinorelbine(anti-mitotic)(1000nM)	1.88537	1.67261e-05
Flavopiridol(CDKi)(500nM)	1.8899	0.000778748
vinorelbine(anti-mitotic)(100nM)	1.89698	0.000283846
vinorelbine(anti-mitotic)(500nM)	1.97061	0.00191438
PF-03758309(PAKi)(500nM)	1.97629	5.19352e-05
MK-1175(WEE1i)(1000nM)	1.98386	0.000368716
PF-04929113(HSP90i)(100nM)	2.15895	3.28124e-05
dasatinib(BCR-ABL/Srci)(1nM)	2.19537	0.00248982
BI-2536(PLKi)(1000nM)	2.22299	0.00523015
doxorubicin.HCl(DNAintercalator)(1000nM)	2.23549	6.13528e-05
Flavopiridol(CDKi)(1000nM)	2.2495	4.66004e-05
paclitaxel(microtubulepoison)(50nM)	2.44279	0.00012317
paclitaxel(microtubulepoison)(1000nM)	2.4435	0.00142335
BI-2536(PLKi)(10nM)	2.45016	0.000529427
paclitaxel(microtubulepoison)(100nM)	2.45506	5.11995e-05
BI-2536(PLKi)(500nM)	2.76358	0.000370997
methotrexate(10nM)	2.79866	3.89797e-05
BI-2536(PLKi)(50nM)	2.89326	1.14213e-05
BI-2536(PLKi)(100nM)	2.98983	3.12734e-05
paclitaxel(microtubulepoison)(500nM)	3.00274	3.89226e-05
methotrexate(500nM)	3.50146	3.07429e-05
methotrexate(1000nM)	3.58054	0.000678553
methotrexate(50nM)	3.75036	0.000228595
methotrexate(100nM)	4.0803	5.37902e-05

## Sheet: Table S2
Table S2. Whole genome CRISPR knockout screen in K562 SF3B1K700E mutant cells +/- 100nM talazoparib
Gene.name	Core Essential.gene	zscore_med.sf3b1	drugz.sf3b1	rank.sf3b1
MMP19	FALSE	2.21477	3.93916	17983
PARP1	FALSE	1.82904	3.88042	17982
LRP5	FALSE	1.41795	3.70714	17981
LMF1	FALSE	1.79617	3.47182	17980
GPC6	FALSE	1.48198	3.45595	17979
NALCN	FALSE	1.28678	3.30463	17978
ATG4B	FALSE	2.04646	3.23184	17977
PRR23C	FALSE	1.29485	3.14262	17976
CHRM4	FALSE	1.03954	3.03989	17975
PACRG	FALSE	0.683345	3.02939	17974
BMX	FALSE	1.10823	2.99026	17973
RTFDC1	FALSE	0.478347	2.92371	17972
ZNF276	FALSE	1.2156	2.91449	17971
LGALS3	FALSE	1.13401	2.87813	17970
TSPAN13	FALSE	1.15442	2.85386	17969
CDKN2D	FALSE	1.38651	2.83044	17968
C11orf63	FALSE	1.53908	2.81979	17967
PTX3	FALSE	0.95874	2.79371	17966
KBTBD7	FALSE	1.35159	2.79078	17965
SAMD13	FALSE	1.11156	2.79048	17964
C17orf75	FALSE	1.50303	2.75483	17963
GDI1	FALSE	1.01383	2.74335	17962
MMP24	FALSE	0.85053	2.74063	17961
ARHGAP12	FALSE	1.07895	2.73939	17960
CLDN9	FALSE	0.791491	2.72201	17959
PRRX1	FALSE	1.07367	2.71398	17958
MAN2A2	FALSE	1.55502	2.7056	17957
TGFBR3L	FALSE	1.12516	2.6855	17956
STK4	FALSE	1.18825	2.674	17955
RXFP4	FALSE	0.766511	2.66357	17954
CUTC	FALSE	1.16414	2.66128	17953
CHDC2	FALSE	0.74038	2.64776	17952
PAX9	FALSE	1.20243	2.64525	17951
MAFF	FALSE	0.783778	2.64156	17950
UNC5D	FALSE	1.12147	2.63916	17949
SRXN1	FALSE	0.881023	2.62288	17948
PSRC1	FALSE	1.01088	2.61161	17947
FBXW2	FALSE	1.12977	2.60899	17946
NRF1	FALSE	1.3683	2.60756	17945
PLA2G10	FALSE	2.59733	2.59733	17944
UNKL	FALSE	0.650363	2.58598	17943
MBD6	FALSE	1.00704	2.5779	17942
GTPBP10	FALSE	0.608694	2.56937	17941
MYL2	FALSE	1.06352	2.56314	17940
ATP10D	FALSE	1.29454	2.55608	17939
C8orf34	FALSE	0.773189	2.55034	17938
PLEKHA3	FALSE	1.30318	2.54668	17937
TMEM89	FALSE	0.68504	2.54335	17936
WNT10A	FALSE	1.0744	2.53803	17935
TACR3	FALSE	0.908611	2.53088	17934
ACADM	FALSE	1.26965	2.52664	17933
SAP30	FALSE	1.03475	2.51972	17932
NLRP13	FALSE	0.962225	2.51264	17931
SPDYA	FALSE	1.05672	2.50816	17930
PRAF2	FALSE	1.07741	2.50726	17929
KMT2E	FALSE	1.09221	2.50634	17928
LRRC29	FALSE	1.12755	2.49742	17927
PYCRL	FALSE	1.17148	2.48654	17926
ISG20	FALSE	1.08258	2.46757	17925
PLIN3	FALSE	1.4079	2.46726	17924
PSD	FALSE	0.534449	2.46417	17923
ITGAD	FALSE	1.11421	2.4593	17922
MFSD6L	FALSE	0.644579	2.45183	17921
DNAH5	FALSE	1.26066	2.4511	17920
DOCK6	FALSE	1.18674	2.44906	17919
CCL25	FALSE	1.21697	2.44311	17918
CGN	FALSE	0.772576	2.43762	17917
MSC	FALSE	1.10005	2.43627	17916
FAM218A	FALSE	1.30972	2.43598	17915
FZD10	FALSE	1.43124	2.42934	17914
ARMC12	FALSE	1.12604	2.42692	17913
RHPN2	FALSE	1.13534	2.42612	17912
KCNV2	FALSE	1.19343	2.42506	17911
RIPPLY2	FALSE	1.16852	2.4244	17910
CMAS	FALSE	1.12455	2.41892	17909
ZNF286A	FALSE	1.29822	2.41818	17908
VHL	FALSE	0.752694	2.41204	17907
RPP40	FALSE	0.914051	2.4112	17906
ATP6V1E2	FALSE	1.13802	2.40824	17905
C1orf65	FALSE	1.32474	2.4053	17904
CYLC2	FALSE	1.61414	2.39109	17903
MEGF6	FALSE	1.17693	2.38536	17902
C2orf40	FALSE	0.582203	2.38365	17901
SGK223	FALSE	1.10435	2.38245	17900
TMEM185A	FALSE	1.63413	2.37342	17899
TGFB1I1	FALSE	1.12112	2.37273	17898
LZTS2	FALSE	1.296	2.37203	17897
C11orf85	FALSE	0.686001	2.37176	17896
TBC1D24	FALSE	1.63526	2.37157	17895
ARMC3	FALSE	1.04218	2.37112	17894
GLRB	FALSE	0.959556	2.36617	17893
SEC14L3	FALSE	0.951975	2.36398	17892
ENOSF1	FALSE	1.79821	2.36348	17891
OSBP2	FALSE	0.874235	2.35322	17890
LRRC8E	FALSE	1.18251	2.34954	17889
C4orf3	FALSE	0.889234	2.34437	17888
LRRC26	FALSE	0.787883	2.34151	17887
HKR1	FALSE	0.74038	2.34027	17886
IMPG1	FALSE	1.23279	2.33994	17885
GPX4	FALSE	0.747871	2.33636	17884
AGPS	FALSE	1.29086	2.33621	17883
FGFR1OP	FALSE	1.17515	2.33473	17882
RBPJL	FALSE	0.911308	2.32782	17881
MAGIX	FALSE	1.25901	2.32521	17880
RAB33A	FALSE	0.413282	2.32142	17879
SMG9	FALSE	0.842333	2.32055	17878
UFL1	FALSE	1.12312	2.31921	17877
KIAA1328	FALSE	1.20245	2.31339	17876
TUSC3	FALSE	1.12367	2.31167	17875
NTSR2	FALSE	1.0032	2.31132	17874
NIN	FALSE	1.00045	2.30808	17873
RNF7	FALSE	0.74038	2.30605	17872
GPR101	FALSE	0.882128	2.30549	17871
PMEL	FALSE	0.688091	2.30085	17870
HS3ST3B1	FALSE	0.933894	2.30033	17869
MKRN3	FALSE	0.89132	2.29676	17868
RCE1	FALSE	1.07065	2.29564	17867
GJC3	FALSE	0.745911	2.28155	17866
FAM124A	FALSE	1.29929	2.28127	17865
PYGB	FALSE	0.873684	2.27165	17864
KIRREL3	FALSE	0.739559	2.26454	17863
SLC5A7	FALSE	1.05915	2.26354	17862
GAS2L3	FALSE	1.67601	2.26353	17861
NADK2	FALSE	0.7348	2.26093	17860
TMEM237	FALSE	0.930158	2.26001	17859
DVL1	FALSE	1.02083	2.25867	17858
FIGF	FALSE	1.16442	2.25765	17857
AKIP1	FALSE	1.16994	2.25531	17856
ATP6V1F	FALSE	0.953933	2.25421	17855
ZNF644	FALSE	0.489703	2.25365	17854
PIK3IP1	FALSE	0.753425	2.25347	17853
PTK2	FALSE	1.08661	2.24695	17852
ATP11A	FALSE	0.350705	2.24508	17851
TMEM59	FALSE	1.43169	2.24104	17850
SCNN1G	FALSE	1.04235	2.23677	17849
PDLIM4	FALSE	0.569613	2.22806	17848
ARHGAP11B	FALSE	0.429617	2.2266	17847
LY75	FALSE	1.08694	2.22591	17846
ST6GAL1	FALSE	0.916415	2.2234	17845
ADAMDEC1	FALSE	1.04152	2.21885	17844
UTP15	TRUE	0.879116	2.21843	17843
SPEF1	FALSE	1.38416	2.2167	17842
SLC10A7	FALSE	0.914165	2.21575	17841
CARS2	FALSE	1.2441	2.21489	17840
RNF43	FALSE	1.27282	2.2146	17839
STEAP3	FALSE	1.11323	2.21267	17838
FAM120C	FALSE	1.47805	2.20946	17837
OTOR	FALSE	0.237024	2.20781	17836
KIF2A	FALSE	0.989829	2.19767	17835
DYRK2	FALSE	1.10082	2.18954	17834
KCNQ1	FALSE	0.994756	2.18615	17833
LNPEP	FALSE	1.04589	2.18349	17832
ZC3HAV1L	FALSE	0.496057	2.18255	17831
KMT2D	FALSE	0.506469	2.17987	17830
ATRX	FALSE	1.10531	2.17815	17829
FOSL1	FALSE	0.822142	2.17755	17828
REP15	FALSE	0.74038	2.17749	17827
CALCA	FALSE	0.562946	2.17452	17826
GADL1	FALSE	1.2526	2.17183	17825
ZNF84	FALSE	1.08053	2.16934	17824
NCF4	FALSE	1.04429	2.16781	17823
PHKG2	FALSE	1.16415	2.16535	17822
NSFL1C	FALSE	0.735289	2.16236	17821
ZNF800	FALSE	0.929878	2.15921	17820
SCLT1	FALSE	1.13187	2.15896	17819
FAM122B	FALSE	0.546032	2.15891	17818
ADRB1	FALSE	1.03881	2.15802	17817
TNRC6A	FALSE	1.41231	2.15751	17816
GJB1	FALSE	1.14056	2.15692	17815
B3GALT6	FALSE	0.912217	2.15604	17814
CRYGS	FALSE	1.54125	2.15393	17813
PRR11	FALSE	0.363595	2.1531	17812
C19orf60	FALSE	0.875203	2.1516	17811
CORO1B	FALSE	0.947887	2.15004	17810
ZNF746	FALSE	1.02333	2.14638	17809
TCEAL4	FALSE	1.05545	2.14497	17808
FDCSP	FALSE	1.26052	2.14229	17807
PCDHB8	FALSE	0.653161	2.14201	17806
MRGPRF	FALSE	0.691666	2.1411	17805
HIAT1	FALSE	0.587189	2.13635	17804
SPOCK1	FALSE	0.819006	2.12864	17803
SPATA19	FALSE	0.826851	2.12697	17802
NHLH2	FALSE	1.21297	2.12656	17801
NDRG2	FALSE	1.026	2.12169	17800
ADAMTS8	FALSE	1.00301	2.11858	17799
ANKRD44	FALSE	1.35023	2.11783	17798
ZC3HAV1	FALSE	0.863793	2.11743	17797
C11orf58	FALSE	0.74038	2.11716	17796
CABP2	FALSE	1.27393	2.11669	17795
LRRC32	FALSE	0.866766	2.11637	17794
PKD2L1	FALSE	0.81251	2.10935	17793
CYP2A13	FALSE	0.823407	2.10621	17792
SLC16A6	FALSE	1.12496	2.10247	17791
ALG8	FALSE	0.557096	2.10097	17790
UNC13B	FALSE	0.43592	2.10055	17789
KIAA0226	FALSE	0.804588	2.09768	17788
COX6A2	FALSE	1.01123	2.09441	17787
SKA3	FALSE	1.38575	2.09364	17786
TTLL7	FALSE	0.92814	2.08887	17785
ANP32D	FALSE	0.92868	2.08192	17784
RPRM	FALSE	0.593696	2.08132	17783
SLC17A2	FALSE	0.551501	2.07982	17782
TTC23L	FALSE	0.752842	2.07653	17781
AKAP12	FALSE	0.783116	2.07397	17780
TNFSF9	FALSE	0.974725	2.07119	17779
ZFPM1	FALSE	0.335989	2.06963	17778
TRPM8	FALSE	0.723446	2.06769	17777
PLA2G2D	FALSE	1.20191	2.06611	17776
TMCO5A	FALSE	0.825631	2.06541	17775
DBNL	FALSE	0.671727	2.06437	17774
WDR91	FALSE	0.785345	2.06327	17773
TSPAN9	FALSE	1.04825	2.0617	17772
LRP6	FALSE	0.151192	2.06098	17771
ONECUT3	FALSE	0.906509	2.06028	17770
CNTN2	FALSE	0.747369	2.05907	17769
GTSF1	FALSE	0.920613	2.05854	17768
RWDD2A	FALSE	1.1731	2.05767	17767
C3orf18	FALSE	0.89438	2.05416	17766
AHCY	TRUE	0.74038	2.0536	17765
ZER1	FALSE	1.04564	2.05314	17764
CNBP	FALSE	0.875951	2.05022	17763
USP19	FALSE	0.612839	2.04799	17762
CHCHD7	FALSE	0.74038	2.04762	17761
GALNT12	FALSE	0.926499	2.04656	17760
CSNK1E	FALSE	1.18294	2.04307	17759
TF	FALSE	0.838123	2.04164	17758
LTB	FALSE	0.676582	2.04148	17757
PEX10	FALSE	0.303892	2.04112	17756
NMUR1	FALSE	0.74038	2.03868	17755
GRIK3	FALSE	0.591761	2.03796	17754
UNC45A	FALSE	1.26198	2.03794	17753
FAM175B	FALSE	1.05955	2.03601	17752
RPUSD1	FALSE	1.16591	2.0347	17751
FETUB	FALSE	0.92053	2.03221	17750
MTCH1	FALSE	0.793067	2.02736	17749
ZSCAN32	FALSE	0.816076	2.02589	17748
LRRC18	FALSE	0.554243	2.0214	17747
RSBN1L	FALSE	0.93677	2.02071	17746
PXT1	FALSE	1.31841	2.02067	17745
SLFN13	FALSE	0.682892	2.01761	17744
PSMD10	FALSE	1.06478	2.01636	17743
MUC17	FALSE	0.528824	2.01391	17742
TSR3	FALSE	1.04806	2.01225	17741
AKAP8L	FALSE	0.904539	2.01162	17740
APH1A	FALSE	0.549786	2.00787	17739
DEFB127	FALSE	0.774411	2.00705	17738
SPRR1A	FALSE	1.08847	2.00108	17737
ZNF502	FALSE	0.74038	1.99955	17736
CTNNAL1	FALSE	1.24612	1.99955	17735
NCAM2	FALSE	1.19054	1.99755	17734
TCEB3	FALSE	0.955212	1.99554	17733
CAT	FALSE	0.74038	1.99357	17732
BAX	FALSE	1.31807	1.98781	17731
ZNF720	FALSE	1.08929	1.98648	17730
AP5Z1	FALSE	0.84273	1.98483	17729
UQCC2	FALSE	0.813494	1.98452	17728
TKTL2	FALSE	1.38565	1.98102	17727
WFDC3	FALSE	0.464902	1.98067	17726
TMEM119	FALSE	1.19178	1.98023	17725
ASGR2	FALSE	0.574533	1.97842	17724
TCF25	FALSE	0.842485	1.9783	17723
RPL3	TRUE	0.587383	1.97079	17722
RHOQ	FALSE	0.935244	1.9703	17721
FAM24A	FALSE	0.824421	1.96852	17720
TEX29	FALSE	0.681504	1.96829	17719
TCF20	FALSE	0.957316	1.96706	17718
B3GALT4	FALSE	0.529261	1.96353	17717
TIMP4	FALSE	0.849357	1.96181	17716
PDE8A	FALSE	0.81064	1.96168	17715
LRRN2	FALSE	1.05847	1.9567	17714
FAM162A	FALSE	0.974388	1.95572	17713
TNFSF4	FALSE	0.788421	1.95535	17712
ARF1	FALSE	0.476496	1.95339	17711
SOWAHA	FALSE	1.2541	1.9525	17710
BAZ1A	FALSE	1.73223	1.95152	17709
MYO6	FALSE	0.852161	1.95091	17708
CFHR4	FALSE	0.520301	1.94936	17707
EYA1	FALSE	0.498976	1.94908	17706
PYGL	FALSE	0.80505	1.94848	17705
TUSC1	FALSE	0.926209	1.94812	17704
GFOD1	FALSE	0.553672	1.94715	17703
ANKRD45	FALSE	0.709615	1.9455	17702
MTERFD3	FALSE	0.993123	1.94534	17701
LSAMP	FALSE	0.863687	1.94397	17700
TFPT	FALSE	0.714271	1.94395	17699
PTPN23	TRUE	0.22534	1.93917	17698
ROBO4	FALSE	0.909163	1.939	17697
MNX1	FALSE	0.792071	1.93663	17696
MYBPC2	FALSE	0.564063	1.93439	17695
LCA5	FALSE	1.00326	1.93354	17694
LRRN1	FALSE	0.839966	1.93353	17693
SRD5A3	FALSE	0.932663	1.93207	17692
SH2B1	FALSE	1.19407	1.93171	17691
DMRT2	FALSE	0.395838	1.93145	17690
HADHB	FALSE	0.78139	1.93022	17689
FAM229B	FALSE	1.09044	1.92944	17688
ZSCAN20	FALSE	0.822897	1.92876	17687
C1orf177	FALSE	0.999368	1.92613	17686
THOC5	TRUE	1.28143	1.92569	17685
CREG2	FALSE	0.69159	1.92561	17684
ACVRL1	FALSE	1.11405	1.92528	17683
SLC24A5	FALSE	0.763164	1.92497	17682
UTS2	FALSE	0.74038	1.92432	17681
PAFAH1B3	FALSE	0.7404	1.92188	17680
CHMP2B	FALSE	0.74038	1.91891	17679
NDUFA6	FALSE	0.406321	1.91841	17678
GLTPD2	FALSE	0.382235	1.91691	17677
HSD11B2	FALSE	0.906615	1.9163	17676
CBWD1	FALSE	1.35491	1.91613	17675
SNAI1	FALSE	0.642975	1.9156	17674
KRT1	FALSE	1.30404	1.91553	17673
POC1A	FALSE	0.778509	1.91504	17672
LGALS1	FALSE	1.12201	1.91496	17671
LEMD3	FALSE	0.77167	1.91455	17670
EIF4EBP2	FALSE	0.782585	1.91327	17669
FAM160B1	FALSE	0.835845	1.91217	17668
DCAF10	FALSE	0.863262	1.91207	17667
CADM3	FALSE	0.899692	1.91188	17666
ZNF534	FALSE	0.74038	1.90908	17665
C16orf58	FALSE	1.03036	1.90787	17664
TMEM161A	FALSE	1.78308	1.90736	17663
GZMA	FALSE	0.552494	1.90494	17662
RNF151	FALSE	0.856691	1.90407	17661
TTC22	FALSE	0.599038	1.90193	17660
ZNF202	FALSE	1.47178	1.90181	17659
SEC22A	FALSE	0.74038	1.90069	17658
BHLHE22	FALSE	0.74038	1.89825	17657
PRSS50	FALSE	0.786131	1.89709	17656
AAAS	FALSE	1.16547	1.89571	17655
GGCX	FALSE	0.763825	1.89559	17654
HFE	FALSE	0.418488	1.88934	17653
KIAA1279	FALSE	0.803576	1.88797	17652
TLE4	FALSE	1.23323	1.88717	17651
STX1B	FALSE	0.695377	1.88645	17650
CCDC179	FALSE	1.33325	1.88549	17649
L3MBTL3	FALSE	0.752604	1.88485	17648
PLLP	FALSE	1.09059	1.88317	17647
CHSY1	FALSE	0.645644	1.88304	17646
KLHL9	FALSE	0.602318	1.88231	17645
MCOLN1	FALSE	0.764391	1.88025	17644
JDP2	FALSE	1.17497	1.87828	17643
L3HYPDH	FALSE	0.607713	1.87673	17642
ZC3H7B	FALSE	1.43379	1.87669	17641
PDX1	FALSE	0.839656	1.87573	17640
GAPVD1	FALSE	0.752629	1.87359	17639
MYO7B	FALSE	0.395798	1.87328	17638
OTUD7B	FALSE	1.25684	1.87321	17637
NAPG	FALSE	0.74038	1.87233	17636
LITAF	FALSE	0.774141	1.87031	17635
ABCB1	FALSE	0.775088	1.8698	17634
IGF1R	FALSE	0.855148	1.86943	17633
BRSK2	FALSE	0.991958	1.86705	17632
GIN1	FALSE	-0.074631	1.86675	17631
GPR84	FALSE	1.34726	1.86629	17630
SLPI	FALSE	0.809552	1.8653	17629
DIRAS3	FALSE	1.12231	1.86006	17628
TAF4B	FALSE	0.72386	1.85994	17627
RLIM	FALSE	0.792104	1.8594	17626
FCRLB	FALSE	0.903642	1.8593	17625
NT5C	FALSE	0.772219	1.85782	17624
LMO7	FALSE	0.478297	1.85645	17623
CEP128	FALSE	0.628999	1.85371	17622
RINL	FALSE	0.551921	1.85201	17621
MAPK12	FALSE	1.06514	1.85016	17620
UQCRQ	FALSE	0.74038	1.85012	17619
HLA-DOB	FALSE	1.16673	1.84837	17618
TADA2B	FALSE	0.74038	1.84694	17617
ZXDA	FALSE	0.773882	1.84609	17616
C1QTNF7	FALSE	0.74038	1.84587	17615
GDF1	FALSE	0.74038	1.8457	17614
HAO2	FALSE	0.871932	1.841	17613
SIX1	FALSE	0.912142	1.84049	17612
SLC16A11	FALSE	0.446192	1.83766	17611
NACAD	FALSE	0.937774	1.83531	17610
COPS4	FALSE	1.00171	1.83383	17609
SSX4B	FALSE	1.83338	1.83338	17608
MYBPH	FALSE	0.747527	1.83166	17607
HIST1H2AH	FALSE	1.06496	1.83104	17606
PSMB2	TRUE	0.796439	1.83063	17605
ITM2C	FALSE	1.18573	1.82992	17604
GPRC5A	FALSE	0.993076	1.82939	17603
PEX11B	FALSE	0.456631	1.82903	17602
ZNF721	FALSE	0.74038	1.82731	17601
EVA1B	FALSE	0.74038	1.827	17600
TAAR5	FALSE	0.709913	1.82678	17599
JUP	FALSE	0.434424	1.82674	17598
ZNF443	FALSE	1.29089	1.8256	17597
TOMM22	TRUE	0.443353	1.82524	17596
POTED	FALSE	0.985582	1.82414	17595
ABCA13	FALSE	0.536245	1.82343	17594
LRRC47	FALSE	0.814586	1.82271	17593
PPM1D	FALSE	1.1877	1.82224	17592
RTN4RL1	FALSE	0.866736	1.82174	17591
COLEC10	FALSE	0.713646	1.82166	17590
ACVR2A	FALSE	0.74038	1.82158	17589
UBXN7	FALSE	0.900881	1.8205	17588
HNRNPA1	FALSE	0.947229	1.82038	17587
PHRF1	FALSE	0.868464	1.81987	17586
ERVFRD-1	FALSE	0.307236	1.81766	17585
PTBP3	FALSE	0.821574	1.81484	17584
ATP6V1G2	FALSE	1.06607	1.80998	17583
ZNF358	FALSE	0.87209	1.80989	17582
ANGPTL5	FALSE	0.74038	1.80946	17581
CBX5	FALSE	0.74038	1.80907	17580
SYNJ2	FALSE	1.02355	1.80853	17579
MESP1	FALSE	0.723612	1.80704	17578
PID1	FALSE	0.904582	1.80639	17577
RRAGD	FALSE	0.74038	1.80577	17576
COMMD1	FALSE	0.633673	1.8048	17575
CA6	FALSE	0.85821	1.80446	17574
TAL2	FALSE	0.793884	1.80352	17573
FUT8	FALSE	0.74038	1.80321	17572
FNDC3B	FALSE	0.747165	1.80257	17571
ERF	FALSE	0.8267	1.80224	17570
MED8	FALSE	1.04398	1.80196	17569
SOX30	FALSE	0.722415	1.80196	17568
BCL2L14	FALSE	0.15665	1.80152	17567
SPOCK3	FALSE	0.981493	1.80137	17566
CARHSP1	FALSE	0.680883	1.79966	17565
TMCC3	FALSE	0.75601	1.79828	17564
MORC4	FALSE	0.695686	1.79739	17563
RBPMS	FALSE	0.835103	1.79688	17562
NDUFA4	FALSE	1.26666	1.79133	17561
IZUMO3	FALSE	0.631668	1.79113	17560
SYT10	FALSE	0.74038	1.79037	17559
KISS1R	FALSE	0.783657	1.78866	17558
WDR63	FALSE	0.721322	1.78862	17557
C1orf185	FALSE	0.734295	1.78658	17556
DDX3Y	FALSE	0.965179	1.78374	17555
UNC5CL	FALSE	0.663104	1.78306	17554
MYH7	FALSE	1.06666	1.78268	17553
USP32	FALSE	0.817832	1.78018	17552
FOXC2	FALSE	0.7438	1.77996	17551
SLC25A52	FALSE	0.83704	1.77833	17550
ALKBH7	FALSE	0.679873	1.77795	17549
TRPC7	FALSE	0.299705	1.77739	17548
PDZK1IP1	FALSE	1.09729	1.77717	17547
TCF7L2	FALSE	0.875317	1.77557	17546
ALPPL2	FALSE	1.01192	1.7752	17545
WBP1L	FALSE	1.23183	1.77423	17544
FOXA2	FALSE	1.02721	1.77228	17543
CUL3	FALSE	0.74038	1.7715	17542
ATP6V0A2	FALSE	0.929947	1.77118	17541
EFNA2	FALSE	0.778994	1.7706	17540
MEX3D	FALSE	1.28253	1.77039	17539
AKT1S1	FALSE	0.801237	1.76988	17538
MSX2	FALSE	0.717539	1.76898	17537
SNX19	FALSE	0.965003	1.7688	17536
RBM11	FALSE	0.693378	1.76871	17535
ZNF280D	FALSE	0.103045	1.76798	17534
XRRA1	FALSE	0.930405	1.76758	17533
MED19	FALSE	0.685016	1.76613	17532
GRXCR1	FALSE	0.688872	1.76578	17531
ENOPH1	FALSE	0.866614	1.76514	17530
PCBP4	FALSE	0.74038	1.76509	17529
NDST2	FALSE	1.02219	1.76471	17528
ADRB2	FALSE	0.774493	1.76433	17527
MATN3	FALSE	0.799671	1.76063	17526
RNF19A	FALSE	0.524314	1.76048	17525
NUDT16	FALSE	0.488788	1.75952	17524
STRIP1	FALSE	0.920344	1.75924	17523
NFRKB	FALSE	0.420195	1.75877	17522
OSBPL1A	FALSE	0.74038	1.75824	17521
NLRP6	FALSE	0.888608	1.75821	17520
NKX2-4	FALSE	1.07126	1.75536	17519
RSAD1	FALSE	0.525396	1.75533	17518
SLTM	FALSE	0.448735	1.74968	17517
MGARP	FALSE	0.74038	1.74924	17516
ARMCX4	FALSE	0.74038	1.7475	17515
SENP1	FALSE	0.74038	1.74715	17514
TOMM40L	FALSE	0.615302	1.74707	17513
TFAP4	FALSE	0.402176	1.74633	17512
SGOL2	FALSE	0.74038	1.74561	17511
DCUN1D3	FALSE	1.05166	1.74409	17510
FAM3A	FALSE	0.919879	1.74338	17509
IKZF1	FALSE	0.816701	1.74079	17508
KLF11	FALSE	0.914885	1.74022	17507
RASL10B	FALSE	0.833803	1.74016	17506
PTPRD	FALSE	0.761973	1.73997	17505
RASGEF1C	FALSE	0.987987	1.73963	17504
DLK2	FALSE	0.524506	1.73746	17503
SUPV3L1	TRUE	0.713187	1.7372	17502
MGP	FALSE	0.703217	1.73718	17501
IFNA1	FALSE	1.00066	1.73604	17500
HIRIP3	FALSE	0.207347	1.73602	17499
C9orf16	FALSE	0.573067	1.7359	17498
NDUFA9	FALSE	0.547475	1.73463	17497
AVPR1A	FALSE	0.962604	1.73439	17496
MPHOSPH9	FALSE	0.764561	1.73433	17495
PROM2	FALSE	1.34602	1.7343	17494
C12orf60	FALSE	0.666807	1.73417	17493
AMOTL1	FALSE	0.74038	1.73395	17492
TRIM49B	FALSE	1.22554	1.73317	17491
PPP1R13L	FALSE	0.357852	1.73297	17490
TBX10	FALSE	0.54861	1.73262	17489
RING1	FALSE	0.470929	1.7326	17488
KCNH3	FALSE	0.966852	1.73153	17487
HOXD8	FALSE	0.891671	1.73068	17486
OCA2	FALSE	0.635586	1.73049	17485
PRIMPOL	FALSE	0.74038	1.73034	17484
ZNF32	FALSE	1.08721	1.73022	17483
NR1I2	FALSE	0.655898	1.72972	17482
IL18R1	FALSE	0.605046	1.72909	17481
NRG2	FALSE	0.835457	1.7285	17480
GPR133	FALSE	0.698604	1.72746	17479
ZFP3	FALSE	1.30664	1.72677	17478
CGA	FALSE	0.157329	1.72667	17477
ABCC5	FALSE	1.13701	1.72652	17476
CMTM8	FALSE	0.6815	1.72558	17475
ADAMTS17	FALSE	0.623775	1.72364	17474
SLC4A10	FALSE	0.52864	1.72237	17473
TIMP1	FALSE	0.740863	1.72124	17472
TAF2	FALSE	0.420614	1.72035	17471
MMP20	FALSE	0.906188	1.71987	17470
PMEPA1	FALSE	0.891822	1.71862	17469
RNF10	FALSE	1.11415	1.71823	17468
B3GNT4	FALSE	0.724869	1.71776	17467
ZNF484	FALSE	0.577369	1.71707	17466
GNAO1	FALSE	0.636838	1.71555	17465
ADORA2A	FALSE	0.770081	1.71512	17464
HMGB1	FALSE	1.2125	1.71473	17463
PMP22	FALSE	0.663658	1.71267	17462
CYB5R1	FALSE	0.728672	1.71257	17461
IGSF9B	FALSE	0.896748	1.71062	17460
VANGL2	FALSE	0.551479	1.71048	17459
BTN3A2	FALSE	0.871409	1.71028	17458
CACNA1A	FALSE	0.640221	1.70948	17457
TRAFD1	FALSE	1.19055	1.70863	17456
SESN3	FALSE	0.47815	1.70854	17455
RHBDF2	FALSE	0.757579	1.70727	17454
NRG3	FALSE	0.767552	1.70684	17453
CRYGC	FALSE	0.582669	1.7059	17452
TMEM140	FALSE	0.610514	1.70569	17451
NEK11	FALSE	0.806613	1.70508	17450
PCDHAC1	FALSE	0.488693	1.705	17449
KRTAP19-3	FALSE	0.972859	1.70494	17448
NWD1	FALSE	0.335663	1.70478	17447
TMC8	FALSE	0.649113	1.70423	17446
KLK10	FALSE	0.729009	1.70366	17445
IFIT2	FALSE	1.03922	1.70319	17444
GPR113	FALSE	1.07109	1.70234	17443
ARSF	FALSE	0.600117	1.70125	17442
SNRNP25	TRUE	0.855414	1.69963	17441
EPN2	FALSE	0.409578	1.69918	17440
CCNO	FALSE	0.889146	1.69863	17439
DYRK1A	FALSE	0.74038	1.69832	17438
ZNF260	FALSE	0.74038	1.69821	17437
RUNX1	FALSE	0.659374	1.6975	17436
GFRAL	FALSE	1.03762	1.69684	17435
GABRP	FALSE	1.0595	1.69564	17434
CYP26A1	FALSE	0.53144	1.69381	17433
GAN	FALSE	0.850579	1.69173	17432
PALM3	FALSE	0.832668	1.69136	17431
THUMPD2	FALSE	0.74038	1.68959	17430
CERS5	FALSE	0.74038	1.68793	17429
CDH13	FALSE	1.38776	1.68625	17428
TMEM219	FALSE	0.813812	1.68485	17427
CCNB3	FALSE	0.46708	1.68321	17426
SHROOM3	FALSE	0.659908	1.68217	17425
C10orf62	FALSE	1.02568	1.68193	17424
HES4	FALSE	0.483563	1.68165	17423
FAM71E1	FALSE	1.15534	1.68015	17422
MAGEB18	FALSE	0.685146	1.6796	17421
PSMC2	TRUE	0.74038	1.67908	17420
FER	FALSE	1.05921	1.679	17419
SLC5A2	FALSE	0.478873	1.67762	17418
FUT2	FALSE	0.58417	1.6745	17417
DISP1	FALSE	1.04747	1.67429	17416
ATE1	FALSE	0.795242	1.6719	17415
ODF4	FALSE	0.331355	1.67117	17414
ACP6	FALSE	0.944058	1.67039	17413
HELB	FALSE	0.680144	1.67034	17412
AMZ1	FALSE	0.971371	1.6702	17411
TMEM30A	FALSE	0.703819	1.6696	17410
CRHR2	FALSE	0.764669	1.66956	17409
ZGPAT	FALSE	0.79532	1.66795	17408
PGAP1	FALSE	0.439365	1.66735	17407
BNIP2	FALSE	0.74038	1.66663	17406
TNIP1	FALSE	0.750441	1.6661	17405
NTAN1	FALSE	0.950262	1.66604	17404
USP37	FALSE	0.458327	1.66575	17403
PABPC4	FALSE	0.99325	1.66522	17402
INPP4B	FALSE	0.964814	1.66351	17401
PRM2	FALSE	1.15686	1.66263	17400
DHRS1	FALSE	0.40918	1.6605	17399
FKBP1B	FALSE	0.765311	1.65966	17398
SERAC1	FALSE	0.910502	1.65958	17397
C1orf52	FALSE	0.381572	1.6587	17396
IFNA4	FALSE	1.17217	1.6577	17395
ERGIC1	FALSE	0.135577	1.65758	17394
MIER3	FALSE	1.07158	1.65746	17393
FAM133A	FALSE	0.74038	1.65514	17392
MT1B	FALSE	1.03672	1.65412	17391
COMTD1	FALSE	0.877167	1.6533	17390
COMP	FALSE	0.703286	1.64872	17389
KCNK10	FALSE	1.05883	1.64857	17388
B3GALT1	FALSE	0.93857	1.6481	17387
SDCBP2	FALSE	0.470699	1.64478	17386
MBP	FALSE	0.61112	1.64453	17385
ZNF705D	FALSE	1.64377	1.64377	17384
SAP25	FALSE	0.667874	1.64297	17383
BCL10	FALSE	0.843139	1.6425	17382
STAM	FALSE	1.031	1.64196	17381
GIPC1	FALSE	0.951794	1.64015	17380
LYRM1	FALSE	0.469415	1.63997	17379
TRAIP	FALSE	0.652828	1.63994	17378
SMDT1	FALSE	0.532588	1.63958	17377
MPP4	FALSE	1.2768	1.63848	17376
SUMO4	FALSE	0.91708	1.63805	17375
CYP4F22	FALSE	1.10289	1.63771	17374
NMNAT2	FALSE	0.920573	1.63723	17373
EVA1C	FALSE	0.564822	1.63617	17372
PCDH17	FALSE	0.721061	1.63286	17371
PAPPA2	FALSE	0.421922	1.63152	17370
FIBIN	FALSE	0.459248	1.63108	17369
IL6ST	FALSE	0.74038	1.63056	17368
SKIV2L2	FALSE	0.396265	1.62988	17367
KIF2B	FALSE	0.675535	1.62984	17366
SNAP29	FALSE	0.54868	1.62981	17365
TMEM150B	FALSE	1.11294	1.62977	17364
C9orf62	FALSE	0.556432	1.62965	17363
LGR6	FALSE	0.692554	1.62882	17362
CD79B	FALSE	0.897077	1.62876	17361
ZNF692	FALSE	0.559527	1.62854	17360
IBSP	FALSE	0.860097	1.62852	17359
FBXL19	FALSE	0.603845	1.62817	17358
SMARCD1	FALSE	0.645107	1.62758	17357
JMJD1C	FALSE	0.841011	1.62758	17356
RMDN1	FALSE	0.114366	1.62644	17355
FAM129A	FALSE	0.74038	1.62627	17354
C11orf84	FALSE	0.740335	1.62611	17353
PRDM7	FALSE	0.339779	1.625	17352
ARRDC2	FALSE	0.52248	1.62471	17351
ABL2	FALSE	0.789017	1.62411	17350
VPS72	FALSE	0.2665	1.62404	17349
IFNA2	FALSE	1.30518	1.62304	17348
MFI2	FALSE	0.804407	1.62196	17347
VPS8	FALSE	0.315299	1.6218	17346
KLRK1	FALSE	0.789069	1.62114	17345
IPO9	FALSE	0.96503	1.62107	17344
KLHL25	FALSE	0.672986	1.62095	17343
VCX	FALSE	1.62092	1.62092	17342
MXD3	FALSE	0.65336	1.62046	17341
IL36A	FALSE	1.04814	1.61965	17340
MAP2K6	FALSE	0.531735	1.6184	17339
ELMOD3	FALSE	0.870708	1.61821	17338
TTC5	FALSE	-0.040496	1.61751	17337
KANK1	FALSE	0.770201	1.61707	17336
CNDP1	FALSE	0.391773	1.61447	17335
LRRC39	FALSE	0.670737	1.61357	17334
GUCY1B3	FALSE	0.589146	1.61339	17333
GPX6	FALSE	1.22209	1.61331	17332
BCL11B	FALSE	0.323367	1.61299	17331
C4orf26	FALSE	0.868666	1.61279	17330
CCDC138	FALSE	0.401425	1.61226	17329
CDC25C	FALSE	0.643009	1.61209	17328
PTPRU	FALSE	0.591129	1.61203	17327
CCDC85A	FALSE	1.23342	1.61045	17326
ZNF674	FALSE	0.74038	1.61014	17325
BOP1	FALSE	0.729229	1.60896	17324
SLC30A2	FALSE	-0.0274497	1.60867	17323
SMARCA2	FALSE	1.1537	1.6077	17322
SEMA3G	FALSE	0.8807	1.60753	17321
CPLX1	FALSE	0.625488	1.60739	17320
PTPRO	FALSE	0.654962	1.60653	17319
IFNAR1	FALSE	0.74038	1.60616	17318
PUM1	FALSE	0.790831	1.6059	17317
CNFN	FALSE	0.656986	1.6047	17316
GLUD2	FALSE	0.74038	1.60467	17315
AP1B1	FALSE	0.939987	1.6046	17314
KLHL36	FALSE	0.839287	1.60323	17313
GLT8D2	FALSE	0.797708	1.60304	17312
CYP4F11	FALSE	1.04999	1.60269	17311
CREM	FALSE	0.475849	1.60266	17310
EPB41L5	FALSE	0.650265	1.60117	17309
CNGB1	FALSE	0.454842	1.60099	17308
MAP3K8	FALSE	0.861523	1.60032	17307
WDFY2	FALSE	0.546622	1.59899	17306
C1orf51	FALSE	0.512649	1.59742	17305
TMEFF1	FALSE	0.74038	1.59721	17304
VGLL4	FALSE	0.166812	1.59672	17303
KRT31	FALSE	0.698149	1.59667	17302
PROCR	FALSE	0.338305	1.59662	17301
ZNF24	FALSE	0.990988	1.59652	17300
PDE4C	FALSE	0.736071	1.59649	17299
CIB1	FALSE	0.743645	1.59614	17298
NCOR2	FALSE	0.582698	1.59611	17297
BAP1	FALSE	0.481607	1.59423	17296
PNMA2	FALSE	0.938779	1.59423	17295
MAGEH1	FALSE	0.74038	1.59421	17294
SH3TC1	FALSE	0.911448	1.59387	17293
MANBA	FALSE	0.936097	1.5931	17292
C9orf50	FALSE	0.740546	1.5913	17291
GLI3	FALSE	0.650239	1.59109	17290
PARP8	FALSE	0.56259	1.59037	17289
SLC12A8	FALSE	0.74038	1.59029	17288
RAMP1	FALSE	0.900447	1.59004	17287
CRB2	FALSE	0.0899148	1.58971	17286
ADRA2A	FALSE	0.219857	1.58933	17285
ERVV-2	FALSE	1.58911	1.58911	17284
BMS1	FALSE	0.966508	1.58889	17283
INA	FALSE	0.222209	1.58864	17282
C1orf74	FALSE	0.965327	1.5877	17281
PARP10	FALSE	0.332767	1.5874	17280
RAB6C	FALSE	0.647763	1.58704	17279
NAF1	FALSE	0.592135	1.58666	17278
SERPINE2	FALSE	0.479175	1.58652	17277
RBBP8NL	FALSE	0.519003	1.58637	17276
ZW10	FALSE	0.748225	1.58491	17275
PKP2	FALSE	1.0003	1.58473	17274
DUSP28	FALSE	0.982797	1.58353	17273
ZNRF4	FALSE	0.907159	1.58175	17272
NKX2-1	FALSE	0.24498	1.5812	17271
KTN1	FALSE	0.70564	1.58116	17270
FAM212B	FALSE	0.725323	1.58059	17269
ORC2	FALSE	0.769322	1.58051	17268
VKORC1	FALSE	0.775799	1.57963	17267
IL17B	FALSE	0.502301	1.57914	17266
ITPR1	FALSE	0.470782	1.57738	17265
PLEKHA6	FALSE	0.645427	1.57721	17264
MRC1	FALSE	0.579013	1.57646	17263
PRDM9	FALSE	0.686862	1.57613	17262
TKTL1	FALSE	1.07329	1.57593	17261
FAM170A	FALSE	1.11907	1.57587	17260
CYTH3	FALSE	0.324857	1.57576	17259
MRFAP1	FALSE	0.808868	1.57499	17258
C9orf96	FALSE	0.733426	1.57447	17257
LIPM	FALSE	0.725524	1.57322	17256
ANKRD55	FALSE	0.490024	1.57198	17255
C11orf94	FALSE	0.393571	1.57157	17254
TOX	FALSE	0.458508	1.57149	17253
SEC14L5	FALSE	0.640623	1.57002	17252
EXTL2	FALSE	0.404499	1.56879	17251
KLC1	FALSE	0.730952	1.56844	17250
UHRF2	FALSE	0.74038	1.56831	17249
NOS1AP	FALSE	0.34919	1.56831	17248
P2RY11	FALSE	0.623897	1.56592	17247
FUT9	FALSE	1.18167	1.56587	17246
DHX8	TRUE	0.884396	1.56346	17245
MINOS1	FALSE	0.74038	1.5623	17244
LRRC17	FALSE	0.742324	1.56174	17243
PQLC1	FALSE	0.438283	1.56114	17242
ZNF865	FALSE	0.805277	1.56028	17241
KNCN	FALSE	0.74038	1.55985	17240
SLC35C2	FALSE	0.74038	1.55934	17239
RGS1	FALSE	0.350464	1.55857	17238
MYO9A	FALSE	0.484617	1.55635	17237
COL4A6	FALSE	0.823337	1.55477	17236
SULT1A2	FALSE	0.085143	1.55386	17235
BRINP3	FALSE	0.504556	1.55343	17234
FRYL	FALSE	0.579815	1.55338	17233
TNRC6B	FALSE	1.11934	1.55274	17232
HOXD1	FALSE	0.461851	1.55139	17231
JADE3	FALSE	0.588334	1.55094	17230
GULP1	FALSE	0.74038	1.5503	17229
DUSP12	FALSE	0.337549	1.54992	17228
REG1B	FALSE	0.719233	1.54975	17227
ZNF792	FALSE	0.717983	1.54927	17226
PKN1	FALSE	0.516423	1.54877	17225
UNC93A	FALSE	1.10654	1.54876	17224
TUFT1	FALSE	1.09954	1.54855	17223
MAPKBP1	FALSE	0.609442	1.54847	17222
NAIF1	FALSE	-0.0319427	1.54756	17221
FBXO28	FALSE	0.621865	1.54736	17220
KDM6B	FALSE	0.766134	1.54623	17219
TRIP13	FALSE	0.973354	1.545	17218
FAM173B	FALSE	0.773156	1.54492	17217
ZNF821	FALSE	0.669847	1.54484	17216
SERPINI1	FALSE	1.04848	1.5448	17215
FTSJ2	FALSE	0.428842	1.54435	17214
SCN3B	FALSE	1.05632	1.54396	17213
CEL	FALSE	0.785422	1.54327	17212
TMEM218	FALSE	0.592837	1.54232	17211
ADM2	FALSE	0.438945	1.54232	17210
ZNF679	FALSE	1.13361	1.54229	17209
SLC45A2	FALSE	0.866796	1.54223	17208
C5orf47	FALSE	0.711329	1.54164	17207
TPSD1	FALSE	0.842366	1.54144	17206
MOCS3	FALSE	0.501395	1.54041	17205
CTBP1	FALSE	0.750283	1.54013	17204
PAN3	FALSE	1.23541	1.54006	17203
TMEM132D	FALSE	0.0166823	1.53913	17202
FBN2	FALSE	0.607136	1.53846	17201
ESRRB	FALSE	0.306688	1.53628	17200
PHOX2A	FALSE	0.598632	1.53626	17199
VILL	FALSE	0.413216	1.53605	17198
SH2D4B	FALSE	0.662057	1.53572	17197
RILPL1	FALSE	0.969904	1.53493	17196
FAM120B	FALSE	0.407875	1.53339	17195
PMCH	FALSE	0.581876	1.53317	17194
CORO2A	FALSE	0.636818	1.53299	17193
PIPOX	FALSE	0.583601	1.53295	17192
KIAA1462	FALSE	0.495394	1.53258	17191
SLC44A1	FALSE	0.344875	1.53249	17190
EPHB6	FALSE	0.74038	1.53098	17189
CHP2	FALSE	0.914763	1.52992	17188
ZBTB20	FALSE	0.582416	1.52907	17187
KCNMB4	FALSE	0.204411	1.52898	17186
NR1H4	FALSE	0.138568	1.52711	17185
CLIP2	FALSE	0.843565	1.52694	17184
SLC35F1	FALSE	0.444683	1.52654	17183
TP53	FALSE	0.83437	1.52652	17182
HOPX	FALSE	0.660149	1.526	17181
RAB2B	FALSE	0.597749	1.52585	17180
CCDC153	FALSE	0.639072	1.52557	17179
BACH1	FALSE	0.983506	1.52533	17178
PLD4	FALSE	0.723696	1.52462	17177
LEPR	FALSE	0.91897	1.52441	17176
SPRR2G	FALSE	0.645273	1.52438	17175
SPIN4	FALSE	0.695402	1.52302	17174
RALGPS1	FALSE	0.95611	1.52252	17173
SLC35A3	FALSE	0.234605	1.52171	17172
PDDC1	FALSE	1.26367	1.52166	17171
ZBTB45	FALSE	0.343637	1.52105	17170
CEBPZ	TRUE	0.675339	1.52071	17169
FAM131A	FALSE	1.03423	1.52025	17168
SIGLEC6	FALSE	0.829483	1.51995	17167
CNGA2	FALSE	0.490208	1.51908	17166
VSIG4	FALSE	0.75644	1.51825	17165
NABP1	FALSE	0.228246	1.51821	17164
SLITRK1	FALSE	0.339452	1.51815	17163
GALK2	FALSE	0.74038	1.51779	17162
KIAA1549	FALSE	0.74038	1.51764	17161
UBE2Q1	FALSE	0.390261	1.51761	17160
CRLF1	FALSE	0.565708	1.51752	17159
C1orf174	FALSE	0.744032	1.51741	17158
CASP3	FALSE	0.63165	1.51725	17157
TNF	FALSE	0.785875	1.51614	17156
BTRC	FALSE	1.19654	1.51547	17155
CORO6	FALSE	0.759203	1.51434	17154
ADCY5	FALSE	0.516723	1.51377	17153
FGD2	FALSE	0.399065	1.51263	17152
SLC6A7	FALSE	0.811379	1.51235	17151
IPCEF1	FALSE	0.556107	1.51217	17150
CPSF1	TRUE	0.663532	1.51183	17149
TM4SF1	FALSE	1.10053	1.51166	17148
TMEM229B	FALSE	0.89286	1.51034	17147
ZFYVE26	FALSE	0.564334	1.50668	17146
MOV10	FALSE	0.707103	1.5065	17145
THEM4	FALSE	0.423264	1.50618	17144
CYB561A3	FALSE	0.934311	1.50572	17143
DACT1	FALSE	0.504342	1.50563	17142
ARPP21	FALSE	0.643876	1.50533	17141
ARHGAP4	FALSE	0.757405	1.50375	17140
ADCK1	FALSE	0.481275	1.50283	17139
SUMO1	FALSE	0.546949	1.50277	17138
POFUT1	FALSE	0.568456	1.50273	17137
MYOF	FALSE	0.725752	1.50264	17136
ACVR1	FALSE	0.592168	1.50227	17135
SMPDL3B	FALSE	0.977703	1.5018	17134
SOGA2	FALSE	0.684349	1.50128	17133
MUS81	FALSE	0.818722	1.49916	17132
MYO1F	FALSE	0.567404	1.4981	17131
PAGE2B	FALSE	1.05926	1.49801	17130
TTR	FALSE	0.755194	1.49699	17129
C7orf57	FALSE	1.02635	1.49693	17128
SH3BP1	FALSE	0.101918	1.49656	17127
FAM45A	FALSE	0.443384	1.49594	17126
FAM117A	FALSE	0.466158	1.4947	17125
FIG4	FALSE	0.916722	1.49469	17124
SLC39A14	FALSE	0.988944	1.49252	17123
IRF4	FALSE	0.389173	1.49155	17122
CDKN2AIP	FALSE	0.0535289	1.49144	17121
HDHD1	FALSE	0.594511	1.49101	17120
PUS3	FALSE	0.793804	1.49085	17119
LIPJ	FALSE	0.355387	1.49052	17118
GCNT4	FALSE	0.258473	1.49047	17117
ALOXE3	FALSE	0.33356	1.49045	17116
DNAH11	FALSE	0.43423	1.49037	17115
GPR161	FALSE	0.942782	1.49037	17114
PPP2R1B	FALSE	0.969176	1.49009	17113
LMOD2	FALSE	0.6092	1.48989	17112
PDK2	FALSE	0.434477	1.48983	17111
TBC1D14	FALSE	0.32433	1.48923	17110
MIOS	FALSE	0.243528	1.48824	17109
ANO5	FALSE	0.774257	1.48759	17108
FAM35A	FALSE	0.0231128	1.48682	17107
LOC81691	FALSE	0.74038	1.4864	17106
CRMP1	FALSE	0.597113	1.48569	17105
SERPINB7	FALSE	0.74038	1.48559	17104
CD84	FALSE	0.700714	1.48523	17103
SORCS2	FALSE	0.708715	1.48489	17102
FAN1	FALSE	0.740951	1.48453	17101
MZT1	FALSE	0.959181	1.48423	17100
BCL2L15	FALSE	0.746087	1.48298	17099
VRK1	FALSE	0.440989	1.48282	17098
C5orf34	FALSE	0.797346	1.48272	17097
FBXL17	FALSE	0.895204	1.4826	17096
ATXN2	FALSE	0.959503	1.48253	17095
SH3BGR	FALSE	0.726829	1.48204	17094
MYOM2	FALSE	0.497183	1.48198	17093
TDRD12	FALSE	0.431114	1.48099	17092
ISX	FALSE	0.726615	1.47984	17091
LGALS13	FALSE	1.19671	1.47915	17090
CDS1	FALSE	0.846387	1.47896	17089
YPEL5	FALSE	0.406984	1.47868	17088
ABHD5	FALSE	0.74038	1.47815	17087
ZBTB8A	FALSE	0.74038	1.47664	17086
EPC2	FALSE	0.74038	1.47546	17085
SORD	FALSE	1.05248	1.47546	17084
OAS3	FALSE	0.751081	1.47458	17083
HTR7	FALSE	0.390522	1.47455	17082
ELF3	FALSE	0.836035	1.47377	17081
MYADM	FALSE	0.40466	1.47375	17080
TSHB	FALSE	0.502903	1.4732	17079
FAM89A	FALSE	0.788987	1.47254	17078
LIMS3	FALSE	0.579263	1.47172	17077
TTC9B	FALSE	0.362468	1.47155	17076
KIAA1210	FALSE	0.741985	1.47105	17075
NIPSNAP1	FALSE	0.441371	1.47008	17074
KIDINS220	FALSE	0.382661	1.46959	17073
ACOT8	FALSE	0.660843	1.46926	17072
ZNF691	FALSE	0.821098	1.46913	17071
GRIK4	FALSE	0.782348	1.46908	17070
SLC2A8	FALSE	0.429799	1.46852	17069
STK35	FALSE	0.45057	1.46849	17068
TRIM44	FALSE	0.851494	1.46833	17067
ZNF467	FALSE	0.543	1.46788	17066
PAPOLA	FALSE	0.74038	1.46754	17065
GRIA1	FALSE	1.18019	1.46731	17064
RASA2	FALSE	1.32271	1.46704	17063
SLC39A12	FALSE	0.831336	1.46667	17062
PATE3	FALSE	0.707905	1.46657	17061
TRPV2	FALSE	0.703938	1.46491	17060
NOS2	FALSE	0.433053	1.463	17059
DYNC2LI1	FALSE	0.795479	1.46272	17058
LPO	FALSE	0.645169	1.46254	17057
SLC6A18	FALSE	0.720597	1.46243	17056
DPM3	FALSE	0.473369	1.46129	17055
ZNF334	FALSE	0.265916	1.46121	17054
NADK	FALSE	0.567124	1.46066	17053
PPIA	FALSE	1.45933	1.45933	17052
HHEX	FALSE	0.907813	1.459	17051
PCDH18	FALSE	0.268927	1.45898	17050
ANKRD13A	FALSE	0.572496	1.45811	17049
PHF13	FALSE	0.853113	1.45787	17048
RXRG	FALSE	0.921631	1.45747	17047
ZNF333	FALSE	0.202734	1.45672	17046
TMUB2	FALSE	0.734571	1.45607	17045
RICTOR	FALSE	0.582054	1.45583	17044
COX11	TRUE	0.299791	1.45489	17043
DIRAS2	FALSE	0.74038	1.45484	17042
KLB	FALSE	0.342162	1.45466	17041
GALNT13	FALSE	0.74038	1.45421	17040
TUSC5	FALSE	0.901719	1.45354	17039
CNTN1	FALSE	1.24553	1.45329	17038
CHRNE	FALSE	0.536828	1.4527	17037
ANG	FALSE	0.318326	1.45011	17036
TNFSF13B	FALSE	0.589364	1.45008	17035
CLSTN2	FALSE	0.439337	1.44976	17034
GLDN	FALSE	0.914119	1.44969	17033
RIC3	FALSE	0.45147	1.44969	17032
GPR151	FALSE	0.282489	1.44956	17031
C16orf74	FALSE	0.715905	1.44932	17030
IL9	FALSE	0.380883	1.44894	17029
UBL4B	FALSE	0.599139	1.44871	17028
SSNA1	FALSE	0.93598	1.44838	17027
ANXA13	FALSE	0.74038	1.44772	17026
UBE4A	FALSE	0.562325	1.44662	17025
NEK4	FALSE	0.609447	1.4453	17024
SPATA7	FALSE	0.89313	1.4452	17023
CSE1L	TRUE	0.386971	1.44479	17022
NANOG	FALSE	0.450004	1.44457	17021
DEGS1	FALSE	0.405632	1.44438	17020
GPR149	FALSE	0.391064	1.44245	17019
PANX1	FALSE	0.646169	1.44216	17018
STAT2	FALSE	0.531475	1.44215	17017
SLC2A6	FALSE	0.728736	1.44142	17016
PLD5	FALSE	0.539452	1.4403	17015
ALDOA	FALSE	0.734191	1.44019	17014
DENR	FALSE	0.74038	1.43972	17013
CTHRC1	FALSE	0.685047	1.43942	17012
SLC1A2	FALSE	0.615844	1.43843	17011
PGS1	FALSE	0.567644	1.43769	17010
TP53INP2	FALSE	0.322599	1.4374	17009
CUL4A	FALSE	0.743397	1.43566	17008
CLEC4M	FALSE	0.393751	1.43555	17007
KRTAP6-2	FALSE	1.0146	1.43486	17006
FAM9A	FALSE	0.56675	1.4344	17005
RPL32	FALSE	1.01416	1.43424	17004
P2RY8	FALSE	0.585692	1.4341	17003
SEMA6C	FALSE	0.504479	1.43394	17002
SLC17A9	FALSE	0.903007	1.43357	17001
GPD1	FALSE	0.368826	1.43325	17000
NR2F6	FALSE	0.829547	1.433	16999
LRRTM3	FALSE	1.40942	1.43182	16998
ZNF408	FALSE	0.339951	1.43177	16997
MYCT1	FALSE	0.708154	1.43156	16996
SDCCAG8	FALSE	0.316967	1.43111	16995
HEMGN	FALSE	0.394914	1.43097	16994
TRIML2	FALSE	1.1941	1.43064	16993
EMC1	FALSE	0.429062	1.42978	16992
IL1B	FALSE	0.887419	1.42971	16991
CREB3L2	FALSE	0.756221	1.42852	16990
MFSD5	FALSE	0.669555	1.42785	16989
MAZ	FALSE	0.773127	1.4275	16988
MPV17L2	FALSE	0.469058	1.42722	16987
GRIK1	FALSE	0.644893	1.42718	16986
ANXA9	FALSE	0.437381	1.42663	16985
APBB3	FALSE	0.880865	1.42643	16984
C2orf72	FALSE	0.74038	1.426	16983
LPHN1	FALSE	0.698299	1.42448	16982
NSF	TRUE	0.44863	1.42438	16981
ARMC1	FALSE	-0.0823514	1.42332	16980
MYO15A	FALSE	0.257235	1.42331	16979
ZC3H4	FALSE	0.74038	1.42316	16978
KRTAP20-2	FALSE	0.815659	1.42274	16977
GUF1	FALSE	0.624244	1.42271	16976
SH2D6	FALSE	0.501748	1.42063	16975
CASP2	FALSE	0.829894	1.41976	16974
LGR5	FALSE	0.528905	1.41962	16973
GNAT2	FALSE	0.7662	1.41902	16972
KLHL32	FALSE	0.521121	1.41882	16971
BBS1	FALSE	0.383152	1.41859	16970
NFATC4	FALSE	0.596755	1.41816	16969
TMBIM4	FALSE	0.74038	1.4172	16968
DNAJB11	FALSE	0.334233	1.41642	16967
CDK7	TRUE	0.48899	1.41525	16966
NXNL1	FALSE	0.863383	1.41494	16965
NHLRC4	FALSE	0.684307	1.41468	16964
ERCC6-PGBD3	FALSE	1.41362	1.41362	16963
CPN1	FALSE	0.619153	1.41266	16962
MYL10	FALSE	0.659199	1.4123	16961
GRB7	FALSE	0.565206	1.41117	16960
SP140	FALSE	0.604875	1.41112	16959
ZFP92	FALSE	0.701399	1.41087	16958
PRIMA1	FALSE	0.350707	1.41079	16957
SPEG	FALSE	0.59903	1.41012	16956
FAM198A	FALSE	0.755976	1.40992	16955
SYTL5	FALSE	0.365826	1.40918	16954
CCDC120	FALSE	0.9069	1.40834	16953
MAP2	FALSE	0.74038	1.40751	16952
MAP7D1	FALSE	0.49811	1.40746	16951
B3GNT1	FALSE	0.635787	1.40744	16950
CBR3	FALSE	0.876122	1.40716	16949
SMIM21	FALSE	0.330653	1.40709	16948
APOBEC2	FALSE	0.965387	1.40536	16947
C8orf4	FALSE	0.595185	1.40529	16946
ETV1	FALSE	0.375024	1.4052	16945
KRTAP23-1	FALSE	0.888102	1.40468	16944
SPATA25	FALSE	0.775101	1.40423	16943
KIFAP3	FALSE	0.719381	1.4039	16942
SNX11	FALSE	0.2544	1.40336	16941
SESTD1	FALSE	0.534505	1.40319	16940
FOXE3	FALSE	0.611116	1.40251	16939
CFC1B	FALSE	0.425232	1.402	16938
SDS	FALSE	0.708845	1.40024	16937
GIPC3	FALSE	0.643923	1.40009	16936
SYNC	FALSE	0.630069	1.40005	16935
ZDHHC3	FALSE	1.3797	1.39955	16934
ARHGEF10L	FALSE	0.311798	1.39876	16933
STIP1	FALSE	0.269719	1.39867	16932
NR2C1	FALSE	0.282364	1.39806	16931
ZNF701	FALSE	0.628998	1.39774	16930
ZBED4	FALSE	0.503279	1.39752	16929
ASIC4	FALSE	0.326155	1.39614	16928
TRAF1	FALSE	0.74038	1.39605	16927
PROX2	FALSE	0.246274	1.39551	16926
SCAI	FALSE	0.182529	1.3949	16925
VASH2	FALSE	0.69588	1.39443	16924
FAM154B	FALSE	0.78641	1.39415	16923
CNN2	FALSE	0.556865	1.39405	16922
SPATC1	FALSE	0.640761	1.39367	16921
CNNM4	FALSE	0.00691541	1.39349	16920
NUP35	FALSE	0.518286	1.39214	16919
PKDREJ	FALSE	0.489903	1.39095	16918
NUAK2	FALSE	0.471344	1.39032	16917
FGF1	FALSE	0.74038	1.38913	16916
NTPCR	FALSE	0.265916	1.38886	16915
PKNOX2	FALSE	1.12722	1.38828	16914
RNASE9	FALSE	0.801251	1.38821	16913
WDR26	FALSE	0.489457	1.3877	16912
GLIPR1	FALSE	0.781758	1.3867	16911
ZBTB33	FALSE	0.74038	1.38647	16910
CCDC36	FALSE	1.04406	1.38643	16909
TMEM181	FALSE	0.479517	1.38415	16908
RBL2	FALSE	0.795163	1.38401	16907
WNT9B	FALSE	0.881165	1.38377	16906
NFATC1	FALSE	0.173658	1.38304	16905
MYCN	FALSE	0.522136	1.38302	16904
TREML4	FALSE	0.913325	1.38285	16903
PDXP	FALSE	0.3931	1.3827	16902
DNM1	FALSE	0.391921	1.38254	16901
GSN	FALSE	0.820492	1.38253	16900
WDR88	FALSE	1.01969	1.38236	16899
SMARCA1	FALSE	0.74038	1.38166	16898
ZNF250	FALSE	0.868069	1.38163	16897
KCNN3	FALSE	0.633107	1.37986	16896
CHPF	FALSE	0.499541	1.37953	16895
AP5S1	FALSE	0.598251	1.37898	16894
PUS7L	FALSE	0.813317	1.37799	16893
NDN	FALSE	0.521876	1.37793	16892
IDNK	FALSE	0.74038	1.37762	16891
C22orf31	FALSE	0.764631	1.37755	16890
CAAP1	FALSE	0.74038	1.37734	16889
VEGFC	FALSE	0.428951	1.3773	16888
ENTPD6	FALSE	0.593688	1.37681	16887
STRADB	FALSE	0.642689	1.37659	16886
ACTL6B	FALSE	0.675907	1.37631	16885
TUFM	TRUE	0.452226	1.37612	16884
DYNLL1	FALSE	0.420885	1.37542	16883
ANGPTL1	FALSE	0.300642	1.37533	16882
METTL10	FALSE	0.74038	1.37507	16881
C10orf12	FALSE	0.689106	1.37424	16880
MTMR10	FALSE	0.780232	1.3735	16879
DTNBP1	FALSE	0.73991	1.37232	16878
ZNF430	FALSE	0.74038	1.37196	16877
MYT1L	FALSE	0.831946	1.37182	16876
PPM1M	FALSE	0.919558	1.3712	16875
SH2B3	FALSE	0.646361	1.37115	16874
COX8C	FALSE	0.616395	1.37104	16873
KIAA0753	FALSE	1.03828	1.37067	16872
LCE2B	FALSE	0.969129	1.37056	16871
BTBD17	FALSE	0.609352	1.3692	16870
NFASC	FALSE	0.227055	1.36909	16869
GUCA2B	FALSE	0.11741	1.36803	16868
MAPK14	FALSE	0.99646	1.36697	16867
PRKAG3	FALSE	0.882062	1.36658	16866
HOXC11	FALSE	0.471669	1.36649	16865
BCKDK	FALSE	-0.036354	1.36612	16864
ANKRD33	FALSE	0.539014	1.36425	16863
CIB4	FALSE	1.26637	1.36406	16862
CHDH	FALSE	0.751543	1.36381	16861
C11orf31	FALSE	0.547573	1.36323	16860
KRTAP5-1	FALSE	0.8551	1.36314	16859
ZNF664	FALSE	1.02314	1.36206	16858
ERBB2	FALSE	0.325415	1.36088	16857
NEURL1B	FALSE	0.357816	1.36047	16856
FBXO22	FALSE	0.838753	1.36002	16855
ISM1	FALSE	1.02059	1.35925	16854
CD200R1	FALSE	0.568133	1.35899	16853
SLC5A6	FALSE	0.74038	1.3586	16852
DIXDC1	FALSE	0.538618	1.35856	16851
PEX16	FALSE	0.500533	1.35856	16850
RPE65	FALSE	0.40448	1.35834	16849
GCHFR	FALSE	0.687801	1.35794	16848
B4GALT7	FALSE	0.745935	1.35665	16847
DEAF1	FALSE	0.632783	1.35665	16846
LYST	FALSE	1.3744	1.35644	16845
ZNF711	FALSE	0.588539	1.35627	16844
GALNT4	FALSE	0.76511	1.35624	16843
KIAA0100	FALSE	0.603435	1.3561	16842
LRCH2	FALSE	0.74038	1.35537	16841
CSRNP3	FALSE	0.455551	1.3551	16840
SMARCA5	FALSE	0.74038	1.35274	16839
MAP3K1	FALSE	0.578478	1.35197	16838
ABI2	FALSE	0.0800785	1.35009	16837
BMI1	FALSE	0.74038	1.35004	16836
PROX1	FALSE	0.560336	1.34796	16835
NTRK1	FALSE	0.802279	1.34778	16834
ADAMTS20	FALSE	0.536212	1.34766	16833
DUSP15	FALSE	0.354513	1.3476	16832
REXO4	FALSE	0.679512	1.3475	16831
CCDC88B	FALSE	0.644997	1.34741	16830
KIF5B	FALSE	0.74038	1.34717	16829
TNFRSF13B	FALSE	0.0341867	1.34717	16828
RLTPR	FALSE	0.302883	1.34713	16827
CLDN19	FALSE	0.554767	1.34683	16826
EMC6	FALSE	0.462382	1.34639	16825
TMCC1	FALSE	0.967934	1.34629	16824
SNPH	FALSE	0.100276	1.34604	16823
BFSP2	FALSE	0.250232	1.34543	16822
PCGF3	FALSE	0.656188	1.34532	16821
RAB11FIP4	FALSE	0.344261	1.34529	16820
LCN15	FALSE	0.860292	1.3448	16819
IGFBP4	FALSE	0.808188	1.34473	16818
SLC11A1	FALSE	0.537596	1.34466	16817
COL4A4	FALSE	0.818225	1.34329	16816
MAGEA11	FALSE	0.525874	1.34294	16815
C16orf62	FALSE	0.74227	1.34277	16814
WDR89	FALSE	0.338168	1.34255	16813
ID1	FALSE	0.583148	1.34207	16812
PHLDB1	FALSE	0.886443	1.34165	16811
AUNIP	FALSE	0.881029	1.34131	16810
ASIC5	FALSE	0.75706	1.34127	16809
PRSS42	FALSE	0.371757	1.34078	16808
SLC35F3	FALSE	0.387788	1.34036	16807
MAOA	FALSE	0.490355	1.3402	16806
CHRNA1	FALSE	0.386906	1.34	16805
ELK3	FALSE	0.67417	1.33982	16804
GRHL1	FALSE	1.19807	1.33959	16803
SRP68	FALSE	0.742157	1.33904	16802
RNF31	FALSE	0.585135	1.33834	16801
MSRB1	FALSE	-0.266914	1.33456	16800
FCER1A	FALSE	0.74038	1.33302	16799
ANKRD13D	FALSE	0.925434	1.33255	16798
PSCA	FALSE	0.51546	1.33245	16797
PTPRG	FALSE	0.714548	1.33225	16796
SKAP2	FALSE	0.74038	1.33197	16795
TMEM115	FALSE	0.599483	1.33185	16794
TCERG1L	FALSE	0.508953	1.33179	16793
ZNF354C	FALSE	0.590519	1.33169	16792
CRYGN	FALSE	0.422084	1.33097	16791
WEE1	TRUE	0.74038	1.33079	16790
LRRC55	FALSE	0.0165153	1.33034	16789
IQCF5	FALSE	0.453816	1.32988	16788
VEGFB	FALSE	0.606335	1.32988	16787
CPNE2	FALSE	0.865929	1.32974	16786
GBP7	FALSE	1.03588	1.32954	16785
NRN1L	FALSE	0.594155	1.32954	16784
KRTAP27-1	FALSE	0.559958	1.32893	16783
MLLT10	FALSE	0.451691	1.32745	16782
DUXA	FALSE	0.980403	1.32742	16781
ACOT7	FALSE	0.0950635	1.32731	16780
CFHR1	FALSE	0.456073	1.32723	16779
KLF2	FALSE	0.798011	1.3271	16778
NCF1	FALSE	0.460679	1.32583	16777
DEFA6	FALSE	0.423792	1.32571	16776
NTMT1	FALSE	0.416148	1.32523	16775
MBTPS1	FALSE	1.13287	1.32495	16774
CORT	FALSE	0.709927	1.32482	16773
IPO5	FALSE	0.593966	1.32481	16772
THAP2	FALSE	0.744251	1.32442	16771
KIF3C	FALSE	1.13756	1.32389	16770
USP1	FALSE	0.74038	1.3225	16769
PDHB	FALSE	0.595884	1.32243	16768
HK2	FALSE	0.136867	1.32207	16767
MAGEC1	FALSE	0.435043	1.32186	16766
MTMR4	FALSE	1.02711	1.32154	16765
HNMT	FALSE	0.348763	1.32069	16764
SNIP1	FALSE	0.444305	1.31925	16763
AES	FALSE	1.23388	1.31867	16762
TECTB	FALSE	1.08515	1.31844	16761
ITGB1BP1	FALSE	0.787237	1.31843	16760
RIT2	FALSE	0.835646	1.31568	16759
RPH3AL	FALSE	0.250797	1.31541	16758
RHD	FALSE	0.537473	1.31409	16757
MLANA	FALSE	0.74038	1.31373	16756
PDZRN3	FALSE	0.433718	1.31331	16755
ABCC8	FALSE	0.566619	1.31318	16754
TAGLN	FALSE	0.737267	1.31318	16753
MEIS1	FALSE	0.648614	1.31281	16752
TTC36	FALSE	0.876365	1.31268	16751
CDH11	FALSE	0.878785	1.31116	16750
WIPF1	FALSE	0.498855	1.31114	16749
C15orf38	FALSE	0.849663	1.31113	16748
CDKN3	FALSE	0.911798	1.31112	16747
AACS	FALSE	0.700533	1.31078	16746
NPHP4	FALSE	0.826644	1.31076	16745
SLC24A1	FALSE	0.53571	1.30982	16744
UROS	FALSE	0.125599	1.3097	16743
BOD1L2	FALSE	0.604851	1.30956	16742
HECW1	FALSE	0.301332	1.30923	16741
POLR3D	FALSE	1.21883	1.30922	16740
POLI	FALSE	0.74038	1.3092	16739
PPP2CB	FALSE	0.807345	1.30884	16738
BHLHA9	FALSE	0.798902	1.30876	16737
DUPD1	FALSE	0.622771	1.30861	16736
FAM86A	FALSE	0.633076	1.30857	16735
CENPV	FALSE	0.81869	1.30842	16734
SIAE	FALSE	0.516104	1.30785	16733
DDX39B	FALSE	0.720943	1.30759	16732
GSX1	FALSE	0.400062	1.3074	16731
ARHGAP44	FALSE	1.05367	1.30693	16730
CHRFAM7A	FALSE	0.549117	1.30661	16729
SLC38A2	FALSE	0.714253	1.30602	16728
HEY2	FALSE	0.649055	1.30557	16727
GJB2	FALSE	1.17624	1.30547	16726
CORO1C	FALSE	0.293428	1.30542	16725
C19orf24	FALSE	0.660337	1.30486	16724
PLEKHB1	FALSE	0.599951	1.30443	16723
TATDN1	FALSE	0.639956	1.30437	16722
NBEA	FALSE	0.697587	1.30414	16721
HDDC2	FALSE	0.334233	1.30383	16720
C1orf115	FALSE	0.652622	1.30286	16719
IER3	FALSE	0.916939	1.30253	16718
GPX1	FALSE	0.798126	1.30246	16717
ZNF559-ZNF177	FALSE	0.701857	1.30051	16716
ZNF446	FALSE	0.704833	1.30021	16715
AARSD1	FALSE	0.517106	1.29994	16714
TTC30A	FALSE	0.606778	1.29939	16713
SYT6	FALSE	0.891734	1.29901	16712
KCTD11	FALSE	0.420156	1.29835	16711
ATP13A5	FALSE	-0.0275229	1.29747	16710
NMI	FALSE	0.74038	1.29743	16709
SNX5	FALSE	0.321483	1.29735	16708
HNRNPL	TRUE	0.970765	1.2973	16707
KLRC1	FALSE	0.32526	1.29701	16706
PCNX	FALSE	0.681667	1.29593	16705
ARF4	FALSE	0.74038	1.2959	16704
FCN1	FALSE	0.999831	1.29583	16703
BMP2K	FALSE	1.09409	1.29533	16702
GREM2	FALSE	0.41492	1.29524	16701
ODF3L1	FALSE	0.505737	1.29499	16700
RUSC1	FALSE	1.16234	1.29495	16699
NUDT6	FALSE	0.631911	1.29447	16698
WIPI2	FALSE	0.446972	1.29385	16697
BHLHA15	FALSE	0.256676	1.29263	16696
RPTOR	FALSE	0.613448	1.29176	16695
ASB11	FALSE	0.867513	1.2915	16694
OPN1SW	FALSE	0.444573	1.29142	16693
SH3BP4	FALSE	-0.193958	1.29087	16692
GYG2	FALSE	0.760324	1.28986	16691
ANKRD66	FALSE	0.283505	1.28907	16690
TMEM131	FALSE	1.02122	1.28898	16689
VNN2	FALSE	0.74038	1.28869	16688
CNNM1	FALSE	0.681008	1.28847	16687
SV2B	FALSE	0.303181	1.28795	16686
PXDN	FALSE	0.420474	1.28779	16685
BLOC1S2	FALSE	0.74038	1.28739	16684
SYT8	FALSE	0.917418	1.28722	16683
APOBEC3F	FALSE	0.840803	1.28718	16682
ZNF17	FALSE	0.618653	1.28689	16681
NCCRP1	FALSE	0.657052	1.28646	16680
ATG3	FALSE	0.54899	1.2862	16679
C7orf26	FALSE	0.954841	1.28612	16678
PPP1R27	FALSE	0.459519	1.28603	16677
ATCAY	FALSE	0.404618	1.28558	16676
HOXB4	FALSE	0.209978	1.28475	16675
MTMR8	FALSE	1.09939	1.28426	16674
MMP15	FALSE	0.407469	1.28389	16673
PRMT10	FALSE	0.635427	1.28276	16672
EME2	FALSE	0.163286	1.28263	16671
DUSP11	FALSE	0.89136	1.28143	16670
PAPSS2	FALSE	0.145452	1.28109	16669
SLC25A28	FALSE	0.783829	1.28088	16668
FAM222A	FALSE	0.807591	1.28044	16667
AQP5	FALSE	-0.00301904	1.27996	16666
MED23	FALSE	0.245217	1.27961	16665
PDK3	FALSE	0.336084	1.27834	16664
C1orf198	FALSE	0.53237	1.2761	16663
NAP1L2	FALSE	0.532451	1.27597	16662
RNF114	FALSE	0.365075	1.27565	16661
CMSS1	FALSE	0.123113	1.27535	16660
RAD51B	FALSE	0.74038	1.27491	16659
GRM1	FALSE	0.547706	1.27487	16658
BFSP1	FALSE	0.576196	1.27412	16657
XKR8	FALSE	0.718958	1.27388	16656
WASL	FALSE	0.74038	1.27384	16655
C2orf69	FALSE	0.679735	1.27376	16654
NCOA5	FALSE	0.785001	1.27276	16653
PROKR1	FALSE	0.835337	1.27204	16652
PYDC1	FALSE	0.300499	1.27193	16651
WDR54	FALSE	0.340782	1.27181	16650
PRDM13	FALSE	0.471267	1.27181	16649
AAMDC	FALSE	0.426213	1.27151	16648
KANK2	FALSE	0.429894	1.27147	16647
OBSL1	FALSE	0.514004	1.27101	16646
PPBP	FALSE	0.265916	1.26998	16645
LEPREL4	FALSE	0.677208	1.26945	16644
ROR1	FALSE	0.707597	1.26896	16643
CCDC124	FALSE	0.165866	1.26882	16642
STAB2	FALSE	0.29549	1.26876	16641
KLK14	FALSE	0.542993	1.26847	16640
PRR4	FALSE	0.709266	1.26792	16639
METTL18	FALSE	0.74038	1.26766	16638
TSPAN18	FALSE	0.56749	1.26737	16637
SLFN12L	FALSE	0.74038	1.26663	16636
CHRNA9	FALSE	0.31915	1.26625	16635
OMP	FALSE	0.442333	1.2662	16634
TMEM251	FALSE	0.604465	1.26564	16633
UGT2A1	FALSE	0.258424	1.26522	16632
COL26A1	FALSE	0.73952	1.2646	16631
A4GNT	FALSE	0.748865	1.26419	16630
INSL6	FALSE	0.855094	1.26384	16629
C16orf97	FALSE	0.503988	1.26336	16628
ALG12	FALSE	0.845959	1.26313	16627
LPAR4	FALSE	1.13551	1.26178	16626
SERBP1	FALSE	0.298123	1.26159	16625
INTS12	FALSE	0.764291	1.26151	16624
THOP1	FALSE	0.922742	1.2611	16623
SNCAIP	FALSE	0.861285	1.26055	16622
ARMS2	FALSE	0.752182	1.26002	16621
CDHR1	FALSE	0.793948	1.26001	16620
RALGPS2	FALSE	0.47306	1.25959	16619
TANC2	FALSE	0.74038	1.25886	16618
TTLL10	FALSE	0.477506	1.25852	16617
ATP1B3	FALSE	0.74038	1.25822	16616
OAZ3	FALSE	0.574308	1.25814	16615
ZNF462	FALSE	0.371087	1.25789	16614
ZMYND8	FALSE	0.0435384	1.25786	16613
TBC1D28	FALSE	0.665387	1.25747	16612
ZNF563	FALSE	0.672576	1.25719	16611
PTGES	FALSE	0.667675	1.25674	16610
SNX20	FALSE	0.255542	1.25673	16609
ANKRD29	FALSE	0.676704	1.25619	16608
GPR143	FALSE	0.455137	1.25599	16607
FABP3	FALSE	0.897829	1.25596	16606
ADAM9	FALSE	0.393932	1.25583	16605
CLEC7A	FALSE	0.323588	1.2557	16604
HAUS5	TRUE	0.782703	1.25561	16603
GRIN2D	FALSE	0.313991	1.25533	16602
GUCY1A3	FALSE	0.811103	1.25521	16601
SLC22A6	FALSE	0.250245	1.25517	16600
SLC12A4	FALSE	0.786119	1.25482	16599
CLDN5	FALSE	0.147017	1.25477	16598
HIST2H4A	FALSE	0.611403	1.25436	16597
P2RX3	FALSE	0.543458	1.25411	16596
NMUR2	FALSE	0.980029	1.25316	16595
PAQR3	FALSE	0.0768267	1.25313	16594
FAM104A	FALSE	0.421248	1.25307	16593
CMYA5	FALSE	0.335863	1.25285	16592
BEX5	FALSE	0.74038	1.25168	16591
KCTD2	FALSE	0.281155	1.25159	16590
TRIM21	FALSE	0.393458	1.25143	16589
TMC6	FALSE	0.925117	1.25118	16588
UGT2B28	FALSE	0.539325	1.25087	16587
USP40	FALSE	0.502165	1.25054	16586
OPALIN	FALSE	0.655458	1.25053	16585
LAMTOR3	FALSE	0.509251	1.24988	16584
TRAP1	FALSE	0.515766	1.24984	16583
KLHL29	FALSE	0.61085	1.24935	16582
FGF10	FALSE	0.74038	1.24933	16581
CYP4B1	FALSE	0.882297	1.24887	16580
GRIN1	FALSE	0.617587	1.2484	16579
ZNF843	FALSE	0.664353	1.2483	16578
ABCA9	FALSE	0.74038	1.24819	16577
C2orf57	FALSE	0.751231	1.24779	16576
HYAL2	FALSE	0.601723	1.24668	16575
PDE6C	FALSE	0.57047	1.24589	16574
DIS3L2	FALSE	0.850183	1.24556	16573
GRID2IP	FALSE	0.769423	1.24536	16572
SCML2	FALSE	0.83009	1.24522	16571
CRTAC1	FALSE	0.315055	1.24513	16570
TENM4	FALSE	1.14582	1.2447	16569
UCN2	FALSE	0.383212	1.24469	16568
GAPDHS	FALSE	0.468004	1.24464	16567
HS2ST1	FALSE	0.533006	1.24461	16566
ABCA12	FALSE	0.211393	1.24389	16565
NDUFA12	FALSE	0.533212	1.24284	16564
BCL3	FALSE	0.719581	1.24229	16563
ZBTB7C	FALSE	0.61901	1.24214	16562
PAQR4	FALSE	0.473559	1.2413	16561
WDR13	FALSE	0.295385	1.24123	16560
GALNT9	FALSE	0.854632	1.24077	16559
ADRB3	FALSE	0.67814	1.24043	16558
TMEM167B	FALSE	0.482537	1.24016	16557
CRABP2	FALSE	0.453955	1.24013	16556
ADCY1	FALSE	0.698523	1.23983	16555
DKK3	FALSE	0.560967	1.23956	16554
SNX10	FALSE	0.46499	1.23951	16553
FUT7	FALSE	0.7533	1.23917	16552
BCOR	FALSE	0.614905	1.23893	16551
C12orf65	FALSE	0.160161	1.23838	16550
FEV	FALSE	0.838285	1.23826	16549
TRIM61	FALSE	0.265916	1.23721	16548
FADS2	FALSE	0.565663	1.23674	16547
CMA1	FALSE	0.670737	1.2359	16546
IGFN1	FALSE	0.419998	1.23588	16545
PPP2R5C	FALSE	1.0117	1.23576	16544
MEIS2	FALSE	0.707236	1.23548	16543
ARID3A	FALSE	0.787333	1.23536	16542
ITSN2	FALSE	0.829921	1.23499	16541
MVB12B	FALSE	0.568383	1.23483	16540
ZNFX1	FALSE	0.696154	1.2348	16539
HIST1H3I	FALSE	0.641062	1.23374	16538
PDGFB	FALSE	0.553953	1.23354	16537
ZNF304	FALSE	0.593957	1.23322	16536
DDAH2	FALSE	0.834998	1.23246	16535
TACC2	FALSE	0.423759	1.2316	16534
TBL2	FALSE	0.630777	1.23087	16533
C22orf46	FALSE	0.666753	1.23058	16532
PGBD1	FALSE	0.892586	1.2304	16531
ERCC6L2	FALSE	0.724279	1.23035	16530
TMEM238	FALSE	0.332372	1.23029	16529
DRG2	FALSE	0.421733	1.22966	16528
CIDEC	FALSE	0.362695	1.22959	16527
CST5	FALSE	0.980381	1.22882	16526
DBX2	FALSE	0.94237	1.22877	16525
HIST1H4E	FALSE	0.629898	1.22868	16524
KLHL35	FALSE	0.721458	1.22858	16523
PRSS12	FALSE	0.635551	1.22856	16522
NKTR	FALSE	0.983394	1.22855	16521
KLHL40	FALSE	0.19463	1.22829	16520
CDC25A	FALSE	0.967343	1.22822	16519
PTPN6	FALSE	0.993451	1.22793	16518
PRNP	FALSE	0.34141	1.22739	16517
TMEM107	FALSE	0.727475	1.22704	16516
RFX4	FALSE	0.654313	1.22641	16515
FJX1	FALSE	0.617442	1.22612	16514
HDAC7	FALSE	0.766179	1.22513	16513
CCDC43	FALSE	0.594904	1.22423	16512
PRODH2	FALSE	0.384688	1.22394	16511
C1QL4	FALSE	0.614373	1.22389	16510
C10orf95	FALSE	0.225011	1.2237	16509
TAF5L	FALSE	1.31557	1.22366	16508
KCNK17	FALSE	0.133049	1.22335	16507
EFNB1	FALSE	0.90282	1.2232	16506
PRSS38	FALSE	-0.155843	1.22299	16505
TRIM31	FALSE	0.227926	1.22292	16504
LRP8	FALSE	0.452807	1.22279	16503
AGPAT5	FALSE	0.669847	1.22266	16502
PUF60	TRUE	0.910433	1.2226	16501
ARSH	FALSE	0.523286	1.22252	16500
NLRP10	FALSE	0.394011	1.22203	16499
IL17RA	FALSE	0.719176	1.22174	16498
C5orf46	FALSE	0.578084	1.2215	16497
IFLTD1	FALSE	0.616284	1.22141	16496
TTPA	FALSE	0.604898	1.22126	16495
CCDC64	FALSE	0.806174	1.22018	16494
HCRTR2	FALSE	0.483285	1.22005	16493
TMEM253	FALSE	0.798785	1.21885	16492
TCF24	FALSE	0.511125	1.21883	16491
POTEE	FALSE	0.861543	1.21841	16490
CYP26C1	FALSE	0.888283	1.21812	16489
DCUN1D4	FALSE	0.785389	1.21799	16488
IFT27	FALSE	0.462774	1.21798	16487
MAF1	FALSE	0.390415	1.21783	16486
GSTT2B	FALSE	0.860802	1.21736	16485
CNPY3	FALSE	0.512073	1.21567	16484
WDFY4	FALSE	0.589381	1.21538	16483
SNX29	FALSE	0.377109	1.21489	16482
MAP3K11	FALSE	0.489251	1.21474	16481
SPSB4	FALSE	-0.0666391	1.21454	16480
NOXRED1	FALSE	0.693263	1.21444	16479
KRTAP12-2	FALSE	0.690009	1.21442	16478
MEI1	FALSE	0.392506	1.21433	16477
FAM110A	FALSE	0.159947	1.21426	16476
GCC1	FALSE	0.477652	1.21336	16475
CISD1	FALSE	1.21318	1.21318	16474
RMND5B	FALSE	0.313689	1.21306	16473
MGMT	FALSE	0.813529	1.21295	16472
INTS3	TRUE	0.420172	1.21256	16471
PLAGL1	FALSE	0.674113	1.21242	16470
VNN1	FALSE	0.336598	1.21211	16469
BCAP31	FALSE	0.429704	1.2118	16468
PLXDC2	FALSE	1.03893	1.21142	16467
ELOVL3	FALSE	0.168439	1.2112	16466
IFIT5	FALSE	0.737832	1.21095	16465
GIMAP4	FALSE	0.74038	1.21034	16464
TAP1	FALSE	0.719394	1.21006	16463
KBTBD3	FALSE	0.654567	1.20992	16462
IER2	FALSE	0.364444	1.20939	16461
CTBS	FALSE	0.614658	1.20822	16460
ZNF384	FALSE	0.960201	1.20817	16459
GABRA6	FALSE	0.322013	1.20812	16458
AMOT	FALSE	0.945586	1.20728	16457
DLAT	FALSE	0.72199	1.20661	16456
RREB1	FALSE	0.74038	1.20563	16455
SLC25A39	FALSE	0.416353	1.20555	16454
ZNF580	FALSE	-0.0723154	1.20537	16453
RPL10	FALSE	0.852018	1.20494	16452
USP17L13	FALSE	1.20458	1.20458	16451
TRIM65	FALSE	0.251348	1.20439	16450
ZNF543	FALSE	0.608694	1.20367	16449
CLEC16A	FALSE	0.512145	1.20346	16448
TNK2	FALSE	0.387927	1.20334	16447
CREB3L3	FALSE	0.872584	1.20328	16446
NRAP	FALSE	0.587785	1.20273	16445
P2RX1	FALSE	1.38845	1.20194	16444
MTMR3	FALSE	0.307024	1.20192	16443
NAGLU	FALSE	0.312502	1.20187	16442
TRIM54	FALSE	0.613514	1.20151	16441
ANKRD34B	FALSE	0.465401	1.2005	16440
EXT1	FALSE	0.618958	1.20014	16439
MEGF9	FALSE	0.599127	1.19969	16438
MC4R	FALSE	0.706997	1.19952	16437
CCDC37	FALSE	0.268308	1.19939	16436
PTGIS	FALSE	0.765601	1.19939	16435
FHL5	FALSE	0.405084	1.19935	16434
TNK1	FALSE	0.708919	1.19926	16433
MARCKS	FALSE	0.623313	1.19911	16432
C11orf71	FALSE	0.505179	1.19889	16431
SHQ1	FALSE	0.366461	1.19889	16430
ZBTB44	FALSE	0.278817	1.19847	16429
UTS2R	FALSE	0.19356	1.19844	16428
SEC23IP	FALSE	0.511472	1.19795	16427
MRAP	FALSE	0.440055	1.19795	16426
LY6G6C	FALSE	0.74038	1.19791	16425
NUDT3	FALSE	0.443671	1.19751	16424
PCDHGB6	FALSE	0.702467	1.19726	16423
DTWD2	FALSE	0.834573	1.19711	16422
MIEF1	FALSE	0.558563	1.19678	16421
MAF	FALSE	0.5993	1.19672	16420
ARHGAP6	FALSE	0.405003	1.19663	16419
MAPRE3	FALSE	0.518547	1.19636	16418
SNCG	FALSE	0.328718	1.196	16417
PHKA2	FALSE	0.558202	1.1958	16416
PLEKHG7	FALSE	0.207952	1.19553	16415
F13A1	FALSE	0.249462	1.19534	16414
WDFY3	FALSE	0.79177	1.19529	16413
PEX19	FALSE	0.253376	1.19523	16412
BRSK1	FALSE	-0.0453215	1.19462	16411
TMEM5	FALSE	0.662741	1.19428	16410
P2RY12	FALSE	0.707809	1.19417	16409
PHLPP1	FALSE	0.981241	1.19414	16408
TCP11L1	FALSE	0.15531	1.19404	16407
CAPN5	FALSE	0.510865	1.19401	16406
PIGG	FALSE	0.655414	1.19314	16405
KRT8	FALSE	0.74038	1.19283	16404
CRYM	FALSE	0.655095	1.1925	16403
FAM228A	FALSE	0.74038	1.19237	16402
ADAM32	FALSE	0.126639	1.19193	16401
ZXDC	FALSE	0.54822	1.19177	16400
GGCT	FALSE	0.347033	1.19139	16399
BDH1	FALSE	0.635416	1.19083	16398
TEKT4	FALSE	0.647546	1.1905	16397
DIAPH3	FALSE	0.586692	1.19037	16396
PVALB	FALSE	0.894608	1.1895	16395
CSF2RB	FALSE	0.449874	1.18933	16394
NHP2L1	TRUE	0.783489	1.18931	16393
IGSF21	FALSE	0.506249	1.18921	16392
TEX264	FALSE	0.937047	1.1891	16391
UROC1	FALSE	-0.00149975	1.18835	16390
ZNF555	FALSE	0.74038	1.18829	16389
RPS6KB2	FALSE	0.512984	1.18811	16388
CCDC7	FALSE	0.777751	1.18792	16387
STMN2	FALSE	0.224373	1.18781	16386
C6orf141	FALSE	0.489003	1.18746	16385
DNTT	FALSE	0.626261	1.18703	16384
SH3PXD2A	FALSE	0.593122	1.18697	16383
ESX1	FALSE	0.581124	1.18655	16382
DTX3	FALSE	0.291458	1.18533	16381
GPATCH4	FALSE	0.836202	1.18517	16380
GSTT1	FALSE	0.554638	1.185	16379
TEAD1	FALSE	0.597059	1.18456	16378
KCNJ3	FALSE	0.945273	1.18436	16377
BIN1	FALSE	0.311616	1.18419	16376
HINT2	FALSE	0.453697	1.1831	16375
SEC63	FALSE	-0.187085	1.18286	16374
PODN	FALSE	0.20491	1.18247	16373
COQ9	FALSE	0.421167	1.18245	16372
NINJ1	FALSE	0.601687	1.18213	16371
HSPB7	FALSE	0.629535	1.18195	16370
SMOC2	FALSE	1.04443	1.18019	16369
ASCL2	FALSE	0.0204038	1.17975	16368
BAZ1B	FALSE	-0.137393	1.17953	16367
ZNF362	FALSE	0.487069	1.17906	16366
RPS4Y2	FALSE	0.345768	1.17882	16365
APBA1	FALSE	0.334367	1.17865	16364
VDR	FALSE	0.551384	1.17835	16363
UBQLN1	FALSE	0.276871	1.17763	16362
PATL2	FALSE	0.442713	1.1769	16361
A1BG	FALSE	0.2674	1.17654	16360
LRFN4	FALSE	0.673695	1.17642	16359
PRMT8	FALSE	0.533556	1.17584	16358
ZBTB16	FALSE	0.295687	1.17551	16357
HOXD11	FALSE	0.554995	1.17542	16356
KRTAP3-2	FALSE	0.831041	1.17527	16355
ZNF554	FALSE	0.546955	1.17518	16354
GABRD	FALSE	0.233405	1.17439	16353
SHROOM4	FALSE	0.612783	1.17428	16352
STAP2	FALSE	0.326667	1.17336	16351
C11orf45	FALSE	0.365871	1.17311	16350
PRKAR2B	FALSE	1.04062	1.17272	16349
THBS3	FALSE	0.433316	1.17232	16348
ARFGAP1	FALSE	0.138015	1.17199	16347
GPR158	FALSE	0.974932	1.1711	16346
ARHGEF26	FALSE	0.760776	1.1711	16345
TCHHL1	FALSE	0.78581	1.17108	16344
NAPB	FALSE	-0.100859	1.17099	16343
TRPM6	FALSE	0.228548	1.17098	16342
SNX13	FALSE	0.74038	1.17034	16341
FAM24B	FALSE	0.0263652	1.16997	16340
SLC2A13	FALSE	-0.0421601	1.16973	16339
COL4A5	FALSE	0.224244	1.16955	16338
KIAA1033	FALSE	0.311759	1.16952	16337
XAGE5	FALSE	0.826288	1.16855	16336
PTRHD1	FALSE	0.881735	1.16825	16335
PYHIN1	FALSE	0.695199	1.16781	16334
SSTR2	FALSE	0.140284	1.16775	16333
FRAT1	FALSE	0.510058	1.16735	16332
FIP1L1	FALSE	0.65734	1.1669	16331
ECHDC1	FALSE	0.511003	1.16661	16330
TMEM158	FALSE	0.666026	1.16638	16329
ITPRIPL1	FALSE	0.713148	1.16622	16328
PPP1R9A	FALSE	0.0639267	1.16607	16327
SLC6A5	FALSE	0.674669	1.16578	16326
RFXAP	FALSE	0.578237	1.16527	16325
KHSRP	FALSE	1.04654	1.16502	16324
TULP3	FALSE	0.521666	1.1645	16323
NOVA2	FALSE	0.0481163	1.16389	16322
TAP2	FALSE	0.307707	1.16383	16321
PLK3	FALSE	0.422471	1.16335	16320
PCLO	FALSE	0.540631	1.16258	16319
SYNGR3	FALSE	0.484482	1.16248	16318
RHEBL1	FALSE	0.440178	1.16223	16317
CMTM5	FALSE	0.550988	1.16219	16316
PRAMEF7	FALSE	1.16119	1.16119	16315
TXLNA	FALSE	0.640671	1.16119	16314
PAH	FALSE	0.74038	1.16079	16313
FBXO31	FALSE	0.347579	1.16057	16312
CHAD	FALSE	0.467314	1.15985	16311
PLSCR1	FALSE	0.929495	1.15955	16310
DPEP2	FALSE	0.460287	1.15954	16309
DEFB107A	FALSE	1.15926	1.15926	16308
SPTBN1	FALSE	0.74038	1.15906	16307
ADAM30	FALSE	0.0831539	1.15905	16306
SPAST	FALSE	0.323989	1.159	16305
RANBP6	FALSE	0.868883	1.15855	16304
ALDH8A1	FALSE	0.997921	1.15811	16303
ZNF33B	FALSE	0.610169	1.15793	16302
CLDN22	FALSE	0.818587	1.15766	16301
ZNF726	FALSE	0.74038	1.1575	16300
LOX	FALSE	0.74038	1.15746	16299
LZTS1	FALSE	-0.0208701	1.1574	16298
DIAPH2	FALSE	0.00594743	1.15711	16297
HMGB3	FALSE	0.820206	1.15695	16296
NME3	FALSE	0.15176	1.15656	16295
CTSD	FALSE	0.771778	1.15636	16294
UXS1	FALSE	0.942469	1.15601	16293
CYP2C9	FALSE	0.29905	1.15565	16292
CXorf27	FALSE	0.422954	1.1556	16291
SLC22A14	FALSE	0.276549	1.15558	16290
SLC30A3	FALSE	0.422991	1.15524	16289
PEX6	FALSE	0.129478	1.15512	16288
FSIP2	FALSE	0.74038	1.15465	16287
CSPP1	FALSE	0.430664	1.15456	16286
NMD3	TRUE	0.74038	1.15428	16285
KIAA1244	FALSE	0.435656	1.15404	16284
SMYD3	FALSE	0.774622	1.15387	16283
C15orf39	FALSE	0.629949	1.15384	16282
ANKRD53	FALSE	0.342002	1.15254	16281
LRRC43	FALSE	0.129812	1.15205	16280
EHF	FALSE	0.49693	1.15198	16279
LARGE	FALSE	0.44366	1.15179	16278
ECI1	FALSE	0.659408	1.15164	16277
ZNF823	FALSE	0.234605	1.15126	16276
RBFOX2	FALSE	0.514282	1.15104	16275
MAT2B	FALSE	0.74038	1.15077	16274
ACR	FALSE	0.329829	1.15044	16273
SLAMF6	FALSE	0.680717	1.14972	16272
TNFAIP8L2	FALSE	0.445256	1.14968	16271
CXorf36	FALSE	0.399722	1.14931	16270
NAV2	FALSE	0.586226	1.14923	16269
C14orf183	FALSE	1.11469	1.14913	16268
C19orf35	FALSE	0.803631	1.14885	16267
PHOX2B	FALSE	0.323812	1.14871	16266
NFIB	FALSE	0.164571	1.14821	16265
AHSA2	FALSE	0.0743822	1.1481	16264
GNB5	FALSE	0.35626	1.14728	16263
C1orf94	FALSE	0.216922	1.14715	16262
MSANTD1	FALSE	0.669276	1.14605	16261
SLC1A7	FALSE	0.779528	1.14605	16260
LYSMD3	FALSE	0.603226	1.14603	16259
FAM118A	FALSE	0.633583	1.14562	16258
C3orf33	FALSE	0.124183	1.14558	16257
PLXNA3	FALSE	-0.0172782	1.14548	16256
IGFBP3	FALSE	0.687345	1.14531	16255
SARS2	TRUE	0.427552	1.14494	16254
SMARCD2	FALSE	0.794938	1.14482	16253
TMSB4Y	FALSE	1.14418	1.14418	16252
CIZ1	FALSE	0.459553	1.14412	16251
JUND	FALSE	0.22859	1.14377	16250
ZNF648	FALSE	0.578709	1.14322	16249
GIMAP1	FALSE	0.754441	1.14298	16248
UFM1	FALSE	0.30721	1.14105	16247
VSX2	FALSE	0.0572345	1.14055	16246
TMEM247	FALSE	0.567575	1.14037	16245
BCL2L1	FALSE	0.943864	1.14035	16244
EDEM1	FALSE	0.315553	1.14026	16243
QSER1	FALSE	0.781235	1.14014	16242
GRM4	FALSE	0.437512	1.13956	16241
GRIN2A	FALSE	0.573493	1.13947	16240
HIVEP1	FALSE	0.460925	1.13908	16239
PCDP1	FALSE	0.25271	1.13851	16238
KIAA1919	FALSE	0.618661	1.13824	16237
RHOD	FALSE	0.321187	1.13818	16236
BST2	FALSE	0.604173	1.13787	16235
ANGPT4	FALSE	0.397391	1.13741	16234
POU2F2	FALSE	0.336711	1.13737	16233
DNTTIP1	FALSE	0.193756	1.13735	16232
UBE2B	FALSE	0.501823	1.13621	16231
SH3GL1	FALSE	0.567717	1.13617	16230
PARP6	FALSE	0.072141	1.13548	16229
C11orf57	FALSE	0.109821	1.13546	16228
ATG4D	FALSE	0.715929	1.13532	16227
MMP21	FALSE	0.742148	1.13511	16226
PRB1	FALSE	0.74038	1.13492	16225
LAMTOR5	FALSE	0.24586	1.1342	16224
DGKB	FALSE	0.336275	1.13321	16223
LYPLA2	FALSE	0.70196	1.13306	16222
SECISBP2L	FALSE	0.433572	1.13198	16221
BTBD16	FALSE	0.365472	1.13162	16220
SIPA1	FALSE	0.223983	1.13162	16219
LCE3B	FALSE	0.441136	1.1316	16218
CMPK2	FALSE	0.74038	1.13107	16217
ARMCX2	FALSE	0.495902	1.13106	16216
TRPA1	FALSE	0.764994	1.13103	16215
TOR2A	FALSE	0.577847	1.13099	16214
CGNL1	FALSE	0.680126	1.13027	16213
KIRREL2	FALSE	0.571618	1.13025	16212
SCN4B	FALSE	0.205641	1.13021	16211
TRIP12	FALSE	0.526766	1.1302	16210
XIRP1	FALSE	0.0163093	1.12977	16209
KRT77	FALSE	0.349731	1.12969	16208
TUBAL3	FALSE	0.446841	1.12868	16207
RP1L1	FALSE	0.74038	1.12846	16206
HMGB2	FALSE	0.308054	1.12845	16205
EPRS	TRUE	0.699507	1.12812	16204
VWA2	FALSE	0.27355	1.12807	16203
CTDSP1	FALSE	0.545482	1.12759	16202
RRP8	FALSE	1.06392	1.12685	16201
PRR24	FALSE	0.74038	1.12646	16200
PATE2	FALSE	0.585337	1.12626	16199
TLL1	FALSE	0.618176	1.12622	16198
RIN3	FALSE	0.552817	1.1261	16197
SMNDC1	FALSE	-0.0660174	1.12522	16196
CSTL1	FALSE	0.478231	1.12503	16195
PTPN7	FALSE	0.39621	1.12458	16194
ZNF585B	FALSE	0.396258	1.12444	16193
IFT140	FALSE	0.487128	1.12343	16192
FAM86B1	FALSE	1.12247	1.12247	16191
MANSC4	FALSE	0.149604	1.12244	16190
FBXL18	FALSE	0.474538	1.12151	16189
IL17F	FALSE	0.263156	1.12079	16188
KRT5	FALSE	0.692109	1.12071	16187
QRSL1	FALSE	0.308241	1.12061	16186
TMEM37	FALSE	0.511063	1.12042	16185
PLCG1	FALSE	0.306729	1.12031	16184
RASSF9	FALSE	0.742509	1.11982	16183
CDC42EP2	FALSE	0.532126	1.11981	16182
MIB1	FALSE	0.337289	1.11881	16181
DESI1	FALSE	0.796346	1.11788	16180
FZD9	FALSE	-0.189546	1.11768	16179
EML2	FALSE	-0.0338997	1.11756	16178
CISH	FALSE	0.705722	1.11745	16177
NID1	FALSE	0.222618	1.11733	16176
SPRY3	FALSE	0.628163	1.11723	16175
HCFC1R1	FALSE	0.525921	1.1171	16174
LARP4	FALSE	0.237812	1.11644	16173
ZP4	FALSE	0.294872	1.11628	16172
TRIM58	FALSE	0.41166	1.11621	16171
TBCB	FALSE	0.906642	1.11599	16170
IL20	FALSE	0.520229	1.11583	16169
RAB27A	FALSE	0.702665	1.11474	16168
CORO1A	FALSE	0.290043	1.11453	16167
IL24	FALSE	0.628468	1.11415	16166
INPP5K	FALSE	0.599655	1.11413	16165
TM2D2	FALSE	0.546396	1.11408	16164
SLC9A6	FALSE	0.647083	1.11385	16163
GNRH2	FALSE	0.4154	1.11363	16162
ANGPTL4	FALSE	0.576781	1.11357	16161
DEFB105B	FALSE	0.787365	1.1135	16160
KRT6C	FALSE	0.787359	1.11349	16159
KCTD19	FALSE	0.709224	1.11345	16158
LOR	FALSE	0.366519	1.11337	16157
SVIP	FALSE	0.74038	1.11208	16156
ZFP37	FALSE	0.74038	1.11153	16155
LPXN	FALSE	0.467971	1.11129	16154
LSS	FALSE	0.775578	1.11093	16153
ERCC4	FALSE	0.451678	1.11091	16152
CEP85	FALSE	0.771808	1.11079	16151
C2orf78	FALSE	1.47101	1.10974	16150
ADRA1D	FALSE	0.357802	1.10906	16149
SMAD2	FALSE	0.640204	1.10897	16148
PHF10	FALSE	0.74038	1.10839	16147
KCTD3	FALSE	0.799038	1.10819	16146
PPAN-P2RY11	FALSE	1.10809	1.10809	16145
STON1-GTF2A1L	FALSE	0.209973	1.10795	16144
GYPB	FALSE	0.74038	1.10765	16143
TPGS2	FALSE	0.311048	1.10729	16142
HDAC4	FALSE	0.487065	1.10715	16141
WDR75	TRUE	0.503098	1.10698	16140
SLC9B1	FALSE	0.74038	1.1069	16139
FMR1NB	FALSE	0.663168	1.10682	16138
C12orf66	FALSE	0.35661	1.10631	16137
ZNF846	FALSE	0.614798	1.10487	16136
H6PD	FALSE	0.6557	1.10479	16135
SELM	FALSE	0.513434	1.10449	16134
NEUROD1	FALSE	0.741589	1.10399	16133
TRIM56	FALSE	0.11519	1.10387	16132
ENOX2	FALSE	0.278168	1.1037	16131
NXNL2	FALSE	0.574757	1.10344	16130
PSMC3IP	FALSE	0.454885	1.10325	16129
CEBPD	FALSE	0.223297	1.10306	16128
DOC2A	FALSE	0.578087	1.10304	16127
FAM19A2	FALSE	-0.10423	1.10293	16126
RPL7	FALSE	0.779786	1.10278	16125
ADAM20	FALSE	0.237249	1.10244	16124
SLC4A7	FALSE	0.689507	1.10243	16123
MFGE8	FALSE	1.0982	1.1021	16122
ZNF398	FALSE	0.546714	1.10188	16121
UBE2Z	FALSE	0.410523	1.10186	16120
RABL2B	FALSE	0.652275	1.10164	16119
IL17RE	FALSE	0.599929	1.10153	16118
SLC25A31	FALSE	0.599162	1.10106	16117
EPHX3	FALSE	0.576002	1.10056	16116
SDR16C5	FALSE	0.737689	1.10045	16115
MYO18B	FALSE	0.414565	1.10037	16114
SH2D3C	FALSE	1.11071	1.0985	16113
PLSCR4	FALSE	0.669316	1.09833	16112
LAD1	FALSE	0.0407421	1.09809	16111
BCKDHB	FALSE	0.671398	1.0978	16110
KCTD13	FALSE	0.546089	1.09762	16109
HIF1AN	FALSE	0.346048	1.0975	16108
EBNA1BP2	FALSE	0.125403	1.0974	16107
BARX1	FALSE	0.506805	1.09685	16106
AQP10	FALSE	0.721163	1.09683	16105
GPR155	FALSE	0.449665	1.09666	16104
SEC14L4	FALSE	0.469282	1.09655	16103
CYP4F2	FALSE	0.449135	1.09628	16102
MSRB3	FALSE	0.534234	1.09627	16101
SELL	FALSE	0.941681	1.09621	16100
TIMM17B	FALSE	0.325319	1.09614	16099
TIGD4	FALSE	0.74038	1.09552	16098
C11orf74	FALSE	0.374605	1.09456	16097
TRPM1	FALSE	0.718262	1.09408	16096
HTR3D	FALSE	0.277143	1.09394	16095
FASTKD2	FALSE	0.515472	1.09355	16094
FAM204A	FALSE	0.74038	1.09325	16093
AQR	TRUE	0.570196	1.09315	16092
HLX	FALSE	0.2658	1.0931	16091
TMEM236	FALSE	0.411882	1.09286	16090
BAHD1	FALSE	0.589259	1.09239	16089
DKK1	FALSE	0.17218	1.09212	16088
BCCIP	FALSE	0.74038	1.09191	16087
MMP17	FALSE	0.438669	1.09188	16086
SHPRH	FALSE	0.545508	1.09169	16085
C16orf96	FALSE	0.91622	1.0914	16084
PHF7	FALSE	0.562332	1.09113	16083
HMGA2	FALSE	0.74038	1.09078	16082
KCNE1	FALSE	0.116179	1.09063	16081
SMPD3	FALSE	0.198083	1.09035	16080
LPIN2	FALSE	0.625992	1.0901	16079
CMTM7	FALSE	0.648396	1.08995	16078
SLC41A2	FALSE	0.42369	1.08985	16077
COMT	FALSE	-0.0235069	1.08981	16076
ZNF182	FALSE	0.608686	1.0897	16075
GLRX3	FALSE	0.626287	1.08956	16074
KCNA7	FALSE	0.0865249	1.0891	16073
PCOLCE2	FALSE	0.704619	1.08901	16072
FAM47A	FALSE	0.35162	1.08887	16071
LRRC3C	FALSE	0.387442	1.08867	16070
TRIM73	FALSE	0.626751	1.08863	16069
ZNF778	FALSE	0.436757	1.08859	16068
ZKSCAN1	FALSE	0.628458	1.08787	16067
TCP11L2	FALSE	0.621423	1.08733	16066
PPFIA2	FALSE	0.502654	1.0872	16065
ARHGAP36	FALSE	0.379595	1.08715	16064
BLOC1S3	FALSE	0.566098	1.08693	16063
KPRP	FALSE	0.451903	1.08677	16062
STX4	FALSE	0.270894	1.08671	16061
TMEM235	FALSE	0.632294	1.08624	16060
BAI3	FALSE	0.703991	1.086	16059
KCNJ13	FALSE	0.543052	1.0854	16058
CDKN1C	FALSE	0.584733	1.08537	16057
CLEC2L	FALSE	1.01349	1.08448	16056
NPHP1	FALSE	0.474293	1.08439	16055
MDP1	FALSE	0.361582	1.08434	16054
ELMOD2	FALSE	0.74038	1.08407	16053
NINL	FALSE	0.851728	1.08398	16052
SBK1	FALSE	0.709446	1.08392	16051
KIF16B	FALSE	0.217848	1.08379	16050
NCEH1	FALSE	0.441636	1.08372	16049
SLC34A1	FALSE	0.364999	1.08359	16048
BRINP2	FALSE	0.59659	1.08282	16047
RASA3	FALSE	0.879522	1.08197	16046
GRXCR2	FALSE	0.74038	1.08151	16045
GPR62	FALSE	0.159736	1.0815	16044
TOLLIP	FALSE	0.74038	1.08123	16043
BTNL3	FALSE	0.160977	1.08112	16042
SCN9A	FALSE	0.741919	1.08027	16041
SLC39A6	FALSE	0.561809	1.0794	16040
KRT78	FALSE	0.615222	1.07828	16039
GATAD2B	FALSE	0.541587	1.07782	16038
GABRB2	FALSE	0.124814	1.07771	16037
RPL38	FALSE	0.761975	1.0776	16036
TYW3	FALSE	0.3846	1.07728	16035
CLUAP1	FALSE	0.675763	1.07694	16034
ZNF688	FALSE	0.568094	1.07682	16033
SOX15	FALSE	0.340084	1.07673	16032
MGST1	FALSE	0.623884	1.07654	16031
KIAA1467	FALSE	0.197016	1.07653	16030
SPINK7	FALSE	0.74038	1.07614	16029
C19orf12	FALSE	0.850003	1.07609	16028
ADCY10	FALSE	0.97405	1.07604	16027
NPVF	FALSE	0.209642	1.07574	16026
HCN1	FALSE	0.235077	1.07542	16025
ATP5SL	FALSE	0.605549	1.07508	16024
GRB10	FALSE	0.710411	1.07475	16023
CARD16	FALSE	0.74038	1.07463	16022
C8orf58	FALSE	0.460244	1.07427	16021
NTN1	FALSE	1.15288	1.07419	16020
C20orf173	FALSE	0.518409	1.07415	16019
RPL37	FALSE	0.74038	1.07411	16018
PPT2	FALSE	0.74038	1.07406	16017
PIBF1	FALSE	0.7841	1.07402	16016
EIF2A	FALSE	0.357768	1.07338	16015
HEYL	FALSE	0.336269	1.07334	16014
HOXB2	FALSE	0.847067	1.07303	16013
GLRX5	FALSE	0.530824	1.07297	16012
KCTD4	FALSE	0.762999	1.07271	16011
ADAT2	FALSE	0.512905	1.0726	16010
NMBR	FALSE	0.397752	1.07205	16009
ACACA	FALSE	0.796494	1.07189	16008
PRLHR	FALSE	0.769005	1.07162	16007
DDX39A	FALSE	0.225558	1.07133	16006
EEFSEC	FALSE	0.251587	1.07121	16005
MGAT5B	FALSE	0.460833	1.07106	16004
TLX3	FALSE	0.273665	1.07102	16003
NUP210L	FALSE	0.598844	1.07093	16002
ZXDB	FALSE	0.710203	1.07035	16001
RIIAD1	FALSE	0.525082	1.07021	16000
XYLT1	FALSE	0.49927	1.06924	15999
S100A6	FALSE	0.74038	1.06915	15998
HRG	FALSE	0.405482	1.06842	15997
POU4F1	FALSE	0.127963	1.06831	15996
UBTD1	FALSE	0.282524	1.06816	15995
PAK3	FALSE	0.572217	1.06776	15994
WDR38	FALSE	0.71578	1.06748	15993
FURIN	FALSE	0.349765	1.06746	15992
TUBB3	FALSE	0.427574	1.06705	15991
CCNF	FALSE	0.274046	1.06652	15990
LIPK	FALSE	0.566729	1.06643	15989
FAM71A	FALSE	-0.176335	1.06595	15988
C7orf69	FALSE	0.841625	1.06501	15987
DAP	FALSE	0.577356	1.0649	15986
[truncated: 15,985 more rows]

## Sheet: Table S3
Table S3:RNA-sequencing QC metrics of K562WT and K562K700E cells +/- talazoparib
Mapping Statistics
	K562K700E_PARPi-1	K562K700E_PARPi-2	K562K700E_PARPi-3	K562-MUT-DMSO-1	K562-MUT-DMSO-2	K562-MUT-DMSO-3	K562WT_PARPi-1	K562WT_PARPi-2	K562WT_PARPi-3	K562-WT-DMSO-1	K562-WT-DMSO-2	K562-WT-DMSO-3
unique_mapped	57471020	50916199	56707998	49890655	57555730	50464599	52775543	58536190	54816432	54029934	68310881	63773681
multi_mapped	7563995	7022442	7466057	8144983	8561710	7963795	5555780	6855986	8348893	7335268	9962232	9799578
unmapped	1692944	1430328	1711637	1345596	1806387	1421713	1164638	1248660	1299924	1181422	1448025	1299810
rRNA proportion
	K562K700E_PARPi-1	K562K700E_PARPi-2	K562K700E_PARPi-3	K562-MUT-DMSO-1	K562-MUT-DMSO-2	K562-MUT-DMSO-3	K562WT_PARPi-1	K562WT_PARPi-2	K562WT_PARPi-3	K562-WT-DMSO-1	K562-WT-DMSO-2	K562-WT-DMSO-3
rRNA	0.0919572	0.105336	0.105551	0.114962	0.117716	0.119595	0.120742	0.126792	0.132074	0.140695	0.144674	0.144708
Other	0.908043	0.894664	0.894449	0.885038	0.882284	0.880405	0.879258	0.873208	0.867926	0.859305	0.855326	0.855292
Tag distribution
	K562K700E_PARPi-1	K562K700E_PARPi-2	K562K700E_PARPi-3	K562-MUT-DMSO-1	K562-MUT-DMSO-2	K562-MUT-DMSO-3	K562WT_PARPi-1	K562WT_PARPi-2	K562WT_PARPi-3	K562-WT-DMSO-1	K562-WT-DMSO-2	K562-WT-DMSO-3
CDS_Exons	89787117	79902968	88367143	85393878	94799526	82825753	83281413	90411332	85713758	87685129	109417359	105791222
5'UTR_Exons	1223254	1081223	1214358	1191451	1333505	1124780	1117944	1214012	1158545	1217002	1569918	1464151
3'UTR_Exons	9726460	8387013	9575322	8474225	9890596	8289395	9299660	9576731	9629059	9190911	11458795	10259891
Introns	41151817	36541575	40701354	32453737	39370521	35134550	37454636	43665689	40904956	38172512	49677279	45376164
TSS_up_10kb	971009	856667	966606	754270	889966	811080	780385	889172	849130	777284	1003497	908157
TES_down_10kb	1464377	1294637	1459170	1150822	1393185	1221171	1171070	1309982	1230987	1164012	1496319	1323763

## Sheet: Table S4_readme
Table S4: Differential splicing and RNA expression analysis in K562 isogenic cells +/- PARPi and primary UM
Tab label	Figure label	Formula for differential gene expression analysis				Comparison number
DEG_WT_PARPi	PARPi K562WT vs DMSO K562WT	K562WT_PARPi-K562WT_DMSO				C1
DEG_MUT_PARPi	PARPi K562K700E vs DMSO K562K700E	K562K700E_PARPi-K562K700E_DMSO				C2
DEG_DMSO	K562K700E vs K562WT DMSO	K562K700E_DMSO-K562WT_DMSO				C3
DEG_MUTvWT_PARPi	K562K700E vs K562WT PARPi	K562K700E_PARPi-K562WT_PARPi				C4
DEG_PARPi.INT	K562K700E vs K562WT_PARPi effect only	((K562K700E_PARPi-K562WT_PARPi)-(K562K700E_PARPi-K562WT_PARPi))				C5
DEG_headers
gene.id	Ensembl gene id
logFC	log2 fold change
PValue	raw P
FDR	false discovery corrected P
Symbol	HGNC gene symbol

## Sheet: S4_Spladder_0.1
CID	Formula	logFC	P.Value	adj.P.Val	ID	gene_name	Symbol	ASType	naLHS.N	naLHS.D	naRHS.N	naRHS.D	meanLHS	meanRHS	LHS.COUNT.filter	RHS.COUNT.filter	COUNT.sum.filter	NA.filter	N.DE.logFC	N.DE.FDR	N.DE.meanLHS	N.DE.meanRHS	D.DE.logFC	D.DE.FDR	D.DE.meantLHS	D.DE.meanRHS	G.DE.logFC	G.DE.FDR	G.DE.meantLHS	G.DE.meanRHS	redundant	contig	strand	exon_const_start	exon_const_end	exon_alt1_start	exon_alt1_end	exon_alt2_start	exon_alt2_end	exon_pre_start	exon_pre_end	exon_start	exon_end	exon_aft_start	exon_aft_end	exon1_start	exon1_end	intron_start	intron_end
C02	K562K700E_PARPi-K562K700E_DMSO	0.0707636	3.18279e-06	0.00395722	alt_3prime_29967	ENSG00000196712.15	NF1	A3	0	0	0	0	0.230475	0.159711	pass	pass	0	pass	0.593866	0.707614	23	15	-0.0730087	0.988124	76	79	0.13684	0.0254101	24961	21936	FALSE	chr17	+	31260369	31260515	31261711	31261794	31261697	31261794	NA	NA	NA	NA	NA	NA	NA	NA	NA	NA
C02	K562K700E_PARPi-K562K700E_DMSO	0.17772	6.34138e-06	0.00684528	alt_3prime_60897	ENSG00000146223.13	RPL7L1	A3	0	3	0	0	1	0.82228	fail	pass	1	pass	-0.222861	0.726035	70	83	-7.2108	2.82703e-09	0	18	-0.253217	6.02939e-08	50628	58333	FALSE	chr6	+	42880861	42881082	42883454	42883614	42883451	42883614	NA	NA	NA	NA	NA	NA	NA	NA	NA	NA
C02	K562K700E_PARPi-K562K700E_DMSO	0.0156435	3.71868e-05	0.0209158	alt_3prime_35440	ENSG00000130175.8	PRKCSH	A3	0	0	3	0	0.0156435	0	pass	fail	1	pass	6.33334	0.0146825	10	0	-0.0321471	0.994482	608	621	-0.00733485	1	22704	22109	FALSE	chr19	+	11441240	11441357	11442386	11442422	11442407	11442422	NA	NA	NA	NA	NA	NA	NA	NA	NA	NA
C02	K562K700E_PARPi-K562K700E_DMSO	0.262832	0.00014722	0.0599617	alt_3prime_3840	ENSG00000185842.13	DNAH14	A3	0	0	3	0	0.362092	0.0992593	pass	fail	1	pass	1.4101	0.684843	6	2	-0.809957	0.771687	11	20	0.154501	0.0128953	17717	15382	FALSE	chr1	+	225145326	225145379	225147209	225147249	225147104	225147249	NA	NA	NA	NA	NA	NA	NA	NA	NA	NA
C02	K562K700E_PARPi-K562K700E_DMSO	-0.214251	0.000138355	0.0590448	alt_3prime_31839	ENSG00000171953.14	ATPAF2	A3	3	0	0	0	0.125	0.339251	fail	pass	1	pass	-1.807	0.522501	2	7	-0.0767238	1	13	14	0.0670126	0.967133	1452	1341	FALSE	chr17	-	18021745	18021794	18021123	18021238	18021123	18021663	NA	NA	NA	NA	NA	NA	NA	NA	NA	NA
C02	K562K700E_PARPi-K562K700E_DMSO	-0.0656255	9.0704e-05	0.042854	alt_3prime_1846	ENSG00000097046.11	CDC7	A3	0	0	0	0	0.125844	0.19147	pass	pass	0	pass	-0.638382	0.651156	16	25	0.0635857	0.992111	114	108	-0.00617515	1	9121	8855	FALSE	chr1	+	91500893	91500948	91501654	91501831	91501637	91501831	NA	NA	NA	NA	NA	NA	NA	NA	NA	NA
C02	K562K700E_PARPi-K562K700E_DMSO	0.0475325	0.000119318	0.0531822	alt_3prime_22100	ENSG00000165819.10	METTL3	A3	0	2	0	0	0.986286	0.938754	fail	pass	1	pass	0.141089	0.722684	238	217	-2.06854	0.356131	3	14	-0.0407804	0.924094	14572	14477	FALSE	chr14	-	21500913	21501129	21500495	21500634	21500495	21500682	NA	NA	NA	NA	NA	NA	NA	NA	NA	NA
C02	K562K700E_PARPi-K562K700E_DMSO	0.0597056	0.000128167	0.0560685	alt_3prime_60385	ENSG00000137411.15	VARS2	A3	0	0	0	0	0.268567	0.208861	pass	pass	0	pass	0.345531	0.895972	17	14	-0.12955	0.941323	47	52	-0.216638	0.000235506	7904	8884	FALSE	chr6	+	30916878	30916959	30917105	30917224	30917095	30917224	NA	NA	NA	NA	NA	NA	NA	NA	NA	NA
C02	K562K700E_PARPi-K562K700E_DMSO	-0.0279251	0.000175725	0.0658914	alt_3prime_22135	ENSG00000092036.15	HAUS4	A3	3	0	0	0	0.00755274	0.0354779	fail	pass	1	pass	-2.10417	0.29378	2	9	0.045932	0.989285	256	247	-0.117685	0.151891	8097	8480	FALSE	chr14	-	22950314	22950410	22947868	22948013	22947868	22948033	NA	NA	NA	NA	NA	NA	NA	NA	NA	NA
C02	K562K700E_PARPi-K562K700E_DMSO	0.0906155	0.000196019	0.0723523	alt_3prime_24484	ENSG00000104129.8	DNAJC17	A3	0	0	1	0	0.164727	0.0741116	pass	fail	1	pass	0.737258	0.73908	10	6	-0.516345	0.239318	52	74	-0.189382	0.0275597	2695	2959	FALSE	chr15	-	40776542	40776653	40776196	40776292	40776196	40776401	NA	NA	NA	NA	NA	NA	NA	NA	NA	NA
C02	K562K700E_PARPi-K562K700E_DMSO	-0.0515301	0.000235666	0.0830916	alt_3prime_69813	ENSG00000245910.7	SNHG6	A3	0	0	0	0	0.671187	0.722717	pass	pass	0	pass	-0.209872	0.0492346	1326	1541	0.139062	0.771687	651	590	-0.0478911	0.812179	16218	16213	FALSE	chr8	-	66925437	66925541	66922324	66922392	66922324	66922725	NA	NA	NA	NA	NA	NA	NA	NA	NA	NA
C02	K562K700E_PARPi-K562K700E_DMSO	-0.0269922	0.000249286	0.0841268	alt_3prime_42139	ENSG00000144580.12	RQCD1	A3	0	0	0	3	0.970082	0.997075	pass	fail	1	pass	-0.113783	0.828381	211	228	3.04987	0.525472	6	1	-0.0986475	0.271147	14871	15375	FALSE	chr2	+	218583017	218583086	218584672	218584721	218584612	218584721	NA	NA	NA	NA	NA	NA	NA	NA	NA	NA
C03	K562K700E_DMSO-K562WT_DMSO	0.52883	1.43215e-12	3.3057e-08	alt_3prime_60031	ENSG00000111843.12	TMEM14C	A3	0	0	0	0	0.569844	0.0410136	pass	pass	0	pass	3.79961	3.99405e-224	679	55	-1.1499	3.8953e-49	512	1277	0.00802348	1	21519	23668	FALSE	chr6	+	10723125	10723241	10724570	10724633	10724556	10724633	NA	NA	NA	NA	NA	NA	NA	NA	NA	NA
C03	K562K700E_DMSO-K562WT_DMSO	0.721232	4.36776e-11	5.0387e-07	alt_3prime_19445	ENSG00000120832.8	MTERF2	A3	0	0	0	0	0.952272	0.23104	pass	pass	0	pass	2.43162	6.64314e-47	214	45	-3.63235	3.18954e-50	11	149	-0.709672	6.72995e-41	4684	8458	FALSE	chr12	-	106986969	106987090	106985115	106985225	106985115	106985215	NA	NA	NA	NA	NA	NA	NA	NA	NA	NA
C03	K562K700E_DMSO-K562WT_DMSO	0.340542	2.08728e-10	1.20447e-06	alt_3prime_30563	ENSG00000198336.8	MYL4	A3	0	0	2	0	0.350745	0.010203	pass	fail	1	pass	5.72474	1.61104e-148	286	6	0.0886206	0.575087	531	558	0.769967	9.90456e-64	21290	13835	FALSE	chr17	+	47223014	47223057	47223509	47223658	47223496	47223658	NA	NA	NA	NA	NA	NA	NA	NA	NA	NA
C03	K562K700E_DMSO-K562WT_DMSO	0.267237	3.45978e-10	1.59717e-06	alt_3prime_52218	ENSG00000156976.13	EIF4A2	A3	0	0	0	0	0.461664	0.194427	pass	pass	0	pass	0.870406	1.07439e-21	577	356	-0.971052	6.23685e-38	673	1476	-0.0367008	0.693395	77941	88240	TRUE	chr3	+	186787803	186787882	186789125	186789140	186788310	186789140	NA	NA	NA	NA	NA	NA	NA	NA	NA	NA
C03	K562K700E_DMSO-K562WT_DMSO	0.404996	6.94486e-10	2.29002e-06	alt_3prime_21706	ENSG00000119689.13	DLST	A3	0	0	3	0	0.409981	0.00498449	pass	fail	1	pass	5.99247	5.34427e-26	45	1	-0.934041	4.24675e-07	65	140	0.0124255	1	8717	9532	FALSE	chr14	+	74889277	74889349	74889897	74889952	74889878	74889952	NA	NA	NA	NA	NA	NA	NA	NA	NA	NA
C03	K562K700E_DMSO-K562WT_DMSO	0.512497	2.13706e-09	5.05335e-06	alt_3prime_28585	ENSG00000261599.4	HERC2P8	A3	0	0	2	0	0.533594	0.021097	pass	fail	1	pass	4.30637	1.84299e-14	31	2	-1.16116	3.20178e-05	27	68	-0.0440073	0.867939	2601	2966	FALSE	chr16	-	33120365	33120537	33116995	33117150	33116995	33117168	NA	NA	NA	NA	NA	NA	NA	NA	NA	NA
C03	K562K700E_DMSO-K562WT_DMSO	0.616476	2.83571e-09	5.3224e-06	alt_3prime_57267	ENSG00000164199.14	GPR98	A3	0	0	2	0	0.625722	0.0092452	pass	fail	1	pass	3.94758	4.43827e-14	34	2	-3.50133	5.98197e-80	20	255	-1.989	0	23525	103078	FALSE	chr5	+	90681315	90681454	90683586	90683767	90683576	90683767	NA	NA	NA	NA	NA	NA	NA	NA	NA	NA
C03	K562K700E_DMSO-K562WT_DMSO	0.525753	2.99721e-09	5.3224e-06	alt_3prime_58328	ENSG00000028310.16	BRD9	A3	0	0	1	0	0.56547	0.0397171	pass	fail	1	pass	4.30278	3.56521e-40	89	5	-0.646814	0.00175373	69	121	0.254662	9.45157e-08	21197	19617	FALSE	chr5	-	870473	870553	865414	865581	865414	869404	NA	NA	NA	NA	NA	NA	NA	NA	NA	NA
C03	K562K700E_DMSO-K562WT_DMSO	-0.564421	2.99763e-09	5.3224e-06	alt_3prime_28663	ENSG00000245694.7	CRNDE	A3	0	0	0	0	0.121324	0.685745	pass	pass	0	pass	-1.98647	5.79375e-15	21	96	1.98083	1.71258e-26	154	44	-0.473702	2.42485e-10	1948	2972	FALSE	chr16	-	54923585	54923650	54920298	54920327	54920298	54920410	NA	NA	NA	NA	NA	NA	NA	NA	NA	NA
C03	K562K700E_DMSO-K562WT_DMSO	0.159711	3.30862e-09	5.45497e-06	alt_3prime_29967	ENSG00000196712.15	NF1	A3	0	0	3	0	0.159711	0	pass	fail	1	pass	6.9571	8.05987e-10	15	0	-0.906164	8.90636e-08	79	167	-0.565194	1.53789e-37	21936	35826	FALSE	chr17	+	31260369	31260515	31261711	31261794	31261697	31261794	NA	NA	NA	NA	NA	NA	NA	NA	NA	NA
C03	K562K700E_DMSO-K562WT_DMSO	0.208861	4.47622e-09	6.55662e-06	alt_3prime_60385	ENSG00000137411.15	VARS2	A3	0	0	3	0	0.208861	0	pass	fail	1	pass	6.82019	1.90819e-08	14	0	-1.22741	6.55595e-10	52	135	-0.607264	1.57711e-35	8884	14928	FALSE	chr6	+	30916878	30916959	30917105	30917224	30917095	30917224	NA	NA	NA	NA	NA	NA	NA	NA	NA	NA
C03	K562K700E_DMSO-K562WT_DMSO	0.296764	5.14614e-09	6.98725e-06	alt_3prime_3420	ENSG00000000971.14	CFH	A3	0	0	1	0	0.318657	0.0218932	pass	fail	1	pass	1.84644	0.00034873	22	7	-2.59272	1.5811e-74	48	323	-1.97202	0	11552	50040	FALSE	chr1	+	196725121	196725297	196726470	196726642	196726456	196726642	NA	NA	NA	NA	NA	NA	NA	NA	NA	NA
C03	K562K700E_DMSO-K562WT_DMSO	0.227525	5.87707e-09	7.53636e-06	alt_3prime_1612	ENSG00000134748.12	PRPF38A	A3	0	0	2	0	0.243401	0.015876	pass	fail	1	pass	4.21412	1.52403e-39	90	5	-0.0478261	0.859341	278	320	0.284124	5.32176e-09	15973	14453	FALSE	chr1	+	52414621	52414647	52414762	52414859	52414741	52414859	NA	NA	NA	NA	NA	NA	NA	NA	NA	NA
C03	K562K700E_DMSO-K562WT_DMSO	0.297856	8.18309e-09	9.94117e-06	alt_3prime_7849	ENSG00000169905.11	TOR1AIP2	A3	0	0	2	0	0.306096	0.00823957	pass	fail	1	pass	5.22952	2.19493e-58	115	3	-0.445243	0.000148512	259	394	0.202737	9.19987e-06	40333	38598	FALSE	chr1	-	179877239	179877367	179859030	179865854	179859030	179865869	NA	NA	NA	NA	NA	NA	NA	NA	NA	NA
C03	K562K700E_DMSO-K562WT_DMSO	0.133395	9.91136e-09	1.14387e-05	alt_3prime_8461	ENSG00000183814.14	LIN9	A3	0	0	3	0	0.133395	0	pass	fail	1	pass	7.72687	6.7863e-15	26	0	-0.250137	0.202964	166	220	-0.283372	6.99386e-08	7455	10001	FALSE	chr1	-	226301173	226301205	226297719	226297813	226297719	226297832	NA	NA	NA	NA	NA	NA	NA	NA	NA	NA
C03	K562K700E_DMSO-K562WT_DMSO	0.184343	1.07747e-08	1.1843e-05	alt_3prime_53901	ENSG00000071794.14	HLTF	A3	0	0	0	0	0.30499	0.120648	pass	pass	0	pass	1.72525	2.23719e-24	183	62	0.0310011	0.912887	416	454	0.290516	2.2212e-11	51148	46020	FALSE	chr3	-	149042166	149042290	149041490	149041668	149041490	149041680	NA	NA	NA	NA	NA	NA	NA	NA	NA	NA
C03	K562K700E_DMSO-K562WT_DMSO	-0.0578223	1.29557e-08	1.35929e-05	alt_3prime_1371	ENSG00000126088.11	UROD	A3	0	0	0	3	0.942178	1	pass	fail	1	pass	0.109282	0.153231	2238	2359	10.1358	3.38572e-88	137	0	0.108614	0.0274	77369	79485	FALSE	chr1	+	45012935	45013019	45013162	45013211	45013136	45013211	NA	NA	NA	NA	NA	NA	NA	NA	NA	NA
C03	K562K700E_DMSO-K562WT_DMSO	0.264249	1.44468e-08	1.44983e-05	alt_3prime_20534	ENSG00000134900.10	TPP2	A3	0	0	3	0	0.264249	0	pass	fail	1	pass	7.8693	2.95324e-17	28	0	-1.54416	1.29168e-26	80	260	-0.716241	1.18799e-57	17071	30864	FALSE	chr13	+	102644909	102645009	102646294	102646390	102646280	102646390	NA	NA	NA	NA	NA	NA	NA	NA	NA	NA
C03	K562K700E_DMSO-K562WT_DMSO	-0.289671	1.54136e-08	1.48241e-05	alt_3prime_36086	ENSG00000266976.1	AC079466.1	A3	0	0	0	0	0.0812412	0.370912	pass	pass	0	pass	-0.647123	0.000176009	101	177	2.08476	1.89141e-131	1143	300	0.845475	3.50177e-108	206668	126950	FALSE	chr19	+	28611017	28611190	28611973	28612040	28611912	28612040	NA	NA	NA	NA	NA	NA	NA	NA	NA	NA
C03	K562K700E_DMSO-K562WT_DMSO	0.568919	1.67681e-08	1.54817e-05	alt_3prime_63277	ENSG00000135341.16	MAP3K7	A3	0	0	0	0	0.656267	0.0873474	pass	pass	0	pass	2.47169	3.2186e-17	68	14	-1.84479	3.88585e-21	35	143	-0.471737	1.52625e-23	12347	18915	FALSE	chr6	-	90561622	90561667	90560076	90560214	90560076	90560234	NA	NA	NA	NA	NA	NA	NA	NA	NA	NA
C03	K562K700E_DMSO-K562WT_DMSO	-0.287416	2.29884e-08	2.04084e-05	alt_3prime_31645	ENSG00000004975.10	DVL2	A3	0	0	0	3	0.707889	0.995305	pass	fail	1	pass	-0.215473	0.349569	97	128	5.81658	1.99949e-18	40	1	0.261964	8.94162e-07	8873	8144	FALSE	chr17	-	7227977	7228042	7227655	7227711	7227655	7227783	NA	NA	NA	NA	NA	NA	NA	NA	NA	NA
C03	K562K700E_DMSO-K562WT_DMSO	-0.218655	2.54828e-08	2.10253e-05	alt_3prime_22571	ENSG00000133997.10	MED6	A3	0	0	0	3	0.766266	0.984922	pass	fail	1	pass	-0.0726058	0.856666	56	67	4.06538	9.88321e-06	17	1	0.30931	8.70907e-06	3113	2778	FALSE	chr14	-	70593296	70593378	70592880	70593009	70592880	70592988	NA	NA	NA	NA	NA	NA	NA	NA	NA	NA
C03	K562K700E_DMSO-K562WT_DMSO	0.178889	2.55051e-08	2.10253e-05	alt_3prime_1846	ENSG00000097046.11	CDC7	A3	0	0	3	0	0.19147	0.0125812	pass	fail	1	pass	3.98534	1.51496e-09	25	2	-0.262865	0.289934	108	145	-0.36295	3.79713e-13	8855	12557	FALSE	chr1	+	91500893	91500948	91501654	91501831	91501637	91501831	NA	NA	NA	NA	NA	NA	NA	NA	NA	NA
C03	K562K700E_DMSO-K562WT_DMSO	0.652137	5.24118e-08	4.03257e-05	alt_3prime_65092	ENSG00000160991.14	ORAI2	A3	0	0	3	0	0.699756	0.047619	pass	fail	1	pass	4.67362	1.59046e-16	33	1	-0.442036	0.526198	14	22	0.548787	2.18421e-21	4887	3689	FALSE	chr7	+	102433576	102433661	102436225	102436333	102436202	102436333	NA	NA	NA	NA	NA	NA	NA	NA	NA	NA
C03	K562K700E_DMSO-K562WT_DMSO	-0.333314	7.0577e-08	4.7892e-05	alt_3prime_73041	ENSG00000119446.12	RBM18	A3	0	0	0	0	0.629946	0.96326	pass	pass	0	pass	-0.690487	2.42171e-06	129	235	3.23985	3.66244e-23	77	9	-0.112694	0.124814	5479	6519	FALSE	chr9	-	122264715	122264794	122261376	122261498	122261376	122261508	NA	NA	NA	NA	NA	NA	NA	NA	NA	NA
C03	K562K700E_DMSO-K562WT_DMSO	-0.61907	7.08099e-08	4.7892e-05	alt_3prime_43854	ENSG00000135953.9	MFSD9	A3	0	0	0	3	0.328085	0.947155	pass	fail	1	pass	-1.53216	0.00100404	9	30	3.52338	7.73855e-06	19	2	-0.241005	0.00170804	2322	3033	FALSE	chr2	-	102736646	102736839	102732286	102732426	102732286	102732409	NA	NA	NA	NA	NA	NA	NA	NA	NA	NA
C03	K562K700E_DMSO-K562WT_DMSO	0.110368	7.10988e-08	4.7892e-05	alt_3prime_40246	ENSG00000115760.12	BIRC6	A3	0	0	3	0	0.110368	0	pass	fail	1	pass	8.32932	2.84899e-24	39	0	0.00873388	1	316	353	0.0520715	0.441805	84623	90120	FALSE	chr2	+	32388811	32388943	32392039	32392150	32392024	32392150	NA	NA	NA	NA	NA	NA	NA	NA	NA	NA
C03	K562K700E_DMSO-K562WT_DMSO	0.373043	7.35904e-08	4.7892e-05	alt_3prime_17649	ENSG00000088986.9	DYNLL1	A3	0	0	0	0	0.474413	0.10137	pass	pass	0	pass	2.80483	4.90908e-98	400	65	-0.18954	0.161935	443	567	0.443298	9.94124e-18	8844	7225	FALSE	chr12	+	120496113	120496216	120496416	120496547	120496402	120496547	NA	NA	NA	NA	NA	NA	NA	NA	NA	NA
C03	K562K700E_DMSO-K562WT_DMSO	-0.0501594	7.46951e-08	4.7892e-05	alt_3prime_14671	ENSG00000149136.6	SSRP1	A3	0	0	0	3	0.949841	1	pass	fail	1	pass	-0.0290115	0.851672	569	657	7.95235	1.74555e-15	30	0	0.0197138	1	45100	49065	FALSE	chr11	-	57333435	57333540	57332959	57333071	57332959	57333149	NA	NA	NA	NA	NA	NA	NA	NA	NA	NA
C03	K562K700E_DMSO-K562WT_DMSO	0.136836	8.80316e-08	5.46032e-05	alt_3prime_17464	ENSG00000076513.15	ANKRD13A	A3	0	0	3	0	0.139305	0.00246914	pass	fail	1	pass	5.08584	1.25469e-06	14	0	-0.288224	0.297757	87	118	-0.310414	5.24602e-10	9889	13526	FALSE	chr12	+	109999523	109999784	110012005	110012137	110011991	110012137	NA	NA	NA	NA	NA	NA	NA	NA	NA	NA
C03	K562K700E_DMSO-K562WT_DMSO	0.494326	8.98934e-08	5.46032e-05	alt_3prime_52021	ENSG00000114346.12	ECT2	A3	0	0	3	0	0.496657	0.002331	pass	fail	1	pass	6.93115	1.19131e-30	51	0	-1.37661	1.26178e-14	52	151	-0.355706	2.73782e-13	10994	15458	FALSE	chr3	+	172761610	172761683	172762416	172762546	172762398	172762546	NA	NA	NA	NA	NA	NA	NA	NA	NA	NA
C03	K562K700E_DMSO-K562WT_DMSO	0.158628	1.11698e-07	6.61079e-05	alt_3prime_50539	ENSG00000144554.9	FANCD2	A3	0	0	3	0	0.16938	0.0107527	pass	fail	1	pass	3.99911	1.11076e-08	21	1	-0.432897	0.0182595	104	158	-0.471281	2.24028e-26	22402	34295	FALSE	chr3	+	10046615	10046723	10047917	10048051	10047884	10048051	NA	NA	NA	NA	NA	NA	NA	NA	NA	NA
C03	K562K700E_DMSO-K562WT_DMSO	-0.42634	1.26713e-07	7.31198e-05	alt_3prime_34270	ENSG00000132199.17	ENOSF1	A3	0	0	0	0	0.542151	0.968491	pass	pass	0	pass	-1.39204	2.50407e-20	86	256	3.26366	4.23786e-23	73	8	-0.572165	6.38881e-37	18432	30257	FALSE	chr18	-	685921	685972	683217	683395	683217	683380	NA	NA	NA	NA	NA	NA	NA	NA	NA	NA
C03	K562K700E_DMSO-K562WT_DMSO	0.17402	1.52189e-07	8.16937e-05	alt_3prime_45573	ENSG00000125991.17	ERGIC3	A3	0	0	1	0	0.182356	0.00833605	pass	fail	1	pass	4.28843	1.35214e-39	89	5	-0.454502	6.04615e-06	400	612	-0.0949914	0.123695	16740	19804	FALSE	chr20	+	35556207	35556271	35556973	35557066	35556955	35557066	NA	NA	NA	NA	NA	NA	NA	NA	NA	NA
C03	K562K700E_DMSO-K562WT_DMSO	0.181755	2.20453e-07	0.000113484	alt_3prime_11545	ENSG00000223756.5	TSSC2	A3	0	0	3	0	0.193451	0.0116959	pass	fail	1	pass	4.47988	4.13747e-08	16	1	0.616961	0.0246173	66	48	0.207682	5.01011e-06	38880	37154	FALSE	chr11	+	3384899	3384968	3397117	3397366	3397123	3397366	NA	NA	NA	NA	NA	NA	NA	NA	NA	NA
C03	K562K700E_DMSO-K562WT_DMSO	0.264381	2.21245e-07	0.000113484	alt_3prime_23162	ENSG00000156970.11	BUB1B	A3	0	0	0	0	0.3006	0.0362195	pass	pass	0	pass	2.99936	3.62069e-19	60	8	-0.559891	0.000106932	139	231	-0.154282	0.0023185	20161	24758	FALSE	chr15	+	40200931	40200980	40202405	40202465	40202390	40202465	NA	NA	NA	NA	NA	NA	NA	NA	NA	NA
C03	K562K700E_DMSO-K562WT_DMSO	-0.473474	2.32618e-07	0.000115386	alt_3prime_48374	ENSG00000093010.10	COMT	A3	0	0	0	3	0.514952	0.988426	pass	fail	1	pass	-0.335262	0.305421	41	58	5.75825	5.86142e-18	39	1	-0.347081	1.05444e-14	27187	38219	FALSE	chr22	+	19961229	19961289	19962659	19962815	19962233	19962815	NA	NA	NA	NA	NA	NA	NA	NA	NA	NA
C03	K562K700E_DMSO-K562WT_DMSO	-0.330664	2.34952e-07	0.000115386	alt_3prime_55715	ENSG00000163257.9	DCAF16	A3	0	0	0	0	0.475926	0.80659	pass	pass	0	pass	-0.227585	0.239343	133	177	1.9696	2.64151e-26	149	42	-0.0194029	1	20265	22618	FALSE	chr4	-	17810447	17810711	17800655	17804771	17800655	17805225	NA	NA	NA	NA	NA	NA	NA	NA	NA	NA
C03	K562K700E_DMSO-K562WT_DMSO	-0.551289	3.03361e-07	0.000140044	alt_3prime_49804	ENSG00000185686.16	PRAME	A3	0	0	0	0	0.188129	0.739418	pass	pass	0	pass	-0.545499	0.119319	30	50	3.06659	3.73371e-42	134	18	0.0533245	0.383337	215047	228780	FALSE	chr22	-	22557545	22557580	22556812	22556977	22556812	22557086	NA	NA	NA	NA	NA	NA	NA	NA	NA	NA
C03	K562K700E_DMSO-K562WT_DMSO	0.438988	3.87942e-07	0.000175578	alt_3prime_74173	ENSG00000102145.12	GATA1	A3	0	0	0	0	0.749316	0.310328	pass	pass	0	pass	2.8364	9.26849e-26	90	14	0.0943611	0.935338	29	31	0.588453	2.29101e-37	20744	15241	FALSE	chrX	+	48793172	48793297	48794134	48794308	48793778	48794308	NA	NA	NA	NA	NA	NA	NA	NA	NA	NA
C03	K562K700E_DMSO-K562WT_DMSO	0.551832	4.61424e-07	0.000199101	alt_3prime_41043	ENSG00000135968.18	GCC2	A3	0	0	3	0	0.573289	0.0214565	pass	fail	1	pass	4.09161	2.00539e-16	37	2	-1.77355	2.67336e-14	28	106	-0.647092	2.93345e-41	8896	15325	FALSE	chr2	+	108485831	108485908	108486511	108486648	108486499	108486648	NA	NA	NA	NA	NA	NA	NA	NA	NA	NA
C03	K562K700E_DMSO-K562WT_DMSO	0.717591	4.65794e-07	0.000199101	alt_3prime_55745	ENSG00000109618.10	SEPSECS	A3	0	0	3	0	0.721254	0.003663	pass	fail	1	pass	6.01823	1.83005e-14	27	0	-2.87626	5.49877e-20	10	86	-1.52981	2.91817e-160	2605	8262	FALSE	chr4	-	25158953	25159107	25156856	25156974	25156856	25156997	NA	NA	NA	NA	NA	NA	NA	NA	NA	NA
C03	K562K700E_DMSO-K562WT_DMSO	0.334876	4.8249e-07	0.000202488	alt_3prime_46582	ENSG00000101407.11	TTI1	A3	0	0	3	0	0.334876	0	pass	fail	1	pass	7.92835	3.77551e-18	29	0	-0.734091	0.000700982	59	111	-0.397434	3.53584e-16	10049	14626	FALSE	chr20	-	38006197	38006397	38002628	38002776	38002628	38002793	NA	NA	NA	NA	NA	NA	NA	NA	NA	NA
C03	K562K700E_DMSO-K562WT_DMSO	0.36693	6.42712e-07	0.000255777	alt_3prime_38832	ENSG00000167232.12	ZNF91	A3	0	0	3	0	0.386538	0.0196078	pass	fail	1	pass	4.27402	2.69763e-05	14	1	-0.0532558	0.999825	22	25	0.617101	8.33538e-21	3304	2354	FALSE	chr19	-	23373742	23373816	23357696	23362725	23357696	23362739	NA	NA	NA	NA	NA	NA	NA	NA	NA	NA
C03	K562K700E_DMSO-K562WT_DMSO	0.51617	6.76094e-07	0.000264502	alt_3prime_72768	ENSG00000196312.10	HIATL2	A3	0	0	3	0	0.610632	0.0944617	pass	fail	1	pass	3.20056	1.89632e-07	23	3	-0.552915	0.455598	15	25	0.00714922	1	2191	2393	FALSE	chr9	-	96949555	96949585	96942603	96942752	96942603	96943154	NA	NA	NA	NA	NA	NA	NA	NA	NA	NA
C03	K562K700E_DMSO-K562WT_DMSO	0.169357	7.4002e-07	0.000284686	alt_3prime_32537	ENSG00000013306.14	SLC25A39	A3	0	0	0	0	0.333365	0.164008	pass	pass	0	pass	1.83459	1.30536e-37	255	81	0.479787	1.96438e-06	512	411	0.713002	3.31158e-57	28368	19105	FALSE	chr17	-	44322808	44322852	44322419	44322528	44322419	44322552	NA	NA	NA	NA	NA	NA	NA	NA	NA	NA
C03	K562K700E_DMSO-K562WT_DMSO	0.209791	7.62669e-07	0.000286095	alt_3prime_2717	ENSG00000160752.13	FDPS	A3	0	0	0	0	0.774402	0.564611	pass	pass	0	pass	0.0359437	0.779894	766	848	-1.3748	3.44091e-44	223	648	-0.644501	3.3372e-50	27118	46896	FALSE	chr1	+	155308914	155308965	155310064	155310205	155310043	155310205	NA	NA	NA	NA	NA	NA	NA	NA	NA	NA
C03	K562K700E_DMSO-K562WT_DMSO	-0.270311	7.68474e-07	0.000286095	alt_3prime_27638	ENSG00000007392.15	LUC7L	A3	0	0	0	0	0.0991733	0.369484	pass	pass	0	pass	-1.06346	0.000353912	24	57	1.31195	4.01267e-19	216	97	0.197365	0.000193547	11412	10959	FALSE	chr16	-	220649	220747	208078	208188	208078	208664	NA	NA	NA	NA	NA	NA	NA	NA	NA	NA
C03	K562K700E_DMSO-K562WT_DMSO	0.315411	8.24048e-07	0.000301916	alt_3prime_9643	ENSG00000171307.17	ZDHHC16	A3	0	0	3	0	0.324934	0.00952381	pass	fail	1	pass	5.32371	1.15087e-08	17	0	0.184221	0.783424	35	34	-0.00129762	1	3298	3647	FALSE	chr10	+	97454714	97454799	97455660	97455757	97455639	97455757	NA	NA	NA	NA	NA	NA	NA	NA	NA	NA
C03	K562K700E_DMSO-K562WT_DMSO	0.437729	9.45719e-07	0.000321016	alt_3prime_43146	ENSG00000115970.17	THADA	A3	0	0	3	0	0.437729	0	pass	fail	1	pass	5.98992	9.07669e-05	8	0	-0.452373	0.656277	10	16	0.0429914	0.705215	11315	12101	FALSE	chr2	-	43578513	43578607	43577022	43577122	43577022	43577261	NA	NA	NA	NA	NA	NA	NA	NA	NA	NA
C03	K562K700E_DMSO-K562WT_DMSO	0.0313897	8.57413e-07	0.000304474	alt_3prime_53439	ENSG00000114391.11	RPL24	A3	0	0	3	0	0.0314508	6.10612e-05	pass	fail	1	pass	8.54949	1.78919e-92	156	0	-0.290453	2.26517e-07	4808	6613	-0.29355	3.13018e-12	63006	85529	FALSE	chr3	-	101682771	101682907	101682042	101682492	101682042	101682509	NA	NA	NA	NA	NA	NA	NA	NA	NA	NA
C03	K562K700E_DMSO-K562WT_DMSO	0.382204	9.01787e-07	0.00031538	alt_3prime_25831	ENSG00000127586.15	CHTF18	A3	0	0	3	0	0.385005	0.00280112	pass	fail	1	pass	6.41119	1.11208e-19	35	0	-1.03739	5.31513e-08	57	131	-0.132206	0.0247768	9277	11226	FALSE	chr16	+	793144	793274	794054	794201	794034	794201	NA	NA	NA	NA	NA	NA	NA	NA	NA	NA
C03	K562K700E_DMSO-K562WT_DMSO	0.0565431	9.37422e-07	0.000321016	alt_3prime_52216	ENSG00000156976.13	EIF4A2	A3	0	0	0	0	0.0857859	0.0292428	pass	pass	0	pass	1.17433	1.14834e-10	135	68	-0.452578	5.53354e-11	1434	2203	-0.0367008	0.693395	77941	88240	FALSE	chr3	+	186787127	186787264	186787495	186787584	186787479	186787584	NA	NA	NA	NA	NA	NA	NA	NA	NA	NA
C03	K562K700E_DMSO-K562WT_DMSO	0.384674	9.97745e-07	0.000328999	alt_3prime_7851	ENSG00000169905.11	TOR1AIP2	A3	0	0	3	0	0.394478	0.00980392	pass	fail	1	pass	5.36861	3.95626e-08	17	0	0.0254136	1	26	29	0.202737	9.19987e-06	40333	38598	FALSE	chr1	-	179877693	179877772	179859030	179865854	179859030	179865869	NA	NA	NA	NA	NA	NA	NA	NA	NA	NA
C03	K562K700E_DMSO-K562WT_DMSO	0.47256	1.06936e-06	0.000347646	alt_3prime_57275	ENSG00000164199.14	GPR98	A3	0	0	1	0	0.506992	0.0344318	pass	fail	1	pass	1.45079	0.00036	31	13	-3.3431	1.65234e-102	30	345	-1.989	0	23525	103078	FALSE	chr5	+	90704389	90704488	90705400	90705579	90705379	90705579	NA	NA	NA	NA	NA	NA	NA	NA	NA	NA
C03	K562K700E_DMSO-K562WT_DMSO	-0.23843	1.12458e-06	0.000360522	alt_3prime_4351	ENSG00000221978.10	CCNL2	A3	0	0	0	0	0.690544	0.928973	pass	pass	0	pass	-0.653684	1.59844e-05	117	207	1.80606	1.09824e-07	51	16	-0.313234	2.24274e-11	17134	23457	FALSE	chr1	-	1393396	1393460	1390766	1390865	1390766	1392803	NA	NA	NA	NA	NA	NA	NA	NA	NA	NA
C03	K562K700E_DMSO-K562WT_DMSO	0.265171	1.16856e-06	0.000369278	alt_3prime_47054	ENSG00000278903.2	CH507-145C22.1	A3	0	0	3	0	0.265171	0	pass	fail	1	pass	6.91753	8.21438e-09	15	0	0.786027	0.0402538	40	26	-0.122476	0.0431049	9002	10809	FALSE	chr21	+	6318495	6318604	6320872	6320974	6320827	6320974	NA	NA	NA	NA	NA	NA	NA	NA	NA	NA
C03	K562K700E_DMSO-K562WT_DMSO	-0.563471	1.36891e-06	0.000408779	alt_3prime_73804	ENSG00000205642.8	VCX3B	A3	0	0	0	3	0.436529	1	pass	fail	1	pass	1.37862	0.000488468	32	14	8.42128	8.01569e-24	42	0	3.72766	0	5836	490	TRUE	chrX	+	8466141	8466149	8466360	8466469	8466180	8466469	NA	NA	NA	NA	NA	NA	NA	NA	NA	NA
C03	K562K700E_DMSO-K562WT_DMSO	0.075216	1.20509e-06	0.000369278	alt_3prime_12963	ENSG00000110075.13	PPP6R3	A3	0	0	3	0	0.075216	0	pass	fail	1	pass	7.27944	2.41166e-11	19	0	-0.409109	0.00142537	229	342	-0.210175	4.77873e-06	33189	42386	FALSE	chr11	+	68596097	68596218	68600341	68600494	68600321	68600494	NA	NA	NA	NA	NA	NA	NA	NA	NA	NA
C03	K562K700E_DMSO-K562WT_DMSO	0.163055	1.20731e-06	0.000369278	alt_3prime_61852	ENSG00000213066.10	FGFR1OP	A3	0	0	0	0	0.206844	0.0437886	pass	pass	0	pass	2.08412	4.3189e-05	27	7	-0.395766	0.0514261	103	152	-0.0662438	0.424532	8396	9724	FALSE	chr6	+	167033875	167033971	167039904	167040317	167040048	167040317	NA	NA	NA	NA	NA	NA	NA	NA	NA	NA
C03	K562K700E_DMSO-K562WT_DMSO	0.173526	1.21589e-06	0.000369278	alt_3prime_21685	ENSG00000119725.16	ZNF410	A3	0	0	3	0	0.17797	0.00444444	pass	fail	1	pass	5.20728	9.16395e-13	26	1	-0.231057	0.349854	121	159	0.0133954	1	8974	9812	FALSE	chr14	+	73892027	73892208	73893797	73893932	73893776	73893932	NA	NA	NA	NA	NA	NA	NA	NA	NA	NA
C03	K562K700E_DMSO-K562WT_DMSO	0.0293638	1.38137e-06	0.000408779	alt_3prime_54288	ENSG00000072274.11	TFRC	A3	0	0	3	0	0.0293638	0	pass	fail	1	pass	9.66784	4.15268e-63	99	0	1.49962	7.22015e-133	3271	1296	1.32329	1.45815e-281	346194	152676	FALSE	chr3	-	196058284	196058365	196055080	196055301	196055080	196055319	NA	NA	NA	NA	NA	NA	NA	NA	NA	NA
C03	K562K700E_DMSO-K562WT_DMSO	0.0450149	1.50903e-06	0.000440904	alt_3prime_8605	ENSG00000119285.9	HEATR1	A3	0	0	3	0	0.0450149	0	pass	fail	1	pass	6.60256	3.45501e-06	12	0	-0.157353	0.404308	251	312	-0.0284305	0.861889	47958	53846	FALSE	chr1	-	236576219	236576377	236574661	236574903	236574661	236574918	NA	NA	NA	NA	NA	NA	NA	NA	NA	NA
C03	K562K700E_DMSO-K562WT_DMSO	-0.139087	1.568e-06	0.000442084	alt_3prime_24821	ENSG00000137776.15	SLTM	A3	0	0	0	3	0.857152	0.996239	pass	fail	1	pass	-0.287418	0.0304873	244	336	4.95791	2.86813e-17	40	1	-0.100082	0.0862129	20935	24697	FALSE	chr15	-	58932356	58932443	58916935	58917020	58916935	58916999	NA	NA	NA	NA	NA	NA	NA	NA	NA	NA
C03	K562K700E_DMSO-K562WT_DMSO	0.172353	1.56924e-06	0.000442084	alt_3prime_6254	ENSG00000142864.13	SERBP1	A3	0	0	0	0	0.698401	0.526048	pass	pass	0	pass	0.233319	0.00137055	1518	1457	-0.840973	5.09036e-27	656	1314	-0.164874	0.000245358	66555	82251	FALSE	chr1	-	67425083	67425120	67424888	67424959	67424888	67424977	NA	NA	NA	NA	NA	NA	NA	NA	NA	NA
C03	K562K700E_DMSO-K562WT_DMSO	0.142973	1.57053e-06	0.000442084	alt_3prime_70064	ENSG00000132541.9	HRSP12	A3	0	0	2	0	0.153986	0.0110123	pass	fail	1	pass	3.94641	9.77626e-19	47	3	-0.0690456	0.770871	260	306	0.014315	1	3385	3693	FALSE	chr8	-	98117032	98117110	98108646	98108751	98108646	98108768	NA	NA	NA	NA	NA	NA	NA	NA	NA	NA
C03	K562K700E_DMSO-K562WT_DMSO	0.0877046	1.73843e-06	0.000483452	alt_3prime_49770	ENSG00000185686.16	PRAME	A3	0	0	0	0	0.103008	0.0153029	pass	pass	0	pass	3.08122	3.6082e-41	134	18	0.180301	0.0679514	1156	1141	0.0533245	0.383337	215047	228780	FALSE	chr22	-	22557545	22557580	22556812	22556909	22556812	22556977	NA	NA	NA	NA	NA	NA	NA	NA	NA	NA
C03	K562K700E_DMSO-K562WT_DMSO	-0.643223	1.88093e-06	0.000510773	alt_3prime_40774	ENSG00000234231.3	AC093616.4	A3	0	0	0	2	0.244369	0.887592	pass	fail	1	pass	-2.00523	1.5037e-06	8	38	2.60966	4.54153e-05	26	5	-0.536489	7.86909e-17	2616	4215	FALSE	chr2	+	87716612	87716790	87719820	87720021	87719807	87720021	NA	NA	NA	NA	NA	NA	NA	NA	NA	NA
C03	K562K700E_DMSO-K562WT_DMSO	0.630876	2.1634e-06	0.000561074	alt_3prime_57736	ENSG00000131503.19	ANKHD1	A3	0	0	3	0	0.673611	0.042735	pass	fail	1	pass	5.22996	6.33785e-20	38	1	0.179476	0.869319	20	20	-0.0491389	0.556038	24375	27825	FALSE	chr5	+	140436104	140436257	140438503	140438617	140438494	140438617	NA	NA	NA	NA	NA	NA	NA	NA	NA	NA
C03	K562K700E_DMSO-K562WT_DMSO	0.468868	2.01624e-06	0.000538186	alt_3prime_75490	ENSG00000125354.21	2006-09-01	A3	0	0	3	0	0.516014	0.0471464	pass	fail	1	pass	3.90544	1.74891e-13	33	2	-0.567675	0.142422	30	51	-0.216824	4.42801e-05	8719	11170	FALSE	chrX	-	119629318	119629508	119625335	119625379	119625335	119625396	NA	NA	NA	NA	NA	NA	NA	NA	NA	NA
C03	K562K700E_DMSO-K562WT_DMSO	-0.304413	2.03875e-06	0.000538186	alt_3prime_46295	ENSG00000171552.11	BCL2L1	A3	0	0	0	0	0.159648	0.464062	pass	pass	0	pass	-0.984973	0.00156561	22	49	1.19581	7.77115e-10	118	57	-0.0242442	0.968873	22161	24899	FALSE	chr20	-	31722618	31722860	31721655	31722348	31721655	31722330	NA	NA	NA	NA	NA	NA	NA	NA	NA	NA
C03	K562K700E_DMSO-K562WT_DMSO	0.0429369	2.05183e-06	0.000538186	alt_3prime_32764	ENSG00000136450.11	SRSF1	A3	0	0	2	0	0.0454216	0.00248475	pass	fail	1	pass	4.87192	2.72572e-43	90	3	0.683456	2.46644e-23	1885	1312	0.577376	3.02252e-44	75832	56062	FALSE	chr17	-	58005801	58005973	58003802	58005600	58003802	58005617	NA	NA	NA	NA	NA	NA	NA	NA	NA	NA
C03	K562K700E_DMSO-K562WT_DMSO	-0.292926	2.2133e-06	0.000567638	alt_3prime_36087	ENSG00000266976.1	AC079466.1	A3	0	0	0	0	0.303357	0.596283	pass	pass	0	pass	-0.647123	0.000176009	101	177	1.11089	1.02333e-15	231	120	0.845475	3.50177e-108	206668	126950	FALSE	chr19	+	28611017	28611190	28611986	28612040	28611912	28612040	NA	NA	NA	NA	NA	NA	NA	NA	NA	NA
C03	K562K700E_DMSO-K562WT_DMSO	0.130733	2.3117e-06	0.000582849	alt_3prime_41958	ENSG00000082146.11	STRADB	A3	0	1	0	0	0.954194	0.823461	fail	pass	1	pass	0.601717	0.00098638	138	103	-1.53003	0.0487563	7	22	0.173394	0.00513192	6445	6308	FALSE	chr2	+	201478150	201478191	201478563	201478601	201478357	201478601	NA	NA	NA	NA	NA	NA	NA	NA	NA	NA
C03	K562K700E_DMSO-K562WT_DMSO	-0.194033	2.39246e-06	0.000593792	alt_3prime_66662	ENSG00000169919.15	GUSB	A3	0	0	0	0	0.582956	0.77699	pass	pass	0	pass	-1.14247	1.00612e-05	32	79	0.15436	0.884439	23	23	-0.436985	5.01394e-15	4688	7012	FALSE	chr7	-	65976015	65976202	65974294	65974704	65974294	65975071	NA	NA	NA	NA	NA	NA	NA	NA	NA	NA
C03	K562K700E_DMSO-K562WT_DMSO	0.0730549	2.74621e-06	0.000667242	alt_3prime_41387	ENSG00000080345.16	RIF1	A3	0	0	0	0	0.960941	0.887887	pass	pass	0	pass	-0.238814	0.0438952	327	436	-1.87687	1.7149e-07	13	55	-0.437079	3.00637e-26	56487	84050	TRUE	chr2	+	151462412	151462466	151465854	151466120	151462884	151466120	NA	NA	NA	NA	NA	NA	NA	NA	NA	NA
C03	K562K700E_DMSO-K562WT_DMSO	0.406294	2.77951e-06	0.000668298	alt_3prime_74363	ENSG00000130052.12	STARD8	A3	0	0	0	0	0.635341	0.229047	pass	pass	0	pass	0.882964	0.0430097	27	16	-1.66752	6.98604e-07	15	54	-0.59218	8.00201e-32	6321	10502	FALSE	chrX	+	68716368	68716431	68717212	68718629	68717200	68718629	NA	NA	NA	NA	NA	NA	NA	NA	NA	NA
C03	K562K700E_DMSO-K562WT_DMSO	0.276202	3.05007e-06	0.000711129	alt_3prime_72491	ENSG00000137133.9	HINT2	A3	0	0	1	0	0.310873	0.0346709	pass	fail	1	pass	2.74481	1.77487e-11	42	7	-0.816598	1.37961e-06	92	181	-0.489324	1.19073e-10	1876	2925	FALSE	chr9	-	35813266	35813338	35812960	35813145	35812960	35813156	NA	NA	NA	NA	NA	NA	NA	NA	NA	NA
C03	K562K700E_DMSO-K562WT_DMSO	0.121429	3.86751e-06	0.000892644	alt_3prime_21075	ENSG00000151287.15	TEX30	A3	0	0	3	0	0.136777	0.0153484	pass	fail	1	pass	3.20099	2.96018e-05	17	2	0.125075	0.697317	109	113	0.0753155	0.526979	2844	2988	FALSE	chr13	-	102773682	102773755	102770012	102770086	102770012	102770100	NA	NA	NA	NA	NA	NA	NA	NA	NA	NA
C03	K562K700E_DMSO-K562WT_DMSO	0.125694	3.90595e-06	0.000892644	alt_3prime_43149	ENSG00000115970.17	THADA	A3	0	0	3	0	0.125694	0	pass	fail	1	pass	5.98992	9.07669e-05	8	0	-0.360959	0.286637	53	76	0.0429914	0.705215	11315	12101	FALSE	chr2	-	43578513	43578607	43577022	43577242	43577022	43577261	NA	NA	NA	NA	NA	NA	NA	NA	NA	NA
C03	K562K700E_DMSO-K562WT_DMSO	0.072629	3.97703e-06	0.000899978	alt_3prime_74171	ENSG00000102145.12	GATA1	A3	0	0	0	0	0.093191	0.020562	pass	pass	0	pass	2.8364	9.26849e-26	90	14	0.514696	7.97284e-10	872	682	0.588453	2.29101e-37	20744	15241	FALSE	chrX	+	48793172	48793297	48793793	48794308	48793778	48794308	NA	NA	NA	NA	NA	NA	NA	NA	NA	NA
C03	K562K700E_DMSO-K562WT_DMSO	0.14854	4.2213e-06	0.000936885	alt_3prime_30042	ENSG00000005156.10	LIG3	A3	0	0	3	0	0.153478	0.00493827	pass	fail	1	pass	3.5856	0.00321136	8	1	-1.24251	1.92127e-09	46	122	-0.820232	3.53157e-65	8737	17000	FALSE	chr17	+	34992524	34992692	34994276	34994429	34994254	34994429	NA	NA	NA	NA	NA	NA	NA	NA	NA	NA
C03	K562K700E_DMSO-K562WT_DMSO	0.622743	4.55376e-06	0.00100061	alt_3prime_47485	ENSG00000160305.16	DIP2A	A3	0	0	3	0	0.622743	0	pass	fail	1	pass	7.43226	2.04706e-12	21	0	-0.766375	0.260613	12	23	-0.0629873	0.445277	9741	11295	FALSE	chr21	+	46550543	46550744	46551634	46551734	46551617	46551734	NA	NA	NA	NA	NA	NA	NA	NA	NA	NA
C03	K562K700E_DMSO-K562WT_DMSO	0.289611	4.64095e-06	0.00100114	alt_3prime_54011	ENSG00000085276.16	MECOM	A3	0	0	3	0	0.289611	0	pass	fail	1	pass	7.78236	4.31063e-15	27	0	-0.469598	0.058154	68	105	0.0320454	0.88445	9042	9716	FALSE	chr3	-	169095076	169095245	169092958	169093102	169092958	169093120	NA	NA	NA	NA	NA	NA	NA	NA	NA	NA
C03	K562K700E_DMSO-K562WT_DMSO	-0.0237641	5.1121e-06	0.00109257	alt_3prime_19003	ENSG00000110955.7	ATP5B	A3	0	0	0	3	0.976236	1	pass	fail	1	pass	-0.128873	0.047656	3399	4206	9.40527	2.14796e-49	83	0	-0.148237	0.000438098	158381	193995	FALSE	chr12	-	56639980	56640150	56639106	56639196	56639106	56639307	NA	NA	NA	NA	NA	NA	NA	NA	NA	NA
C03	K562K700E_DMSO-K562WT_DMSO	0.0714346	5.52448e-06	0.00116987	alt_3prime_74996	ENSG00000177189.11	RPS6KA3	A3	0	0	3	0	0.0740236	0.00258901	pass	fail	1	pass	4.20489	6.04447e-06	13	1	-0.529685	0.000105299	163	263	-0.294506	3.31339e-10	17433	23524	FALSE	chrX	-	20176996	20177084	20176434	20176498	20176434	20176516	NA	NA	NA	NA	NA	NA	NA	NA	NA	NA
C03	K562K700E_DMSO-K562WT_DMSO	0.476364	6.71696e-06	0.00136001	alt_3prime_26949	ENSG00000102878.14	HSF4	A3	0	0	3	0	0.476364	0	pass	fail	1	pass	6.63358	2.20375e-06	12	0	-0.734319	0.333124	13	24	-0.0479991	0.896052	1866	2117	FALSE	chr16	+	67167202	67167222	67167475	67167479	67167461	67167479	NA	NA	NA	NA	NA	NA	NA	NA	NA	NA
C03	K562K700E_DMSO-K562WT_DMSO	0.0669806	6.0681e-06	0.00127331	alt_3prime_13992	ENSG00000205531.11	NAP1L4	A3	0	0	1	0	0.0754436	0.00846298	pass	fail	1	pass	3.25289	1.19771e-17	49	6	0.0414326	0.84132	602	657	0.0534028	0.477085	36771	39138	FALSE	chr11	-	2976024	2976123	2972102	2972243	2972102	2972279	NA	NA	NA	NA	NA	NA	NA	NA	NA	NA
C03	K562K700E_DMSO-K562WT_DMSO	0.0790652	6.47475e-06	0.00133657	alt_3prime_1363	ENSG00000126088.11	UROD	A3	0	0	0	0	0.229819	0.150754	pass	pass	0	pass	0.853677	1.50764e-14	356	223	0.0912625	0.460742	1194	1262	0.108614	0.0274	77369	79485	FALSE	chr1	+	45012268	45012285	45012907	45013019	45012857	45013019	NA	NA	NA	NA	NA	NA	NA	NA	NA	NA
C03	K562K700E_DMSO-K562WT_DMSO	0.0509403	6.54328e-06	0.00133657	alt_3prime_49779	ENSG00000185686.16	PRAME	A3	0	0	0	0	0.0584367	0.0074964	pass	pass	0	pass	3.08122	3.6082e-41	134	18	0.040139	0.76668	2152	2347	0.0533245	0.383337	215047	228780	FALSE	chr22	-	22557545	22557580	22556812	22556930	22556812	22556977	NA	NA	NA	NA	NA	NA	NA	NA	NA	NA
C03	K562K700E_DMSO-K562WT_DMSO	-0.152151	6.90884e-06	0.00137885	alt_3prime_8413	ENSG00000196187.10	TMEM63A	A3	0	0	0	3	0.847849	1	pass	fail	1	pass	0.127764	0.671914	76	79	6.78249	2.26484e-07	13	0	0.109691	0.0710089	12521	12820	FALSE	chr1	-	225848897	225848988	225848492	225848614	225848492	225848554	NA	NA	NA	NA	NA	NA	NA	NA	NA	NA
C03	K562K700E_DMSO-K562WT_DMSO	0.0704495	6.96346e-06	0.00137885	alt_3prime_47227	ENSG00000182670.12	TTC3	A3	0	0	3	0	0.0704495	0	pass	fail	1	pass	7.04671	1.31918e-08	16	0	-0.302088	0.0433068	210	291	-0.131397	0.00804942	36535	44057	FALSE	chr21	+	37197882	37198025	37200232	37200324	37200214	37200324	NA	NA	NA	NA	NA	NA	NA	NA	NA	NA
C03	K562K700E_DMSO-K562WT_DMSO	0.263044	7.04898e-06	0.00137885	alt_3prime_56611	ENSG00000182552.13	RWDD4	A3	0	0	2	0	0.282524	0.0194807	pass	fail	1	pass	3.61373	4.20116e-16	41	4	-0.614503	0.000211596	104	180	-0.224091	0.000401291	4018	5189	FALSE	chr4	-	183658929	183659151	183655881	183655961	183655881	183655974	NA	NA	NA	NA	NA	NA	NA	NA	NA	NA
C03	K562K700E_DMSO-K562WT_DMSO	0.26114	7.59156e-06	0.00147251	alt_3prime_32802	ENSG00000108395.12	TRIM37	A3	0	0	3	0	0.264507	0.003367	pass	fail	1	pass	6.05634	1.77724e-14	28	0	-0.305469	0.293347	76	105	0.310904	6.59987e-10	11602	10288	FALSE	chr17	-	59075647	59075714	59070823	59070947	59070823	59070968	NA	NA	NA	NA	NA	NA	NA	NA	NA	NA
C03	K562K700E_DMSO-K562WT_DMSO	0.150083	8.39694e-06	0.00161515	alt_3prime_5078	ENSG00000127481.13	UBR4	A3	0	0	0	0	0.182488	0.0324052	pass	pass	0	pass	2.33488	4.20088e-12	49	11	-0.364121	0.00675869	222	318	-0.234473	5.64123e-09	117754	153068	FALSE	chr1	-	19154918	19155039	19153768	19153939	19153768	19153954	NA	NA	NA	NA	NA	NA	NA	NA	NA	NA
C03	K562K700E_DMSO-K562WT_DMSO	-0.144395	8.83535e-06	0.00168543	alt_3prime_5292	ENSG00000117308.13	GALE	A3	0	0	0	0	0.664268	0.808663	pass	pass	0	pass	-0.860269	9.74731e-10	121	250	0.22541	0.562436	61	59	-0.639713	4.81995e-38	6871	11846	FALSE	chr1	-	23799366	23799436	23798311	23798730	23798311	23799012	NA	NA	NA	NA	NA	NA	NA	NA	NA	NA
C03	K562K700E_DMSO-K562WT_DMSO	0.111213	9.16474e-06	0.00173394	alt_3prime_16163	ENSG00000171792.9	RHNO1	A3	0	0	3	0	0.111213	0	pass	fail	1	pass	5.99743	0.00026732	8	0	-0.31581	0.342831	61	85	-0.180947	0.023569	2558	3188	FALSE	chr12	+	2877199	2877282	2885283	2885492	2885263	2885492	NA	NA	NA	NA	NA	NA	NA	NA	NA	NA
C03	K562K700E_DMSO-K562WT_DMSO	0.055602	9.4174e-06	0.00176725	alt_3prime_65632	ENSG00000197448.12	GSTK1	A3	0	0	3	0	0.055602	0	pass	fail	1	pass	8.26921	4.7223e-22	37	0	-0.117828	0.403185	642	780	0.0254456	0.962026	15834	17171	FALSE	chr7	+	143264548	143264676	143264992	143265092	143264935	143265092	NA	NA	NA	NA	NA	NA	NA	NA	NA	NA
C03	K562K700E_DMSO-K562WT_DMSO	0.134859	9.79621e-06	0.00180893	alt_3prime_8679	ENSG00000196418.11	ZNF124	A3	0	0	3	0	0.134859	0	pass	fail	1	pass	6.51855	1.29601e-06	11	0	0.468135	0.141619	69	56	0.80083	1.27245e-54	9214	5838	FALSE	chr1	-	247171848	247171967	247159687	247159813	247159687	247159859	NA	NA	NA	NA	NA	NA	NA	NA	NA	NA
C03	K562K700E_DMSO-K562WT_DMSO	0.115839	1.07828e-05	0.0019753	alt_3prime_36093	ENSG00000266976.1	AC079466.1	A3	0	0	0	0	0.831377	0.715537	pass	pass	0	pass	2.09956	1.12467e-143	1143	300	1.11089	1.02333e-15	231	120	0.845475	3.50177e-108	206668	126950	FALSE	chr19	+	28611017	28611190	28611986	28612040	28611973	28612040	NA	NA	NA	NA	NA	NA	NA	NA	NA	NA
C03	K562K700E_DMSO-K562WT_DMSO	-0.524656	1.09219e-05	0.00197993	alt_3prime_75572	ENSG00000165675.15	ENOX2	A3	0	0	0	1	0.332626	0.857282	pass	fail	1	pass	-1.63735	1.67175e-08	20	69	1.89604	1.71489e-05	41	12	-0.0712313	0.497141	3922	4544	FALSE	chrX	-	130656581	130656695	130637229	130637404	130637229	130637410	NA	NA	NA	NA	NA	NA	NA	NA	NA	NA
C03	K562K700E_DMSO-K562WT_DMSO	0.10749	1.09796e-05	0.00197993	alt_3prime_8787	ENSG00000173848.17	NET1	A3	0	0	3	0	0.108875	0.00138504	pass	fail	1	pass	5.57197	2.76815e-23	48	1	-0.681239	4.6069e-12	388	694	-0.577716	1.48439e-39	29244	48042	FALSE	chr10	+	5454948	5455118	5456087	5456273	5456065	5456273	NA	NA	NA	NA	NA	NA	NA	NA	NA	NA
C03	K562K700E_DMSO-K562WT_DMSO	0.132623	1.13312e-05	0.00202749	alt_3prime_963	ENSG00000146463.10	ZMYM4	A3	0	0	3	0	0.132623	0	pass	fail	1	pass	7.13782	5.65895e-09	17	0	-0.335163	0.100087	114	162	-0.336227	8.98657e-14	24046	33475	FALSE	chr1	+	35405373	35405468	35408008	35408052	35407987	35408052	NA	NA	NA	NA	NA	NA	NA	NA	NA	NA
C03	K562K700E_DMSO-K562WT_DMSO	0.101206	1.43939e-05	0.0025557	alt_3prime_55800	ENSG00000121892.13	PDS5A	A3	0	0	3	0	0.101206	0	pass	fail	1	pass	7.40983	1.13421e-11	21	0	-0.668599	4.9709e-08	184	325	-0.356365	1.12734e-15	28552	40240	FALSE	chr4	-	39869394	39869462	39866861	39866997	39866861	39867015	NA	NA	NA	NA	NA	NA	NA	NA	NA	NA
C03	K562K700E_DMSO-K562WT_DMSO	-0.307519	1.47219e-05	0.00258647	alt_3prime_57734	ENSG00000131503.19	ANKHD1	A3	0	0	0	3	0.684675	0.992193	pass	fail	1	pass	-0.445197	0.028312	83	128	5.21753	1.83106e-16	38	1	-0.0491389	0.556038	24375	27825	FALSE	chr5	+	140436104	140436257	140438494	140438617	140438461	140438617	NA	NA	NA	NA	NA	NA	NA	NA	NA	NA
C03	K562K700E_DMSO-K562WT_DMSO	0.133916	1.51343e-05	0.00258647	alt_3prime_58654	ENSG00000067248.8	DHX29	A3	0	0	3	0	0.163059	0.0291428	pass	fail	1	pass	2.30231	0.0156082	11	2	-0.354194	0.284176	55	78	-0.214588	3.06946e-05	10791	13802	FALSE	chr5	-	55270578	55270706	55270412	55270487	55270412	55270505	NA	NA	NA	NA	NA	NA	NA	NA	NA	NA
C03	K562K700E_DMSO-K562WT_DMSO	-0.342176	1.52207e-05	0.00258647	alt_3prime_5570	ENSG00000163867.15	ZMYM6	A3	1	0	0	0	0.102833	0.445009	fail	pass	1	pass	-1.74373	0.0104164	5	19	1.0175	0.00324826	45	25	-0.434298	2.0499e-16	5854	8697	FALSE	chr1	-	34992234	34992387	34986980	34988935	34986980	34990311	NA	NA	NA	NA	NA	NA	NA	NA	NA	NA
C03	K562K700E_DMSO-K562WT_DMSO	-0.197994	1.53868e-05	0.0025924	alt_3prime_44967	ENSG00000153827.12	TRIP12	A3	0	0	0	0	0.651282	0.849276	pass	pass	0	pass	0.286993	0.0368609	266	246	1.85181	4.2544e-24	142	44	0.578804	2.0467e-42	51105	37701	FALSE	chr2	-	229795179	229795330	229792973	229793130	229792973	229793145	NA	NA	NA	NA	NA	NA	NA	NA	NA	NA
C03	K562K700E_DMSO-K562WT_DMSO	0.508375	1.68111e-05	0.00281184	alt_3prime_27493	ENSG00000261373.1	VPS9D1-AS1	A3	0	0	3	0	0.570875	0.0625	pass	fail	1	pass	4.12948	1.36973e-14	33	2	-0.121828	0.903423	24	29	0.486257	4.73208e-08	1603	1261	FALSE	chr16	+	89711856	89712222	89712689	89712818	89712674	89712818	NA	NA	NA	NA	NA	NA	NA	NA	NA	NA
C03	K562K700E_DMSO-K562WT_DMSO	0.261222	1.73166e-05	0.00287555	alt_3prime_64130	ENSG00000106263.16	EIF3B	A3	0	0	2	0	0.308373	0.0471512	pass	fail	1	pass	3.29968	5.16892e-11	30	3	0.134558	0.756336	68	69	0.297674	9.02488e-13	85924	77289	FALSE	chr7	+	2379394	2379511	2380284	2380740	2380181	2380740	NA	NA	NA	NA	NA	NA	NA	NA	NA	NA
C03	K562K700E_DMSO-K562WT_DMSO	0.0635536	1.80799e-05	0.00298086	alt_3prime_12919	ENSG00000110075.13	PPP6R3	A3	0	0	3	0	0.064517	0.000963391	pass	fail	1	pass	5.14835	1.59458e-07	15	0	-0.317974	0.0297537	212	296	-0.210175	4.77873e-06	33189	42386	FALSE	chr11	+	68564424	68564432	68567014	68567166	68566999	68567166	NA	NA	NA	NA	NA	NA	NA	NA	NA	NA
C03	K562K700E_DMSO-K562WT_DMSO	0.168471	1.88624e-05	0.00308782	alt_3prime_32639	ENSG00000004897.10	CDC27	A3	0	0	1	0	0.200769	0.0322976	pass	fail	1	pass	2.4803	1.7284e-08	33	7	-0.369355	0.0350062	137	197	-0.129629	0.0197517	14049	16960	FALSE	chr17	-	47154672	47154766	47151806	47151918	47151806	47151936	NA	NA	NA	NA	NA	NA	NA	NA	NA	NA
C03	K562K700E_DMSO-K562WT_DMSO	0.0789044	1.90982e-05	0.00310164	alt_3prime_5998	ENSG00000123472.11	ATPAF1	A3	0	0	3	0	0.0789044	0	pass	fail	1	pass	6.33873	0.000148749	10	0	0.0876946	0.809068	116	121	0.0704002	0.467726	5324	5578	FALSE	chr1	-	46645161	46645256	46643194	46643301	46643194	46643316	NA	NA	NA	NA	NA	NA	NA	NA	NA	NA
C03	K562K700E_DMSO-K562WT_DMSO	-0.122875	1.92742e-05	0.00310164	alt_3prime_58052	ENSG00000134516.14	DOCK2	A3	0	0	0	3	0.877125	1	pass	fail	1	pass	0.667528	0.000566027	110	78	7.00102	3.71604e-08	16	0	0.768865	3.26582e-58	13224	8575	FALSE	chr5	+	169674297	169674445	169681730	169681865	169681744	169681865	NA	NA	NA	NA	NA	NA	NA	NA	NA	NA
C03	K562K700E_DMSO-K562WT_DMSO	0.164093	1.935e-05	0.00310164	alt_3prime_14578	ENSG00000149187.16	CELF1	A3	0	0	0	0	0.804017	0.639924	pass	pass	0	pass	0.578971	0.00253538	126	95	-0.636021	0.109384	31	54	0.230306	6.27816e-07	33638	31586	FALSE	chr11	-	47472191	47472356	47468284	47468891	47468284	47472102	NA	NA	NA	NA	NA	NA	NA	NA	NA	NA
C03	K562K700E_DMSO-K562WT_DMSO	0.173768	1.98428e-05	0.00313962	alt_3prime_12317	ENSG00000173511.8	VEGFB	A3	0	0	3	0	0.173768	0	pass	fail	1	pass	6.06284	0.000264756	8	0	0.0960314	0.901134	38	40	0.494053	5.33307e-14	3518	2756	FALSE	chr11	+	64234820	64234893	64235458	64235500	64235440	64235500	NA	NA	NA	NA	NA	NA	NA	NA	NA	NA
C03	K562K700E_DMSO-K562WT_DMSO	-0.140033	1.9859e-05	0.00313962	alt_3prime_51091	ENSG00000160796.15	NBEAL2	A3	0	0	0	0	0.0701562	0.210189	pass	pass	0	pass	-0.981039	0.07583	10	22	0.797366	8.09244e-06	126	81	0.0610401	0.401289	28283	29938	TRUE	chr3	+	46991840	46991946	46993937	46994020	46992475	46994020	NA	NA	NA	NA	NA	NA	NA	NA	NA	NA
C03	K562K700E_DMSO-K562WT_DMSO	0.0932434	2.04503e-05	0.00319926	alt_3prime_34108	ENSG00000134759.12	ELP2	A3	0	0	2	0	0.0987472	0.00550384	pass	fail	1	pass	3.15742	4.14385e-09	27	3	-0.966489	3.12576e-21	245	536	-0.578752	1.80034e-38	19655	32444	FALSE	chr18	+	36144939	36145034	36145948	36146048	36145934	36146048	NA	NA	NA	NA	NA	NA	NA	NA	NA	NA
C03	K562K700E_DMSO-K562WT_DMSO	-0.05984	2.05993e-05	0.00319926	alt_3prime_22100	ENSG00000165819.10	METTL3	A3	0	0	0	3	0.938754	0.998594	pass	fail	1	pass	-0.027038	0.911945	217	249	5.07638	7.13537e-05	14	0	0.196654	0.00013369	14477	13938	FALSE	chr14	-	21500913	21501129	21500495	21500634	21500495	21500682	NA	NA	NA	NA	NA	NA	NA	NA	NA	NA
C03	K562K700E_DMSO-K562WT_DMSO	0.0408643	2.0652e-05	0.00319926	alt_3prime_469	ENSG00000004487.14	KDM1A	A3	0	0	0	0	0.056344	0.0154797	pass	pass	0	pass	1.97227	1.40593e-05	32	9	0.0504322	0.802989	529	574	0.0643575	0.332475	47606	50272	FALSE	chr1	+	23072124	23072197	23073292	23073403	23073274	23073403	NA	NA	NA	NA	NA	NA	NA	NA	NA	NA
C03	K562K700E_DMSO-K562WT_DMSO	0.535487	2.2301e-05	0.0033795	alt_3prime_6481	ENSG00000117543.18	DPH5	A3	0	0	3	0	0.535487	0	pass	fail	1	pass	7.96654	4.79438e-17	31	0	-2.80233	3.68026e-47	25	199	-1.08968	1.20857e-76	2769	6506	FALSE	chr1	-	100995110	100995149	100992637	100992740	100992637	100992754	NA	NA	NA	NA	NA	NA	NA	NA	NA	NA
C03	K562K700E_DMSO-K562WT_DMSO	-0.0726037	2.24041e-05	0.0033795	alt_3prime_48401	ENSG00000093010.10	COMT	A3	0	0	0	3	0.926275	0.998879	pass	fail	1	pass	-0.209529	0.0446639	489	639	5.75825	5.86142e-18	39	1	-0.347081	1.05444e-14	27187	38219	FALSE	chr22	+	19961229	19961289	19962659	19962815	19962527	19962815	NA	NA	NA	NA	NA	NA	NA	NA	NA	NA
C03	K562K700E_DMSO-K562WT_DMSO	-0.534432	3.0638e-05	0.00423465	alt_3prime_11220	ENSG00000065154.10	OAT	A3	0	0	0	3	0.465568	1	pass	fail	1	pass	1.07437	0.00791476	31	17	8.19225	2.04336e-19	36	0	1.06996	1.36156e-135	46843	24646	FALSE	chr10	-	124408542	124408637	124407356	124407405	124407356	124407416	NA	NA	NA	NA	NA	NA	NA	NA	NA	NA
C03	K562K700E_DMSO-K562WT_DMSO	0.394979	2.53302e-05	0.00367719	alt_3prime_43747	ENSG00000114982.16	KANSL3	A3	0	0	3	0	0.406078	0.0110993	pass	fail	1	pass	5.36822	1.93607e-20	41	1	-0.433199	0.123476	60	90	-0.153853	0.00317061	17694	21707	FALSE	chr2	-	96631312	96631520	96619672	96619762	96619672	96619776	NA	NA	NA	NA	NA	NA	NA	NA	NA	NA
C03	K562K700E_DMSO-K562WT_DMSO	-0.134994	2.59966e-05	0.00373376	alt_3prime_9910	ENSG00000154473.16	BUB3	A3	0	0	0	0	0.668186	0.80318	pass	pass	0	pass	-0.284088	0.0104951	346	477	0.709527	5.54916e-06	173	119	-0.0937297	0.108082	26136	30746	FALSE	chr10	+	123162612	123162828	123165047	123165212	123163820	123165212	NA	NA	NA	NA	NA	NA	NA	NA	NA	NA
C03	K562K700E_DMSO-K562WT_DMSO	-0.393627	5.63466e-05	0.00627117	alt_3prime_12201	ENSG00000214756.6	METTL12	A3	0	0	0	3	0.415464	0.809091	pass	fail	1	pass	0.304793	0.784016	9	9	2.84588	0.00384586	13	2	0.330709	5.50311e-08	4719	4121	FALSE	chr11	+	62665647	62665946	62666354	62667397	62666396	62667397	NA	NA	NA	NA	NA	NA	NA	NA	NA	NA
C03	K562K700E_DMSO-K562WT_DMSO	0.511481	2.91094e-05	0.00407214	alt_3prime_14222	ENSG00000236287.6	ZBED5	A3	0	0	1	0	0.592569	0.0810887	pass	fail	1	pass	3.18064	2.69687e-09	33	4	-0.755478	0.083338	23	44	-0.232055	5.61581e-05	5598	7252	FALSE	chr11	-	10856144	10856205	10852864	10855086	10852864	10855118	NA	NA	NA	NA	NA	NA	NA	NA	NA	NA
C03	K562K700E_DMSO-K562WT_DMSO	0.0476891	2.94399e-05	0.00409357	alt_3prime_7984	ENSG00000047410.12	TPR	A3	0	0	3	0	0.0498247	0.00213563	pass	fail	1	pass	3.80782	6.74255e-08	18	1	-0.679902	1.24013e-12	347	619	-0.735089	6.81131e-77	72070	132167	FALSE	chr1	-	186356286	186356449	186355635	186355768	186355635	186355785	NA	NA	NA	NA	NA	NA	NA	NA	NA	NA
C03	K562K700E_DMSO-K562WT_DMSO	-0.386654	3.11033e-05	0.00427337	alt_3prime_27645	ENSG00000007392.15	LUC7L	A3	0	0	0	0	0.346271	0.732925	pass	pass	0	pass	-0.49026	0.0386033	58	92	1.8642	1.19088e-17	111	34	0.197365	0.000193547	11412	10959	FALSE	chr16	-	229279	229374	227242	227336	227242	228402	NA	NA	NA	NA	NA	NA	NA	NA	NA	NA
C03	K562K700E_DMSO-K562WT_DMSO	0.100532	3.24009e-05	0.00442531	alt_3prime_26599	ENSG00000099364.15	FBXL19	A3	0	0	3	0	0.100532	0	pass	fail	1	pass	6.70331	5.33212e-07	13	0	0.255815	0.342514	112	105	0.168253	0.00425757	7348	7221	FALSE	chr16	+	30946837	30946948	30947052	30947449	30947032	30947449	NA	NA	NA	NA	NA	NA	NA	NA	NA	NA
C03	K562K700E_DMSO-K562WT_DMSO	0.177093	3.43729e-05	0.00463973	alt_3prime_6144	ENSG00000134744.12	ZCCHC11	A3	0	0	0	0	0.352032	0.174939	pass	pass	0	pass	1.48093	0.00879503	20	8	0.160509	0.805473	37	37	-0.177392	0.00062539	13445	16793	FALSE	chr1	-	52438220	52438335	52436755	52436963	52436755	52436975	NA	NA	NA	NA	NA	NA	NA	NA	NA	NA
C03	K562K700E_DMSO-K562WT_DMSO	0.0409584	3.48113e-05	0.00466236	alt_3prime_44683	ENSG00000115524.14	SF3B1	A3	0	0	3	0	0.0409584	0	pass	fail	1	pass	7.82438	1.40765e-17	27	0	0.347472	0.000420433	648	569	0.399139	6.11861e-22	79671	66614	FALSE	chr2	-	197403585	197403764	197402949	197403035	197402949	197403059	NA	NA	NA	NA	NA	NA	NA	NA	NA	NA
C03	K562K700E_DMSO-K562WT_DMSO	0.0729722	3.49444e-05	0.00466236	alt_3prime_13652	ENSG00000149547.13	EI24	A3	0	0	0	0	0.0895806	0.0166083	pass	pass	0	pass	2.57495	4.89502e-14	52	10	-0.00296528	1	526	590	0.149599	0.00323445	24881	24731	FALSE	chr11	+	125572458	125572569	125575263	125575408	125575251	125575408	NA	NA	NA	NA	NA	NA	NA	NA	NA	NA
C03	K562K700E_DMSO-K562WT_DMSO	0.371383	3.54675e-05	0.00467807	alt_3prime_75065	ENSG00000165584.14	SSX3	A3	0	0	1	0	0.522407	0.151024	pass	fail	1	pass	3.04621	1.97076e-12	40	5	0.419668	0.438709	36	30	0.601935	6.81499e-17	2914	2115	FALSE	chrX	-	48349540	48349587	48348257	48348448	48348257	48348464	NA	NA	NA	NA	NA	NA	NA	NA	NA	NA
C03	K562K700E_DMSO-K562WT_DMSO	0.108136	3.63172e-05	0.00476292	alt_3prime_36768	ENSG00000104859.13	CLASRP	A3	0	0	3	0	0.130453	0.0223169	pass	fail	1	pass	2.48071	0.00161126	15	3	-0.212242	0.425167	101	132	0.0826662	0.345623	5350	5582	FALSE	chr19	+	45069202	45069248	45070022	45070104	45069944	45070104	NA	NA	NA	NA	NA	NA	NA	NA	NA	NA
C03	K562K700E_DMSO-K562WT_DMSO	0.0531943	3.66012e-05	0.00477305	alt_3prime_36062	ENSG00000266976.1	AC079466.1	A3	0	0	0	0	0.104863	0.0516691	pass	pass	0	pass	2.49964	3.19083e-49	230	46	1.41122	1.86584e-89	1962	828	0.845475	3.50177e-108	206668	126950	FALSE	chr19	+	28610260	28610331	28610982	28611068	28610969	28611068	NA	NA	NA	NA	NA	NA	NA	NA	NA	NA
C03	K562K700E_DMSO-K562WT_DMSO	0.0718936	3.77697e-05	0.00489775	alt_3prime_49299	ENSG00000274602.3	PI4KAP1	A3	0	0	0	0	0.102268	0.0303748	pass	pass	0	pass	2.2322	3.14603e-10	43	10	0.372845	0.00172557	380	328	0.389979	2.68524e-14	9209	7771	FALSE	chr22	-	18535859	18535948	18535249	18535328	18535249	18535448	NA	NA	NA	NA	NA	NA	NA	NA	NA	NA
C03	K562K700E_DMSO-K562WT_DMSO	0.314442	3.79827e-05	0.00489786	alt_3prime_64986	ENSG00000242294.5	STAG3L5P	A3	0	0	0	0	0.906334	0.591892	pass	pass	0	pass	0.717218	0.00462503	68	47	-2.06777	0.000164134	7	32	-0.803618	1.69283e-61	7788	14995	FALSE	chr7	+	100345865	100345968	100349731	100349754	100349717	100349754	NA	NA	NA	NA	NA	NA	NA	NA	NA	NA
C03	K562K700E_DMSO-K562WT_DMSO	0.19386	3.86506e-05	0.00495248	alt_3prime_34258	ENSG00000079134.10	THOC1	A3	0	0	0	0	0.268177	0.0743169	pass	pass	0	pass	1.78897	1.15256e-13	88	29	-0.41358	0.00124338	240	358	-0.0982862	0.110718	14917	17585	FALSE	chr18	-	224924	224994	224084	224179	224084	224200	NA	NA	NA	NA	NA	NA	NA	NA	NA	NA
C03	K562K700E_DMSO-K562WT_DMSO	0.222135	3.88751e-05	0.00495248	alt_3prime_53853	ENSG00000175066.14	GK5	A3	0	0	3	0	0.247474	0.0253394	pass	fail	1	pass	2.12038	0.0145503	11	3	-1.35836	3.63551e-09	35	101	-1.04797	9.55492e-92	4783	10907	FALSE	chr3	-	142181461	142181470	142177482	142177576	142177482	142177605	NA	NA	NA	NA	NA	NA	NA	NA	NA	NA
C03	K562K700E_DMSO-K562WT_DMSO	0.0556746	4.02534e-05	0.00507721	alt_3prime_12242	ENSG00000168003.15	SLC3A2	A3	0	0	2	0	0.0624801	0.00680558	pass	fail	1	pass	2.63798	4.14211e-11	39	7	-0.555429	2.07434e-10	583	958	-0.533262	6.40895e-35	33247	53117	FALSE	chr11	+	62881019	62881447	62881893	62881994	62881881	62881994	NA	NA	NA	NA	NA	NA	NA	NA	NA	NA
C03	K562K700E_DMSO-K562WT_DMSO	0.0817352	4.13654e-05	0.00517174	alt_3prime_64129	ENSG00000106263.16	EIF3B	A3	0	0	2	0	0.0914811	0.00974599	pass	fail	1	pass	3.29968	5.16892e-11	30	3	-0.0111469	1	298	337	0.297674	9.02488e-13	85924	77289	FALSE	chr7	+	2379394	2379511	2380279	2380740	2380181	2380740	NA	NA	NA	NA	NA	NA	NA	NA	NA	NA
C03	K562K700E_DMSO-K562WT_DMSO	-0.167868	4.1675e-05	0.00517174	alt_3prime_25640	ENSG00000198901.12	PRC1	A3	0	0	0	0	0.468534	0.636401	pass	pass	0	pass	-1.13049	5.49542e-12	80	196	-0.159073	0.618343	90	112	-0.720457	2.02301e-61	23966	43568	FALSE	chr15	-	90969447	90969623	90966038	90967202	90966038	90969120	NA	NA	NA	NA	NA	NA	NA	NA	NA	NA
C03	K562K700E_DMSO-K562WT_DMSO	0.0564291	4.22869e-05	0.00521961	alt_3prime_67568	ENSG00000064419.12	TNPO3	A3	0	0	3	0	0.0570853	0.000656168	pass	fail	1	pass	5.50007	1.79192e-09	19	0	-0.57453	4.36636e-08	309	519	-0.4675	1.35028e-27	36022	54913	FALSE	chr7	-	129014979	129015095	129005016	129005159	129005016	129005176	NA	NA	NA	NA	NA	NA	NA	NA	NA	NA
C03	K562K700E_DMSO-K562WT_DMSO	-0.459898	4.378e-05	0.00537516	alt_3prime_74128	ENSG00000147155.9	EBP	A3	2	0	0	0	0.260618	0.720515	fail	pass	1	pass	-2.41764	1.47461e-05	4	27	0.369074	0.76154	12	10	-0.28522	7.32841e-09	12086	16330	FALSE	chrX	+	48521869	48521907	48523983	48524072	48523699	48524072	NA	NA	NA	NA	NA	NA	NA	NA	NA	NA
C03	K562K700E_DMSO-K562WT_DMSO	-0.167253	4.51784e-05	0.0055175	alt_3prime_71273	ENSG00000106799.11	TGFBR1	A3	0	0	0	0	0.701317	0.86857	pass	pass	0	pass	-0.41411	0.0394028	90	135	1.03926	0.0168149	38	21	-0.208227	2.20616e-05	17854	22759	FALSE	chr9	+	99128855	99129100	99132497	99132703	99132509	99132703	NA	NA	NA	NA	NA	NA	NA	NA	NA	NA
C03	K562K700E_DMSO-K562WT_DMSO	0.154662	4.60768e-05	0.0055683	alt_3prime_43966	ENSG00000163161.11	ERCC3	A3	0	0	1	0	0.21163	0.0569681	pass	fail	1	pass	1.91387	0.00481622	16	5	-0.217421	0.539957	59	77	0.119718	0.0736265	6940	7051	FALSE	chr2	-	127289689	127289824	127289337	127289501	127289337	127289519	NA	NA	NA	NA	NA	NA	NA	NA	NA	NA
C03	K562K700E_DMSO-K562WT_DMSO	0.0604408	4.63297e-05	0.0055697	alt_3prime_14032	ENSG00000110713.14	NUP98	A3	0	0	3	0	0.0667688	0.00632799	pass	fail	1	pass	3.29999	0.000148637	13	1	0.077091	0.787309	177	188	0.0989087	0.0668899	44490	45803	FALSE	chr11	-	3676509	3676620	3675010	3676376	3675010	3676389	NA	NA	NA	NA	NA	NA	NA	NA	NA	NA
C03	K562K700E_DMSO-K562WT_DMSO	0.208532	4.68738e-05	0.00560591	alt_3prime_6106	ENSG00000154222.13	CC2D1B	A3	0	0	0	0	0.899107	0.690575	pass	pass	0	pass	1.11257	3.24019e-13	197	103	-0.881977	0.0299704	22	46	0.34908	6.77133e-13	15214	13196	FALSE	chr1	-	52354608	52354698	52352532	52354454	52352532	52353647	NA	NA	NA	NA	NA	NA	NA	NA	NA	NA
C03	K562K700E_DMSO-K562WT_DMSO	0.076561	4.76748e-05	0.00565086	alt_3prime_49199	ENSG00000170638.8	TRABD	A3	0	0	2	0	0.0928928	0.0163318	pass	fail	1	pass	2.72275	0.00145512	13	2	0.182173	0.486655	124	122	0.176097	0.00653172	5204	5089	FALSE	chr22	+	50197241	50197351	50197449	50197588	50197437	50197588	NA	NA	NA	NA	NA	NA	NA	NA	NA	NA
C03	K562K700E_DMSO-K562WT_DMSO	0.31904	4.77393e-05	0.00565086	alt_3prime_32941	ENSG00000108854.14	SMURF2	A3	0	0	3	0	0.31904	0	pass	fail	1	pass	7.21895	1.15869e-09	18	0	-0.962247	0.000144994	38	82	-0.475271	1.77192e-15	3542	5431	FALSE	chr17	-	64580789	64580991	64578492	64578576	64578492	64578594	NA	NA	NA	NA	NA	NA	NA	NA	NA	NA
C03	K562K700E_DMSO-K562WT_DMSO	-0.127453	4.83521e-05	0.00568186	alt_3prime_6819	ENSG00000117362.11	APH1A	A3	0	0	0	0	0.816577	0.94403	pass	pass	0	pass	0.197524	0.217928	238	235	2.06531	9.52426e-09	54	14	0.208808	3.96655e-05	15294	14608	FALSE	chr1	-	150268698	150268999	150267957	150267991	150267957	150268127	NA	NA	NA	NA	NA	NA	NA	NA	NA	NA
C03	K562K700E_DMSO-K562WT_DMSO	0.133102	4.87807e-05	0.00568186	alt_3prime_3375	ENSG00000121481.9	RNF2	A3	0	0	2	0	0.16188	0.0287783	pass	fail	1	pass	2.88747	5.02014e-09	29	4	0.187056	0.437335	150	147	0.294333	6.02916e-07	5340	4819	FALSE	chr1	+	185087563	185087640	185091579	185091735	185091565	185091735	NA	NA	NA	NA	NA	NA	NA	NA	NA	NA
C03	K562K700E_DMSO-K562WT_DMSO	0.136523	4.88803e-05	0.00568186	alt_3prime_64131	ENSG00000106263.16	EIF3B	A3	0	0	2	0	0.169615	0.0330927	pass	fail	1	pass	3.29968	5.16892e-11	30	3	0.72779	2.2518e-05	147	99	0.297674	9.02488e-13	85924	77289	FALSE	chr7	+	2379394	2379511	2380415	2380740	2380181	2380740	NA	NA	NA	NA	NA	NA	NA	NA	NA	NA
C03	K562K700E_DMSO-K562WT_DMSO	-0.128675	4.89858e-05	0.00568186	alt_3prime_75724	ENSG00000268606.4	MAGEA2	A3	0	0	0	0	0.186583	0.315258	pass	pass	0	pass	-0.172887	0.672121	38	48	0.778044	1.16463e-06	163	107	0.439891	3.49251e-16	7249	5890	FALSE	chrX	-	152752394	152752483	152751509	152751574	152751509	152751822	NA	NA	NA	NA	NA	NA	NA	NA	NA	NA
C03	K562K700E_DMSO-K562WT_DMSO	0.181137	5.15801e-05	0.00595286	alt_3prime_43646	ENSG00000132305.19	IMMT	A3	0	0	0	0	0.635378	0.454241	pass	pass	0	pass	0.0397773	0.863404	214	234	-1.03535	3.20777e-15	123	283	-0.494661	8.57473e-28	18879	29309	FALSE	chr2	-	86173650	86173761	86171208	86171312	86171208	86171345	NA	NA	NA	NA	NA	NA	NA	NA	NA	NA
C03	K562K700E_DMSO-K562WT_DMSO	0.0572862	5.22198e-05	0.00595446	alt_3prime_3925	ENSG00000143774.15	GUK1	A3	0	0	3	0	0.0580286	0.00074239	pass	fail	1	pass	5.97755	1.75523e-25	44	1	-0.0609452	0.705805	726	849	-0.123375	0.0249861	18041	21772	FALSE	chr1	+	228147621	228147699	228148371	228148439	228148358	228148439	NA	NA	NA	NA	NA	NA	NA	NA	NA	NA
C03	K562K700E_DMSO-K562WT_DMSO	-0.0708212	5.23678e-05	0.00595446	alt_3prime_51499	ENSG00000114354.11	TFG	A3	0	0	0	3	0.927487	0.998308	pass	fail	1	pass	-0.203042	0.337934	122	158	4.45743	0.00160772	9	0	-0.104426	0.144277	6163	7293	FALSE	chr3	+	100709606	100709721	100713654	100713869	100713643	100713869	NA	NA	NA	NA	NA	NA	NA	NA	NA	NA
C03	K562K700E_DMSO-K562WT_DMSO	0.446238	5.32477e-05	0.00600652	alt_3prime_60301	ENSG00000137338.5	PGBD1	A3	0	1	0	0	0.836578	0.39034	fail	pass	1	pass	1.55087	3.29428e-05	35	13	-1.36196	0.0527897	7	21	-0.140109	0.0659017	3462	4204	FALSE	chr6	+	28281572	28281918	28283776	28284209	28283756	28284209	NA	NA	NA	NA	NA	NA	NA	NA	NA	NA
C03	K562K700E_DMSO-K562WT_DMSO	0.617631	5.33462e-05	0.00600652	alt_3prime_40776	ENSG00000234231.3	AC093616.4	A3	0	0	2	0	0.818543	0.200912	pass	fail	1	pass	2.62688	1.72891e-06	26	5	-2.01679	0.00163177	6	27	-0.536489	7.86909e-17	2616	4215	FALSE	chr2	+	87716612	87716790	87719832	87720021	87719820	87720021	NA	NA	NA	NA	NA	NA	NA	NA	NA	NA
C03	K562K700E_DMSO-K562WT_DMSO	-0.149765	5.40648e-05	0.00605788	alt_3prime_34609	ENSG00000154832.13	CXXC1	A3	0	0	0	2	0.835114	0.984879	pass	fail	1	pass	0.110605	0.678752	104	109	3.46121	9.57445e-07	21	2	0.197839	0.00184925	4997	4816	FALSE	chr18	-	50285749	50285928	50285002	50285247	50285002	50285351	NA	NA	NA	NA	NA	NA	NA	NA	NA	NA
C03	K562K700E_DMSO-K562WT_DMSO	0.13003	5.65117e-05	0.00627117	alt_3prime_14537	ENSG00000149182.13	ARFGAP2	A3	0	0	1	0	0.15045	0.0204197	pass	fail	1	pass	2.88671	1.88357e-15	52	8	-0.219023	0.157592	286	371	0.232511	1.12242e-06	23260	21883	FALSE	chr11	-	47175015	47175098	47173759	47173840	47173759	47173915	NA	NA	NA	NA	NA	NA	NA	NA	NA	NA
C03	K562K700E_DMSO-K562WT_DMSO	-0.462104	6.74849e-05	0.00714755	alt_3prime_50972	ENSG00000114857.16	NKTR	A3	0	0	0	2	0.39046	0.852564	pass	fail	1	pass	-0.826062	0.25933	7	14	2.03945	0.0500699	11	3	-0.473144	1.27087e-28	38252	58593	FALSE	chr3	+	42632676	42632823	42633628	42633735	42633561	42633735	NA	NA	NA	NA	NA	NA	NA	NA	NA	NA
C03	K562K700E_DMSO-K562WT_DMSO	0.0515861	5.93302e-05	0.00655244	alt_3prime_42501	ENSG00000180902.15	D2HGDH	A3	0	0	3	0	0.0515861	0	pass	fail	1	pass	5.88782	0.00172418	7	0	0.510486	0.0093346	129	102	0.214203	0.000373853	6165	5853	FALSE	chr2	+	241742561	241742574	241743622	241743815	241743604	241743815	NA	NA	NA	NA	NA	NA	NA	NA	NA	NA
C03	K562K700E_DMSO-K562WT_DMSO	0.183707	5.98224e-05	0.00657534	alt_3prime_13681	ENSG00000110074.9	FOXRED1	A3	0	0	0	0	0.209275	0.025568	pass	pass	0	pass	2.95745	2.57737e-16	51	7	-0.300337	0.055755	197	273	0.0509561	0.595508	9787	10454	FALSE	chr11	+	126273034	126273079	126273336	126273454	126273316	126273454	NA	NA	NA	NA	NA	NA	NA	NA	NA	NA
C03	K562K700E_DMSO-K562WT_DMSO	-0.0258115	6.07733e-05	0.0066482	alt_3prime_53031	ENSG00000010256.9	UQCRC1	A3	0	0	0	3	0.974188	1	pass	fail	1	pass	0.150368	0.136203	741	755	7.33752	4.91473e-09	20	0	0.165158	0.000931551	24909	24580	FALSE	chr3	-	48600975	48601118	48600680	48600789	48600680	48600840	NA	NA	NA	NA	NA	NA	NA	NA	NA	NA
C03	K562K700E_DMSO-K562WT_DMSO	0.0382093	6.12979e-05	0.00667395	alt_3prime_1436	ENSG00000132780.15	NASP	A3	0	0	3	0	0.0388868	0.000677434	pass	fail	1	pass	5.27368	9.47273e-21	39	1	-0.545121	2.29354e-13	966	1578	-0.415358	9.62683e-23	45582	67018	FALSE	chr1	+	45602255	45602365	45604936	45604965	45604917	45604965	NA	NA	NA	NA	NA	NA	NA	NA	NA	NA
C03	K562K700E_DMSO-K562WT_DMSO	0.0384466	6.34985e-05	0.00684893	alt_3prime_14836	ENSG00000221968.7	FADS3	A3	0	0	1	0	0.0509261	0.0124795	pass	fail	1	pass	1.30432	0.0780598	10	5	-0.755612	1.77841e-11	192	360	-0.516519	2.54811e-26	7745	12267	FALSE	chr11	-	61876111	61876190	61875851	61875976	61875851	61876003	NA	NA	NA	NA	NA	NA	NA	NA	NA	NA
C03	K562K700E_DMSO-K562WT_DMSO	0.139934	6.46575e-05	0.00694151	alt_3prime_20281	ENSG00000132964.10	CDK8	A3	0	0	3	0	0.139934	0	pass	fail	1	pass	5.94974	0.000201208	7	0	-0.768926	0.00180335	45	87	-0.295626	8.02533e-07	4310	5840	FALSE	chr13	+	26396285	26396354	26397153	26397225	26397139	26397225	NA	NA	NA	NA	NA	NA	NA	NA	NA	NA
C03	K562K700E_DMSO-K562WT_DMSO	0.123253	6.50269e-05	0.00694884	alt_3prime_7559	ENSG00000158850.13	B4GALT3	A3	0	0	0	0	0.88237	0.759116	pass	pass	0	pass	0.805139	0.00269862	62	40	-0.422014	0.755621	8	13	-0.0880131	0.238113	7623	8962	FALSE	chr1	-	161176434	161176508	161175808	161175893	161175808	161176095	NA	NA	NA	NA	NA	NA	NA	NA	NA	NA
C03	K562K700E_DMSO-K562WT_DMSO	0.266419	6.75056e-05	0.00714755	alt_3prime_12626	ENSG00000142186.15	SCYL1	A3	0	0	0	0	0.69614	0.429721	pass	pass	0	pass	0.562596	0.00132679	142	108	-1.06211	1.06467e-08	62	145	-0.116029	0.0551667	10679	12757	FALSE	chr11	+	65536718	65536750	65537037	65537123	65536986	65537123	NA	NA	NA	NA	NA	NA	NA	NA	NA	NA
C03	K562K700E_DMSO-K562WT_DMSO	-0.172039	7.02186e-05	0.00740085	alt_3prime_52044	ENSG00000171109.17	MFN1	A3	0	0	0	0	0.74317	0.915209	pass	pass	0	pass	-0.674334	6.63983e-07	147	266	1.18172	0.00014052	51	25	-0.473145	5.36058e-23	10923	16687	FALSE	chr3	+	179347735	179347810	179348848	179348963	179348845	179348963	NA	NA	NA	NA	NA	NA	NA	NA	NA	NA
C03	K562K700E_DMSO-K562WT_DMSO	-0.484972	7.13237e-05	0.00748315	alt_3prime_50971	ENSG00000114857.16	NKTR	A3	0	0	0	1	0.273148	0.75812	pass	fail	1	pass	-0.826062	0.25933	7	14	2.27284	0.00129412	19	4	-0.473144	1.27087e-28	38252	58593	FALSE	chr3	+	42632676	42632823	42633618	42633735	42633561	42633735	NA	NA	NA	NA	NA	NA	NA	NA	NA	NA
C03	K562K700E_DMSO-K562WT_DMSO	-0.0360691	7.21831e-05	0.00753905	alt_3prime_7685	ENSG00000234741.6	GAS5	A3	0	0	0	0	0.9337	0.969769	pass	pass	0	pass	-0.180502	0.00475943	2709	3483	0.972521	9.54919e-11	193	110	0.114578	0.0205373	64811	66255	FALSE	chr1	-	173864675	173864704	173863902	173864304	173863902	173864506	NA	NA	NA	NA	NA	NA	NA	NA	NA	NA
C03	K562K700E_DMSO-K562WT_DMSO	-0.149136	7.27911e-05	0.00756831	alt_3prime_50223	ENSG00000128159.10	TUBGCP6	A3	0	0	0	1	0.792566	0.941702	pass	fail	1	pass	-0.0484441	0.909566	60	70	2.07541	0.0163306	16	4	0.109621	0.0792344	10719	10975	FALSE	chr22	-	50224141	50224256	50222454	50222554	50222454	50222592	NA	NA	NA	NA	NA	NA	NA	NA	NA	NA
C03	K562K700E_DMSO-K562WT_DMSO	0.160875	7.46678e-05	0.00769412	alt_3prime_40040	ENSG00000173960.11	UBXN2A	A3	0	0	2	0	0.18708	0.0262052	pass	fail	1	pass	2.72913	2.54229e-05	19	3	-0.269324	0.356044	82	110	0.179248	0.00251654	7132	6961	FALSE	chr2	+	23984673	23984831	23999672	24000203	23999655	24000203	NA	NA	NA	NA	NA	NA	NA	NA	NA	NA
C03	K562K700E_DMSO-K562WT_DMSO	0.0444915	7.56263e-05	0.00772392	alt_3prime_36058	ENSG00000266976.1	AC079466.1	A3	0	0	3	0	0.0444915	0	pass	fail	1	pass	7.24094	3.36413e-10	18	0	1.63274	2.11674e-45	393	142	0.845475	3.50177e-108	206668	126950	FALSE	chr19	+	28610260	28610331	28610979	28611068	28610954	28611068	NA	NA	NA	NA	NA	NA	NA	NA	NA	NA
C03	K562K700E_DMSO-K562WT_DMSO	-0.0869256	7.65196e-05	0.00778073	alt_3prime_18463	ENSG00000005175.8	RPAP3	A3	0	0	0	3	0.893943	0.980868	pass	fail	1	pass	-0.296326	0.171754	98	135	2.23804	0.0250835	12	3	-0.167527	0.00313384	8028	9918	FALSE	chr12	-	47679493	47679594	47670107	47670224	47670107	47670345	NA	NA	NA	NA	NA	NA	NA	NA	NA	NA
C03	K562K700E_DMSO-K562WT_DMSO	0.10445	7.73262e-05	0.00782826	alt_3prime_12617	ENSG00000142186.15	SCYL1	A3	0	0	1	0	0.139689	0.0352388	pass	fail	1	pass	1.79785	0.000136533	28	9	-0.321138	0.054394	172	240	-0.116029	0.0551667	10679	12757	FALSE	chr11	+	65525121	65525264	65525574	65525714	65525554	65525714	NA	NA	NA	NA	NA	NA	NA	NA	NA	NA
C03	K562K700E_DMSO-K562WT_DMSO	-0.0460544	7.80898e-05	0.00787104	alt_3prime_15224	ENSG00000174851.13	YIF1A	A3	0	0	0	3	0.953226	0.99928	pass	fail	1	pass	-0.976853	9.20502e-18	185	414	4.44267	0.000767529	9	0	-0.817493	6.63579e-51	4365	8518	FALSE	chr11	-	66287598	66287676	66285381	66285597	66285381	66285758	NA	NA	NA	NA	NA	NA	NA	NA	NA	NA
C03	K562K700E_DMSO-K562WT_DMSO	0.0393175	7.84314e-05	0.00787111	alt_3prime_65666	ENSG00000055130.14	CUL1	A3	0	0	3	0	0.0448052	0.00548774	pass	fail	1	pass	2.54199	0.0172333	9	2	-0.337165	0.0224811	194	274	-0.295078	4.30489e-10	17007	23022	FALSE	chr7	+	148754082	148754150	148756983	148757150	148756968	148757150	NA	NA	NA	NA	NA	NA	NA	NA	NA	NA
C03	K562K700E_DMSO-K562WT_DMSO	-0.0647907	7.98796e-05	0.00798174	alt_3prime_73222	ENSG00000136908.16	DPM2	A3	0	0	0	2	0.919105	0.983895	pass	fail	1	pass	0.13154	0.514323	167	172	2.4387	0.00488512	15	3	0.548447	2.34521e-28	10455	7861	FALSE	chr9	-	127937818	127937826	127936553	127936655	127936553	127937523	NA	NA	NA	NA	NA	NA	NA	NA	NA	NA
C03	K562K700E_DMSO-K562WT_DMSO	0.043641	8.03013e-05	0.00798929	alt_3prime_39463	ENSG00000104872.9	PIH1D1	A3	0	0	0	0	0.0956749	0.0520339	pass	pass	0	pass	0.462438	0.11859	59	48	-0.499864	1.68179e-08	557	883	-0.394543	5.1081e-17	14913	21685	FALSE	chr19	-	49451485	49451530	49450782	49450848	49450782	49450939	NA	NA	NA	NA	NA	NA	NA	NA	NA	NA
C03	K562K700E_DMSO-K562WT_DMSO	0.0833135	8.2781e-05	0.0081656	alt_3prime_46226	ENSG00000089006.15	SNX5	A3	0	0	0	0	0.10727	0.0239564	pass	pass	0	pass	1.6593	4.44938e-06	39	14	-0.646461	2.48713e-10	320	559	-0.226729	2.7077e-06	18379	23704	FALSE	chr20	-	17955365	17955475	17953996	17954117	17953996	17954223	NA	NA	NA	NA	NA	NA	NA	NA	NA	NA
C03	K562K700E_DMSO-K562WT_DMSO	0.48723	8.33407e-05	0.00818583	alt_3prime_34987	ENSG00000115268.8	RPS15	A3	0	0	2	0	0.629155	0.141925	pass	fail	1	pass	2.94431	1.6177e-06	21	3	-0.323859	0.760383	12	18	0.0572189	0.440678	30568	32531	FALSE	chr19	+	1438811	1438892	1440026	1440049	1439968	1440049	NA	NA	NA	NA	NA	NA	NA	NA	NA	NA
C03	K562K700E_DMSO-K562WT_DMSO	0.296568	0.000158935	0.0131204	alt_3prime_29678	ENSG00000264067.1	RP11-401O9.3	A3	0	0	3	0	0.296568	0	pass	fail	1	pass	6.06253	0.000139229	8	0	1.17726	0.0695576	19	9	1.806	2.39145e-31	600	189	FALSE	chr17	+	10317668	10317867	10318455	10318549	10318416	10318549	NA	NA	NA	NA	NA	NA	NA	NA	NA	NA
C03	K562K700E_DMSO-K562WT_DMSO	0.332962	8.49668e-05	0.00828494	alt_3prime_50480	ENSG00000163702.17	IL17RC	A3	0	0	3	0	0.332962	0	pass	fail	1	pass	6.23777	0.000139988	9	0	-0.475696	0.428896	20	31	-0.695427	2.30432e-19	1349	2419	FALSE	chr3	+	9918535	9918609	9920491	9920600	9920467	9920600	NA	NA	NA	NA	NA	NA	NA	NA	NA	NA
C03	K562K700E_DMSO-K562WT_DMSO	0.311164	8.50676e-05	0.00828494	alt_3prime_26552	ENSG00000179965.10	ZNF771	A3	0	0	1	0	0.419216	0.108052	pass	fail	1	pass	2.35694	2.26857e-05	25	5	-0.241684	0.649995	35	46	0.32047	0.000338113	1853	1639	FALSE	chr16	+	30407629	30407664	30408045	30408194	30408032	30408194	NA	NA	NA	NA	NA	NA	NA	NA	NA	NA
C03	K562K700E_DMSO-K562WT_DMSO	0.0736689	8.5838e-05	0.00832484	alt_3prime_36057	ENSG00000266976.1	AC079466.1	A3	0	0	3	0	0.0736689	0	pass	fail	1	pass	7.24094	3.36413e-10	18	0	2.48729	2.08682e-52	230	46	0.845475	3.50177e-108	206668	126950	FALSE	chr19	+	28610260	28610331	28610969	28611068	28610954	28611068	NA	NA	NA	NA	NA	NA	NA	NA	NA	NA
C03	K562K700E_DMSO-K562WT_DMSO	0.105886	8.69382e-05	0.00839627	alt_3prime_31807	ENSG00000166582.8	CENPV	A3	0	0	3	0	0.111263	0.00537634	pass	fail	1	pass	5.0109	1.95023e-06	13	0	0.507074	0.0199811	106	84	0.137986	0.0378575	6320	6326	FALSE	chr17	-	16349931	16349956	16348616	16349333	16348616	16349356	NA	NA	NA	NA	NA	NA	NA	NA	NA	NA
C03	K562K700E_DMSO-K562WT_DMSO	0.104558	8.80032e-05	0.00846371	alt_3prime_21200	ENSG00000155463.11	OXA1L	A3	0	0	2	0	0.118379	0.0138214	pass	fail	1	pass	3.21844	1.04986e-12	34	4	0.00741851	1	252	281	0.223287	1.40892e-05	12417	11756	FALSE	chr14	+	22767958	22768171	22769791	22769932	22769777	22769932	NA	NA	NA	NA	NA	NA	NA	NA	NA	NA
C03	K562K700E_DMSO-K562WT_DMSO	0.315643	9.13255e-05	0.00871064	alt_3prime_7338	ENSG00000183856.9	IQGAP3	A3	0	0	3	0	0.322894	0.00725093	pass	fail	1	pass	5.37097	6.41004e-22	42	1	-0.509574	0.011992	83	133	-0.228799	7.88112e-06	10362	13408	FALSE	chr1	-	156563134	156563312	156562587	156562665	156562587	156562674	NA	NA	NA	NA	NA	NA	NA	NA	NA	NA
C03	K562K700E_DMSO-K562WT_DMSO	0.0397244	9.24706e-05	0.00878357	alt_3prime_45738	ENSG00000101057.14	MYBL2	A3	0	0	3	0	0.041566	0.00184162	pass	fail	1	pass	3.82805	0.000286423	10	1	0.0431707	0.894176	228	247	0.210365	1.60844e-05	20103	19186	FALSE	chr20	+	43667157	43667303	43673806	43673899	43673708	43673899	NA	NA	NA	NA	NA	NA	NA	NA	NA	NA
C03	K562K700E_DMSO-K562WT_DMSO	0.0743929	9.37496e-05	0.00884322	alt_3prime_32291	ENSG00000008838.16	MED24	A3	0	0	2	0	0.108122	0.0337292	pass	fail	1	pass	2.09165	0.00914769	12	3	0.377687	0.147406	96	82	0.4251	6.07248e-19	15916	13041	FALSE	chr17	-	40054361	40054375	40053469	40053657	40053469	40053768	NA	NA	NA	NA	NA	NA	NA	NA	NA	NA
C03	K562K700E_DMSO-K562WT_DMSO	0.039648	9.50387e-05	0.00891741	alt_3prime_55975	ENSG00000132466.16	ANKRD17	A3	0	0	3	0	0.039648	0	pass	fail	1	pass	6.24397	9.60908e-06	9	0	-0.482173	9.84667e-05	218	342	-0.289375	6.64529e-11	33218	44760	FALSE	chr4	-	73148813	73149050	73147241	73147432	73147241	73147446	NA	NA	NA	NA	NA	NA	NA	NA	NA	NA
C03	K562K700E_DMSO-K562WT_DMSO	0.0970018	9.55266e-05	0.0089269	alt_3prime_31805	ENSG00000166582.8	CENPV	A3	0	0	3	0	0.0995271	0.00252525	pass	fail	1	pass	5.0109	1.95023e-06	13	0	-0.0330675	0.960166	126	143	0.137986	0.0378575	6320	6326	FALSE	chr17	-	16349931	16349956	16348616	16348685	16348616	16349356	NA	NA	NA	NA	NA	NA	NA	NA	NA	NA
C03	K562K700E_DMSO-K562WT_DMSO	0.681818	0.000113146	0.0100836	alt_3prime_22992	ENSG00000276550.3	HERC2P2	A3	0	0	3	0	0.69697	0.0151515	pass	fail	1	pass	6.24083	4.2576e-18	31	0	-0.460242	0.608661	13	20	-0.188667	0.000124161	18421	23237	FALSE	chr15	+	22561559	22561789	22561908	22561934	22561896	22561934	NA	NA	NA	NA	NA	NA	NA	NA	NA	NA
C03	K562K700E_DMSO-K562WT_DMSO	0.0376512	9.93927e-05	0.00924147	alt_3prime_4236	ENSG00000078808.15	SDF4	A3	0	0	0	0	0.0540972	0.016446	pass	pass	0	pass	1.57691	0.000139787	32	12	-0.185963	0.128782	559	715	-0.142181	0.00732133	17723	21634	FALSE	chr1	-	1218458	1218628	1216931	1217688	1216931	1217804	NA	NA	NA	NA	NA	NA	NA	NA	NA	NA
C03	K562K700E_DMSO-K562WT_DMSO	-0.196824	9.9892e-05	0.00924147	alt_3prime_30959	ENSG00000166685.10	COG1	A3	0	0	0	3	0.796886	0.993711	pass	fail	1	pass	-0.018318	0.988827	39	45	4.59613	0.000328623	10	0	0.179148	0.00262156	6899	6711	FALSE	chr17	+	73201820	73201900	73203024	73203146	73203000	73203146	NA	NA	NA	NA	NA	NA	NA	NA	NA	NA
C03	K562K700E_DMSO-K562WT_DMSO	0.24257	0.000102408	0.00941744	alt_3prime_32789	ENSG00000108395.12	TRIM37	A3	0	0	0	0	0.304431	0.0618615	pass	pass	0	pass	2.57178	5.27773e-10	37	7	-0.209474	0.473067	86	112	0.310904	6.59987e-10	11602	10288	FALSE	chr17	-	59012328	59012407	59001598	59001714	59001598	59001741	NA	NA	NA	NA	NA	NA	NA	NA	NA	NA
C03	K562K700E_DMSO-K562WT_DMSO	-0.0386485	0.00010452	0.0095499	alt_3prime_34585	ENSG00000265681.5	RPL17	A3	0	0	0	0	0.0682921	0.106941	pass	pass	0	pass	-0.807239	9.62142e-11	164	326	-0.112076	0.245803	2246	2732	-0.169762	9.276e-05	90260	112391	FALSE	chr18	-	49492458	49492479	49491532	49491584	49491532	49491833	NA	NA	NA	NA	NA	NA	NA	NA	NA	NA
C03	K562K700E_DMSO-K562WT_DMSO	-0.172817	0.000104676	0.0095499	alt_3prime_7684	ENSG00000234741.6	GAS5	A3	0	0	0	0	0.25778	0.430596	pass	pass	0	pass	-0.135791	0.666	66	83	0.972521	9.54919e-11	193	110	0.114578	0.0205373	64811	66255	FALSE	chr1	-	173864675	173864704	173863902	173864304	173863902	173864502	NA	NA	NA	NA	NA	NA	NA	NA	NA	NA
C03	K562K700E_DMSO-K562WT_DMSO	0.122528	0.000105363	0.00957476	alt_3prime_23472	ENSG00000156958.13	GALK2	A3	0	0	3	0	0.122528	0	pass	fail	1	pass	7.46777	7.41799e-13	21	0	-0.547835	0.000139214	153	250	-0.286168	1.85744e-08	9219	12452	FALSE	chr15	+	49239221	49239367	49281987	49282067	49281972	49282067	NA	NA	NA	NA	NA	NA	NA	NA	NA	NA
C03	K562K700E_DMSO-K562WT_DMSO	0.092796	0.000106995	0.0096849	alt_3prime_75853	ENSG00000071889.15	FAM3A	A3	0	0	3	0	0.111265	0.0184685	pass	fail	1	pass	2.71754	5.68812e-05	18	3	0.00428655	1	146	163	0.0627401	0.509271	6337	6723	FALSE	chrX	-	154511848	154511871	154508474	154508597	154508474	154508652	NA	NA	NA	NA	NA	NA	NA	NA	NA	NA
C03	K562K700E_DMSO-K562WT_DMSO	-0.439512	0.000109899	0.00986841	alt_3prime_28665	ENSG00000245694.7	CRNDE	A3	0	0	0	3	0.546195	0.985707	pass	fail	1	pass	-1.98647	5.79375e-15	21	96	3.75617	2.09929e-05	18	1	-0.473702	2.42485e-10	1948	2972	FALSE	chr16	-	54923585	54923650	54920298	54920338	54920298	54920410	NA	NA	NA	NA	NA	NA	NA	NA	NA	NA
C03	K562K700E_DMSO-K562WT_DMSO	-0.125511	0.000110153	0.00986841	alt_3prime_29330	ENSG00000198931.9	APRT	A3	0	0	0	0	0.530418	0.655928	pass	pass	0	pass	0.362474	7.57963e-05	649	573	1.08771	1.04331e-28	572	304	0.519324	8.86561e-29	20767	16080	FALSE	chr16	-	88810070	88810148	88809469	88809706	88809469	88809840	NA	NA	NA	NA	NA	NA	NA	NA	NA	NA
C03	K562K700E_DMSO-K562WT_DMSO	-0.0591304	0.000110305	0.00986841	alt_3prime_30105	ENSG00000278311.3	GGNBP2	A3	0	0	0	3	0.939683	0.998814	pass	fail	1	pass	-0.23659	0.141088	189	252	4.88082	7.3951e-05	12	0	-0.0222214	1	10427	11663	FALSE	chr17	+	36586134	36586198	36587025	36587245	36586997	36587245	NA	NA	NA	NA	NA	NA	NA	NA	NA	NA
C03	K562K700E_DMSO-K562WT_DMSO	0.170217	0.000113842	0.0101066	alt_3prime_48151	ENSG00000100181.20	TPTEP1	A3	0	0	0	0	0.411208	0.240991	pass	pass	0	pass	0.673703	0.0679019	35	25	-0.449113	0.139324	50	77	0.103277	0.073611	20041	20601	FALSE	chr22	+	16611658	16611893	16614077	16614178	16613985	16614178	NA	NA	NA	NA	NA	NA	NA	NA	NA	NA
C03	K562K700E_DMSO-K562WT_DMSO	-0.583681	0.000198608	0.015513	alt_3prime_25210	ENSG00000178761.13	FAM219B	A3	3	0	0	0	0.1	0.683681	fail	pass	1	pass	-4.08241	5.27678e-05	1	15	0.416723	0.784782	8	7	-0.862459	1.53341e-60	5045	10135	FALSE	chr15	-	74901950	74902063	74899993	74900137	74899993	74900599	NA	NA	NA	NA	NA	NA	NA	NA	NA	NA
C03	K562K700E_DMSO-K562WT_DMSO	-0.254677	0.000119287	0.0105493	alt_3prime_29846	ENSG00000109046.13	WSB1	A3	0	0	0	0	0.444873	0.69955	pass	pass	0	pass	-0.80084	1.59046e-07	105	205	0.705374	0.000175039	130	89	-0.217446	9.17707e-06	16216	20810	TRUE	chr17	+	27306782	27306882	27309100	27309255	27307744	27309255	NA	NA	NA	NA	NA	NA	NA	NA	NA	NA
C03	K562K700E_DMSO-K562WT_DMSO	0.31881	0.000149874	0.012534	alt_3prime_74864	ENSG00000155959.9	VBP1	A3	0	0	3	0	0.59381	0.275	pass	fail	1	pass	2.59666	0.00152167	13	2	0.395466	0.784177	9	8	0.0347593	0.799307	17355	18673	FALSE	chrX	+	155216366	155216575	155220187	155220307	155220163	155220307	NA	NA	NA	NA	NA	NA	NA	NA	NA	NA
C03	K562K700E_DMSO-K562WT_DMSO	0.108451	0.00012595	0.0110539	alt_3prime_64756	ENSG00000006576.15	PHTF2	A3	0	0	2	0	0.122796	0.0143454	pass	fail	1	pass	2.1653	0.00159611	16	4	-1.04365	2.79396e-14	118	272	-0.910788	5.59966e-73	5617	11628	FALSE	chr7	+	77840221	77840300	77893608	77893664	77893592	77893664	NA	NA	NA	NA	NA	NA	NA	NA	NA	NA
C03	K562K700E_DMSO-K562WT_DMSO	0.453549	0.00012733	0.011132	alt_3prime_7392	ENSG00000027869.10	SH2D2A	A3	0	0	3	0	0.493204	0.0396552	pass	fail	1	pass	4.44586	8.51421e-11	22	1	0.13837	0.876417	24	24	0.500682	7.57047e-10	1827	1420	FALSE	chr1	-	156816675	156816760	156816006	156816094	156816006	156816112	NA	NA	NA	NA	NA	NA	NA	NA	NA	NA
C03	K562K700E_DMSO-K562WT_DMSO	0.23517	0.000127804	0.011132	alt_3prime_46729	ENSG00000101040.18	ZMYND8	A3	0	0	0	0	0.503933	0.268763	pass	pass	0	pass	0.737081	0.00133137	82	56	-0.753877	2.46238e-05	81	152	-0.243361	4.80219e-08	38441	50285	FALSE	chr20	-	47220258	47220324	47209214	47210897	47209214	47212725	NA	NA	NA	NA	NA	NA	NA	NA	NA	NA
C03	K562K700E_DMSO-K562WT_DMSO	-0.0529253	0.000129371	0.011184	alt_3prime_6252	ENSG00000142864.13	SERBP1	A3	0	0	0	0	0.24494	0.297866	pass	pass	0	pass	-0.504605	1.51553e-09	544	872	-0.131052	0.186886	1679	2060	-0.164874	0.000245358	66555	82251	FALSE	chr1	-	67424888	67424959	67424200	67424277	67424200	67424322	NA	NA	NA	NA	NA	NA	NA	NA	NA	NA
C03	K562K700E_DMSO-K562WT_DMSO	0.136766	0.000131955	0.0113226	alt_3prime_30200	ENSG00000167258.12	CDK12	A3	0	0	0	0	0.510581	0.373815	pass	pass	0	pass	0.85831	0.000912917	66	41	0.0312341	0.992105	62	68	0.566118	9.62152e-37	28568	21233	FALSE	chr17	+	39525867	39526316	39530631	39531021	39530604	39531021	NA	NA	NA	NA	NA	NA	NA	NA	NA	NA
C03	K562K700E_DMSO-K562WT_DMSO	0.0973115	0.000138789	0.0118649	alt_3prime_41644	ENSG00000170144.17	HNRNPA3	A3	0	0	0	0	0.794443	0.697132	pass	pass	0	pass	-0.344651	0.0114152	214	308	-1.09416	1.18859e-08	56	134	-0.609503	1.86928e-42	19633	33018	TRUE	chr2	+	177219247	177219314	177222060	177223958	177219408	177223958	NA	NA	NA	NA	NA	NA	NA	NA	NA	NA
C03	K562K700E_DMSO-K562WT_DMSO	-0.235902	0.000148164	0.0125272	alt_3prime_40911	ENSG00000135976.15	ANKRD36	A3	0	0	0	3	0.729947	0.965848	pass	fail	1	pass	-0.213361	0.688755	22	28	2.93188	0.0558332	8	1	-0.565668	1.06424e-33	12554	20491	TRUE	chr2	+	97247476	97247628	97249552	97249645	97249144	97249645	NA	NA	NA	NA	NA	NA	NA	NA	NA	NA
C03	K562K700E_DMSO-K562WT_DMSO	0.100108	0.000149204	0.012534	alt_3prime_19900	ENSG00000089053.11	ANAPC5	A3	0	0	0	0	0.850074	0.749966	pass	pass	0	pass	0.283721	0.00343123	570	531	-0.638908	0.000222133	102	176	-0.166607	0.000358333	41718	51623	FALSE	chr12	-	121330583	121330672	121328257	121328458	121328257	121328497	NA	NA	NA	NA	NA	NA	NA	NA	NA	NA
C03	K562K700E_DMSO-K562WT_DMSO	0.277976	0.000149565	0.012534	alt_3prime_2719	ENSG00000160752.13	FDPS	A3	0	0	0	0	0.724292	0.446316	pass	pass	0	pass	-0.568799	0.012819	59	99	-2.31996	4.51407e-23	22	124	-0.644501	3.3372e-50	27118	46896	FALSE	chr1	+	155308985	155309076	155310064	155310205	155310043	155310205	NA	NA	NA	NA	NA	NA	NA	NA	NA	NA
C03	K562K700E_DMSO-K562WT_DMSO	0.0566133	0.000152859	0.0127038	alt_3prime_10398	ENSG00000204161.12	C10orf128	A3	0	0	1	0	0.0742619	0.0176486	pass	fail	1	pass	1.40998	0.023657	18	7	-0.738309	8.48683e-11	221	414	-0.877738	1.00522e-82	14459	29313	FALSE	chr10	-	49161599	49161622	49154728	49155909	49154728	49155929	NA	NA	NA	NA	NA	NA	NA	NA	NA	NA
C03	K562K700E_DMSO-K562WT_DMSO	0.13204	0.000153005	0.0127038	alt_3prime_11613	ENSG00000167323.8	STIM1	A3	0	0	3	0	0.143917	0.0118768	pass	fail	1	pass	3.34641	1.5638e-05	16	2	-0.384744	0.0776147	96	140	-0.259336	3.35958e-07	10168	13410	FALSE	chr11	+	4082882	4082982	4083263	4083498	4083242	4083498	NA	NA	NA	NA	NA	NA	NA	NA	NA	NA
C03	K562K700E_DMSO-K562WT_DMSO	-0.0639069	0.000159159	0.0131204	alt_3prime_43635	ENSG00000068654.14	POLR1A	A3	0	0	0	3	0.936093	1	pass	fail	1	pass	-0.325412	0.0427866	153	218	6.45072	3.11012e-05	11	0	-0.187679	0.00011256	21442	26953	FALSE	chr2	-	86080816	86080978	86078041	86078232	86078041	86078284	NA	NA	NA	NA	NA	NA	NA	NA	NA	NA
C03	K562K700E_DMSO-K562WT_DMSO	0.140276	0.000161792	0.0132429	alt_3prime_9983	ENSG00000067064.9	IDI1	A3	0	0	0	0	0.773253	0.632977	pass	pass	0	pass	0.0411016	0.801278	389	425	-0.977318	4.82866e-12	113	250	-0.13484	0.0110502	17899	21663	FALSE	chr10	-	1048864	1048935	1043301	1043393	1043301	1044171	NA	NA	NA	NA	NA	NA	NA	NA	NA	NA
C03	K562K700E_DMSO-K562WT_DMSO	0.268288	0.000164048	0.01338	alt_3prime_46541	ENSG00000101079.19	NDRG3	A3	0	0	3	0	0.270933	0.0026455	pass	fail	1	pass	6.07894	3.20857e-17	28	0	-0.191269	0.547459	79	101	0.224641	0.00018894	5813	5492	FALSE	chr20	-	36656360	36656411	36651766	36653701	36651766	36653723	NA	NA	NA	NA	NA	NA	NA	NA	NA	NA
C03	K562K700E_DMSO-K562WT_DMSO	0.0459843	0.00017079	0.0137839	alt_3prime_48089	ENSG00000160294.9	MCM3AP	A3	0	0	3	0	0.0499902	0.00400597	pass	fail	1	pass	3.61906	1.28993e-05	16	1	-0.0780973	0.709464	294	349	0.132842	0.00832694	35478	35716	FALSE	chr21	-	46236829	46236979	46235126	46235426	46235126	46235446	NA	NA	NA	NA	NA	NA	NA	NA	NA	NA
C03	K562K700E_DMSO-K562WT_DMSO	0.258456	0.000175494	0.0141142	alt_3prime_69853	ENSG00000040341.16	STAU2	A3	0	0	3	0	0.281701	0.0232451	pass	fail	1	pass	3.95441	3.88905e-08	20	1	-0.0493856	0.96245	49	56	-0.0487324	0.640877	8024	9150	FALSE	chr8	-	73738284	73738349	73709032	73709162	73709032	73709177	NA	NA	NA	NA	NA	NA	NA	NA	NA	NA
C03	K562K700E_DMSO-K562WT_DMSO	0.0519165	0.000178618	0.0143155	alt_3prime_7950	ENSG00000047410.12	TPR	A3	0	0	1	0	0.0571035	0.00518704	pass	fail	1	pass	2.55312	3.41807e-06	25	5	-0.991354	1.19923e-30	406	906	-0.735089	6.81131e-77	72070	132167	FALSE	chr1	-	186332195	186332311	186331498	186331581	186331498	186331596	NA	NA	NA	NA	NA	NA	NA	NA	NA	NA
C03	K562K700E_DMSO-K562WT_DMSO	-0.439817	0.000188007	0.014964	alt_3prime_46852	ENSG00000042062.10	FAM65C	A3	0	0	0	0	0.153752	0.593568	pass	pass	0	pass	-1.82581	1.77987e-05	8	34	1.24491	0.000154729	48	23	-0.149598	0.00672736	10973	13463	FALSE	chr20	-	50595369	50595478	50594553	50594714	50594553	50595101	NA	NA	NA	NA	NA	NA	NA	NA	NA	NA
C03	K562K700E_DMSO-K562WT_DMSO	-0.194829	0.000192207	0.0151417	alt_3prime_15020	ENSG00000149743.12	TRPT1	A3	0	0	0	0	0.525755	0.720584	pass	pass	0	pass	0.153405	0.625182	72	73	1.34849	3.26478e-06	64	28	0.144569	0.093501	3047	3053	FALSE	chr11	-	64224285	64224341	64223799	64223967	64223799	64224210	NA	NA	NA	NA	NA	NA	NA	NA	NA	NA
C03	K562K700E_DMSO-K562WT_DMSO	0.0202037	0.000194151	0.0152428	alt_3prime_29835	ENSG00000109046.13	WSB1	A3	0	0	3	0	0.0202037	0	pass	fail	1	pass	5.58232	0.00736774	6	0	-0.0725223	0.747865	276	325	-0.217446	9.17707e-06	16216	20810	FALSE	chr17	+	27294346	27294435	27301788	27301956	27301767	27301956	NA	NA	NA	NA	NA	NA	NA	NA	NA	NA
C03	K562K700E_DMSO-K562WT_DMSO	0.247515	0.000198963	0.015513	alt_3prime_4720	ENSG00000131697.16	NPHP4	A3	0	1	0	0	0.57688	0.329365	fail	pass	1	pass	0.0871609	0.953315	9	10	-1.31622	0.0629033	7	21	-0.290186	3.8125e-06	3485	4710	FALSE	chr1	-	5907115	5907222	5905632	5905780	5905632	5905783	NA	NA	NA	NA	NA	NA	NA	NA	NA	NA
C03	K562K700E_DMSO-K562WT_DMSO	0.0285321	0.000199608	0.015513	alt_3prime_65563	ENSG00000155561.13	NUP205	A3	0	0	3	0	0.0310702	0.00253806	pass	fail	1	pass	3.102	0.000145809	14	2	-0.502194	1.58642e-07	427	677	-0.365416	5.26251e-19	70668	100439	FALSE	chr7	+	135630344	135630470	135635581	135635657	135635564	135635657	NA	NA	NA	NA	NA	NA	NA	NA	NA	NA
C03	K562K700E_DMSO-K562WT_DMSO	0.112946	0.000200544	0.0155334	alt_3prime_32289	ENSG00000008838.16	MED24	A3	0	0	2	0	0.15683	0.0438835	pass	fail	1	pass	2.09165	0.00914769	12	3	0.160599	0.700848	62	62	0.4251	6.07248e-19	15916	13041	FALSE	chr17	-	40054361	40054375	40053469	40053635	40053469	40053768	NA	NA	NA	NA	NA	NA	NA	NA	NA	NA
C03	K562K700E_DMSO-K562WT_DMSO	0.0823442	0.000203206	0.0156752	alt_3prime_39805	ENSG00000105048.15	TNNT1	A3	0	0	0	0	0.273519	0.191175	pass	pass	0	pass	-0.00320591	1	156	178	-0.681884	1.0239e-13	412	744	-0.535391	5.2916e-31	14479	23238	FALSE	chr19	-	55145544	55145565	55141857	55141920	55141857	55142057	NA	NA	NA	NA	NA	NA	NA	NA	NA	NA
C03	K562K700E_DMSO-K562WT_DMSO	0.105735	0.000207833	0.0159231	alt_3prime_72951	ENSG00000119321.7	FKBP15	A3	0	0	3	0	0.11071	0.00497512	pass	fail	1	pass	3.87708	0.00812176	6	0	-0.362704	0.309713	50	73	-0.184634	0.000826538	7810	9751	FALSE	chr9	-	113173453	113173605	113171581	113171706	113171581	113171722	NA	NA	NA	NA	NA	NA	NA	NA	NA	NA
C03	K562K700E_DMSO-K562WT_DMSO	-0.0763915	0.000208334	0.0159231	alt_3prime_38726	ENSG00000184162.13	NR2C2AP	A3	0	0	0	2	0.887122	0.963514	pass	fail	1	pass	0.0496107	0.879071	98	107	1.86095	0.0514909	12	4	-0.0177803	1	4319	4838	FALSE	chr19	-	19202791	19202844	19202058	19202398	19202058	19202575	NA	NA	NA	NA	NA	NA	NA	NA	NA	NA
C03	K562K700E_DMSO-K562WT_DMSO	0.149287	0.000212933	0.0161973	alt_3prime_73640	ENSG00000159069.12	FBXW5	A3	0	0	3	0	0.156664	0.00737656	pass	fail	1	pass	4.43149	2.17445e-16	35	2	-0.103707	0.671047	184	220	0.335803	1.20071e-11	13005	11381	FALSE	chr9	-	136943349	136943506	136942046	136942943	136942046	136942997	NA	NA	NA	NA	NA	NA	NA	NA	NA	NA
C03	K562K700E_DMSO-K562WT_DMSO	0.038138	0.000213545	0.0161973	alt_3prime_20136	ENSG00000111450.12	STX2	A3	0	3	0	0	0.990741	0.952603	fail	pass	1	pass	-0.350839	0.0805623	108	155	-2.63996	0.168306	1	8	-0.371872	5.50916e-13	7248	10350	FALSE	chr12	-	130839070	130839194	130827193	130827262	130827193	130827267	NA	NA	NA	NA	NA	NA	NA	NA	NA	NA
C03	K562K700E_DMSO-K562WT_DMSO	0.0626786	0.000214027	0.0161973	alt_3prime_16619	ENSG00000161813.19	LARP4	A3	0	0	0	0	0.102382	0.039703	pass	pass	0	pass	1.55305	0.00186496	21	8	0.0998737	0.686731	186	193	0.0876559	0.154804	22047	22890	FALSE	chr12	+	50427765	50427909	50428935	50429086	50428917	50429086	NA	NA	NA	NA	NA	NA	NA	NA	NA	NA
C03	K562K700E_DMSO-K562WT_DMSO	0.191323	0.000214844	0.0162059	alt_3prime_72165	ENSG00000181090.16	EHMT1	A3	0	0	0	0	0.604305	0.412981	pass	pass	0	pass	0.544616	0.0700253	54	42	-0.555457	0.130847	35	58	0.0571005	0.514912	10317	10925	FALSE	chr9	+	137728349	137728529	137743392	137743528	137743371	137743528	NA	NA	NA	NA	NA	NA	NA	NA	NA	NA
C03	K562K700E_DMSO-K562WT_DMSO	-0.170371	0.000218063	0.0163952	alt_3prime_59504	ENSG00000113282.12	CLINT1	A3	0	0	0	0	0.338476	0.508846	pass	pass	0	pass	-0.35116	0.0849372	103	148	0.656194	5.07808e-06	201	143	0.0724154	0.309529	16318	17123	FALSE	chr5	-	157791703	157791724	157789363	157789513	157789363	157789567	NA	NA	NA	NA	NA	NA	NA	NA	NA	NA
C03	K562K700E_DMSO-K562WT_DMSO	0.0523446	0.000219457	0.0164465	alt_3prime_3046	ENSG00000118217.5	ATF6	A3	0	0	3	0	0.0603084	0.00796375	pass	fail	1	pass	2.35287	0.00480086	13	3	-0.619661	3.88971e-07	199	345	-0.47518	6.40737e-25	16273	24967	FALSE	chr1	+	161846449	161846580	161851722	161851835	161851665	161851835	NA	NA	NA	NA	NA	NA	NA	NA	NA	NA
C03	K562K700E_DMSO-K562WT_DMSO	0.181974	0.000224348	0.0167586	alt_3prime_64690	ENSG00000263001.4	GTF2I	A3	0	0	3	0	0.193044	0.0110708	pass	fail	1	pass	3.82612	2.13584e-09	27	2	-0.377453	0.0579265	112	162	-0.0414907	0.70065	16615	18829	FALSE	chr7	+	74716894	74716950	74718879	74718941	74718861	74718941	NA	NA	NA	NA	NA	NA	NA	NA	NA	NA
C03	K562K700E_DMSO-K562WT_DMSO	0.034833	0.000228471	0.0170115	alt_3prime_6094	ENSG00000078618.18	NRD1	A3	0	0	3	0	0.0353894	0.000556483	pass	fail	1	pass	5.19457	6.28425e-08	15	0	-0.639103	3.2307e-12	415	727	-0.629579	5.85197e-51	39849	68006	FALSE	chr1	-	51834017	51834057	51827796	51827869	51827796	51827886	NA	NA	NA	NA	NA	NA	NA	NA	NA	NA
C03	K562K700E_DMSO-K562WT_DMSO	0.153988	0.000244823	0.0180168	alt_3prime_67723	ENSG00000197993.6	KEL	A3	0	0	0	0	0.303945	0.149957	pass	pass	0	pass	2.0593	2.3576e-15	73	20	0.71018	7.25636e-06	166	114	1.32641	6.31234e-211	54150	23856	FALSE	chr7	-	142954184	142954255	142952509	142953956	142952509	142953976	NA	NA	NA	NA	NA	NA	NA	NA	NA	NA
C03	K562K700E_DMSO-K562WT_DMSO	0.125906	0.000245095	0.0180168	alt_3prime_36061	ENSG00000266976.1	AC079466.1	A3	0	0	0	0	0.369602	0.243696	pass	pass	0	pass	2.49964	3.19083e-49	230	46	1.63274	2.11674e-45	393	142	0.845475	3.50177e-108	206668	126950	FALSE	chr19	+	28610260	28610331	28610979	28611068	28610969	28611068	NA	NA	NA	NA	NA	NA	NA	NA	NA	NA
C03	K562K700E_DMSO-K562WT_DMSO	0.122254	0.000259085	0.0189175	alt_3prime_62288	ENSG00000254870.4	ATP6V1G2-DDX39B	A3	0	0	0	0	0.481468	0.359214	pass	pass	0	pass	0.631243	1.91071e-09	411	299	-0.111576	0.484128	440	533	0.114412	0.0299788	36507	37261	FALSE	chr6	-	31541950	31542148	31540414	31540534	31540414	31540664	NA	NA	NA	NA	NA	NA	NA	NA	NA	NA
C03	K562K700E_DMSO-K562WT_DMSO	-0.0165292	0.000260994	0.0189175	alt_3prime_49367	ENSG00000100075.8	SLC25A1	A3	0	0	0	3	0.982509	0.999038	pass	fail	1	pass	-0.168949	0.0245955	1415	1795	3.96311	2.83455e-09	25	2	-0.266567	2.36265e-09	34122	45350	FALSE	chr22	-	19176846	19176903	19176582	19176633	19176582	19176693	NA	NA	NA	NA	NA	NA	NA	NA	NA	NA
C03	K562K700E_DMSO-K562WT_DMSO	0.0316942	0.000261219	0.0189175	alt_3prime_63555	ENSG00000111885.6	MAN1A1	A3	0	0	3	0	0.0316942	0	pass	fail	1	pass	7.44996	1.0113e-12	21	0	-0.316012	0.000734854	640	891	-0.294342	1.62981e-11	40517	54721	FALSE	chr6	-	119193777	119193814	119189664	119189883	119189664	119189895	NA	NA	NA	NA	NA	NA	NA	NA	NA	NA
C03	K562K700E_DMSO-K562WT_DMSO	0.0595416	0.0002616	0.0189175	alt_3prime_64128	ENSG00000106263.16	EIF3B	A3	0	0	2	0	0.0684084	0.00886681	pass	fail	1	pass	3.29968	5.16892e-11	30	3	0.295423	0.0161147	409	375	0.297674	9.02488e-13	85924	77289	FALSE	chr7	+	2379394	2379511	2380204	2380740	2380181	2380740	NA	NA	NA	NA	NA	NA	NA	NA	NA	NA
C03	K562K700E_DMSO-K562WT_DMSO	0.0753498	0.000264319	0.0190063	alt_3prime_32632	ENSG00000004897.10	CDC27	A3	0	0	1	0	0.10492	0.0295702	pass	fail	1	pass	1.59891	0.0184419	15	6	-0.31263	0.110248	129	179	-0.129629	0.0197517	14049	16960	FALSE	chr17	-	47123886	47123895	47122444	47122600	47122444	47122619	NA	NA	NA	NA	NA	NA	NA	NA	NA	NA
C03	K562K700E_DMSO-K562WT_DMSO	0.140194	0.000266823	0.019066	alt_3prime_4679	ENSG00000227372.9	TP73-AS1	A3	0	0	0	0	0.374262	0.234068	pass	pass	0	pass	0.262442	0.605149	24	23	-0.741	0.00744689	40	74	-0.061716	0.461195	9542	10986	FALSE	chr1	-	3743061	3743190	3742804	3742911	3742804	3742960	NA	NA	NA	NA	NA	NA	NA	NA	NA	NA
C03	K562K700E_DMSO-K562WT_DMSO	0.0849271	0.000267628	0.019066	alt_3prime_12408	ENSG00000149823.6	VPS51	A3	0	0	3	0	0.0888031	0.00387597	pass	fail	1	pass	4.30054	2.67048e-10	25	1	-0.0749533	0.744565	265	311	0.000294128	1	14833	16361	FALSE	chr11	+	65109705	65109923	65110482	65110603	65110463	65110603	NA	NA	NA	NA	NA	NA	NA	NA	NA	NA
C03	K562K700E_DMSO-K562WT_DMSO	-0.0990973	0.000271231	0.0192633	alt_3prime_5631	ENSG00000092853.12	CLSPN	A3	0	0	0	3	0.894573	0.99367	pass	fail	1	pass	0.135921	0.52091	148	152	4.11428	3.83863e-06	17	1	0.156855	0.00293978	15747	15599	FALSE	chr1	-	35747907	35748061	35746769	35746977	35746769	35746992	NA	NA	NA	NA	NA	NA	NA	NA	NA	NA
C03	K562K700E_DMSO-K562WT_DMSO	0.149145	0.00027368	0.0193775	alt_3prime_19587	ENSG00000173064.9	HECTD4	A3	0	0	3	0	0.192452	0.0433075	pass	fail	1	pass	1.97351	0.0615302	7	2	-0.367314	0.430169	31	44	0.0104913	1	18808	20619	FALSE	chr12	-	112228089	112228146	112226643	112226758	112226643	112226820	NA	NA	NA	NA	NA	NA	NA	NA	NA	NA
C03	K562K700E_DMSO-K562WT_DMSO	0.112827	0.000280367	0.019674	alt_3prime_28621	ENSG00000129636.11	ITFG1	A3	0	0	1	0	0.143263	0.0304361	pass	fail	1	pass	1.41977	0.00622129	23	9	-0.999699	2.14853e-15	135	301	-0.610057	1.57567e-34	6750	11378	FALSE	chr16	-	47365788	47365869	47313729	47313823	47313729	47313836	NA	NA	NA	NA	NA	NA	NA	NA	NA	NA
C03	K562K700E_DMSO-K562WT_DMSO	-0.246192	0.000281603	0.019674	alt_3prime_39840	ENSG00000133265.9	HSPBP1	A3	0	0	0	1	0.711009	0.957201	pass	fail	1	pass	-0.663416	0.000507595	80	144	2.4792	7.92835e-07	33	6	0.100768	0.222924	5037	5181	FALSE	chr19	-	55265886	55265982	55265278	55265378	55265278	55265389	NA	NA	NA	NA	NA	NA	NA	NA	NA	NA
C03	K562K700E_DMSO-K562WT_DMSO	-0.0690519	0.000282242	0.019674	alt_3prime_45123	ENSG00000115694.13	STK25	A3	2	0	0	0	0.0211871	0.090239	fail	pass	1	pass	-1.56079	0.0346922	4	15	0.558339	0.000158462	202	154	0.420109	1.69732e-18	15866	13121	FALSE	chr2	-	241497616	241497687	241496398	241496534	241496398	241497378	NA	NA	NA	NA	NA	NA	NA	NA	NA	NA
C03	K562K700E_DMSO-K562WT_DMSO	0.185042	0.000282986	0.019674	alt_3prime_49163	ENSG00000100416.11	TRMU	A3	0	0	0	0	0.918427	0.733386	pass	pass	0	pass	1.38303	3.48686e-14	139	60	-0.636525	0.429696	13	22	0.380348	5.54554e-12	6686	5671	FALSE	chr22	+	46346422	46346544	46350350	46350463	46350291	46350463	NA	NA	NA	NA	NA	NA	NA	NA	NA	NA
C03	K562K700E_DMSO-K562WT_DMSO	-0.0815506	0.0002834	0.019674	alt_3prime_44423	ENSG00000138382.12	METTL5	A3	0	0	0	0	0.904968	0.986518	pass	pass	0	pass	-0.743824	5.14023e-15	298	563	2.24154	3.4008e-06	32	7	-0.673709	3.29114e-43	7637	13456	FALSE	chr2	-	169815477	169815528	169812457	169812524	169812457	169812506	NA	NA	NA	NA	NA	NA	NA	NA	NA	NA
C03	K562K700E_DMSO-K562WT_DMSO	0.0130441	0.000283833	0.019674	alt_3prime_62388	ENSG00000204394.11	VARS	A3	0	0	3	0	0.0130441	0	pass	fail	1	pass	5.98995	0.00269148	8	0	0.0568256	0.764902	570	615	-0.0736786	0.236632	42456	49395	FALSE	chr6	-	31795546	31795953	31794831	31795250	31794831	31795277	NA	NA	NA	NA	NA	NA	NA	NA	NA	NA
C03	K562K700E_DMSO-K562WT_DMSO	0.107283	0.000285454	0.0197271	alt_3prime_65309	ENSG00000106034.16	CPED1	A3	0	0	0	0	0.193841	0.0865586	pass	pass	0	pass	0.538402	0.223844	28	22	-0.779153	4.45468e-08	117	224	-0.796437	2.59192e-97	120693	231084	FALSE	chr7	+	121076578	121076648	121085069	121085219	121077268	121085219	NA	NA	NA	NA	NA	NA	NA	NA	NA	NA
C03	K562K700E_DMSO-K562WT_DMSO	0.110981	0.000287838	0.0198325	alt_3prime_47536	ENSG00000279094.2	CH507-24F1.1	A3	0	0	3	0	0.110981	0	pass	fail	1	pass	7.54406	6.27403e-14	23	0	0.634663	2.25266e-05	187	134	0.542655	0.000148733	641	484	FALSE	chr21	-	5502369	5502497	5499557	5500101	5499557	5500146	NA	NA	NA	NA	NA	NA	NA	NA	NA	NA
C03	K562K700E_DMSO-K562WT_DMSO	-0.222586	0.000294835	0.0200882	alt_3prime_71444	ENSG00000119397.15	CNTRL	A3	0	0	0	3	0.762557	0.985143	pass	fail	1	pass	-1.26266	2.16401e-09	44	119	3.0831	0.000950379	14	2	-0.695597	4.0153e-51	13082	23366	FALSE	chr9	+	121171408	121171548	121173357	121173509	121173243	121173509	NA	NA	NA	NA	NA	NA	NA	NA	NA	NA
C03	K562K700E_DMSO-K562WT_DMSO	-0.202113	0.000299025	0.0203003	alt_3prime_45367	ENSG00000197586.11	ENTPD6	A3	0	0	0	0	0.188407	0.390521	pass	pass	0	pass	-1.072	0.00172247	20	47	0.385604	0.193387	86	74	-0.289853	5.79207e-07	5251	7093	FALSE	chr20	+	25224101	25224157	25225205	25225317	25225162	25225317	NA	NA	NA	NA	NA	NA	NA	NA	NA	NA
C03	K562K700E_DMSO-K562WT_DMSO	0.505025	0.000309286	0.0208664	alt_3prime_3540	ENSG00000058673.14	ZC3H11A	A3	0	0	1	0	0.701321	0.196296	pass	fail	1	pass	2.51297	1.23369e-12	49	10	-0.651056	0.203295	21	36	-0.605799	2.8855e-46	36666	61507	FALSE	chr1	+	203801575	203801628	203802957	203803016	203802569	203803016	NA	NA	NA	NA	NA	NA	NA	NA	NA	NA
C03	K562K700E_DMSO-K562WT_DMSO	-0.0480906	0.000309864	0.0208664	alt_3prime_24965	ENSG00000103657.12	HERC1	A3	0	0	0	0	0.0254385	0.0735291	pass	pass	0	pass	-1.55654	0.00066261	9	30	0.0242598	0.948165	347	381	-0.084584	0.109633	85738	100380	FALSE	chr15	-	63716302	63716466	63713353	63713665	63713353	63713692	NA	NA	NA	NA	NA	NA	NA	NA	NA	NA
C03	K562K700E_DMSO-K562WT_DMSO	-0.043431	0.000310076	0.0208664	alt_3prime_43904	ENSG00000153107.10	ANAPC1	A3	0	0	0	2	0.948699	0.99213	pass	fail	1	pass	-0.136067	0.371865	261	326	2.50048	0.00240979	14	3	-0.0157594	1	33694	37531	FALSE	chr2	-	111822422	111822600	111821239	111821440	111821239	111821453	NA	NA	NA	NA	NA	NA	NA	NA	NA	NA
C03	K562K700E_DMSO-K562WT_DMSO	-0.040178	0.000311945	0.0209216	alt_3prime_36091	ENSG00000266976.1	AC079466.1	A3	0	0	0	0	0.0158709	0.0560489	pass	pass	0	pass	0.239208	0.714057	19	18	2.08476	1.89141e-131	1143	300	0.845475	3.50177e-108	206668	126950	FALSE	chr19	+	28611017	28611190	28611973	28612040	28611952	28612040	NA	NA	NA	NA	NA	NA	NA	NA	NA	NA
C03	K562K700E_DMSO-K562WT_DMSO	-0.376268	0.000312709	0.0209216	alt_3prime_73246	ENSG00000148337.18	CIZ1	A3	2	0	0	0	0.0873563	0.463624	fail	pass	1	pass	-1.60095	6.55537e-06	13	43	0.981742	1.49735e-05	86	48	-0.00281802	1	19548	21521	FALSE	chr9	-	128179073	128179084	128178789	128178904	128178789	128178988	NA	NA	NA	NA	NA	NA	NA	NA	NA	NA
C03	K562K700E_DMSO-K562WT_DMSO	0.660288	0.000537061	0.0293755	alt_3prime_36060	ENSG00000266976.1	AC079466.1	A3	0	0	3	0	0.660288	0	pass	fail	1	pass	7.24094	3.36413e-10	18	0	-0.145592	0.948696	9	12	0.845475	3.50177e-108	206668	126950	FALSE	chr19	+	28610260	28610331	28611017	28611068	28610954	28611068	NA	NA	NA	NA	NA	NA	NA	NA	NA	NA
C03	K562K700E_DMSO-K562WT_DMSO	-0.149858	0.00032819	0.021768	alt_3prime_46780	ENSG00000101040.18	ZMYND8	A3	0	0	0	0	0.42682	0.576678	pass	pass	0	pass	-0.575866	3.24649e-05	154	261	0.280273	0.11817	207	193	-0.243361	4.80219e-08	38441	50285	FALSE	chr20	-	47310056	47310204	47298729	47298947	47298729	47298872	NA	NA	NA	NA	NA	NA	NA	NA	NA	NA
C03	K562K700E_DMSO-K562WT_DMSO	-0.157143	0.000334677	0.0221347	alt_3prime_22539	ENSG00000125952.17	MAX	A3	0	0	0	0	0.0525131	0.209656	pass	pass	0	pass	-1.60259	5.58235e-05	12	40	0.596748	4.35374e-05	204	151	0.0603573	0.537793	6421	6800	FALSE	chr14	-	65077913	65078036	65075124	65076663	65075124	65077428	NA	NA	NA	NA	NA	NA	NA	NA	NA	NA
C03	K562K700E_DMSO-K562WT_DMSO	-0.208551	0.000336176	0.0221703	alt_3prime_41301	ENSG00000152117.16	AC093838.4	A3	3	0	0	0	0.0623188	0.270869	fail	pass	1	pass	-2.70401	5.44948e-05	3	20	-0.287386	0.521559	38	52	-0.238811	4.91221e-06	8480	11033	TRUE	chr2	+	131519535	131519666	131520097	131520421	131519814	131520421	NA	NA	NA	NA	NA	NA	NA	NA	NA	NA
C03	K562K700E_DMSO-K562WT_DMSO	0.35561	0.000355314	0.0230831	alt_3prime_54788	ENSG00000174799.9	CEP135	A3	0	0	3	0	0.35561	0	pass	fail	1	pass	6.84709	6.14353e-08	14	0	-0.96489	0.00514948	26	57	-0.419356	1.06262e-12	4034	5961	FALSE	chr4	+	56008327	56008382	56009735	56009903	56009713	56009903	NA	NA	NA	NA	NA	NA	NA	NA	NA	NA
C03	K562K700E_DMSO-K562WT_DMSO	0.128865	0.000355438	0.0230831	alt_3prime_29206	ENSG00000103168.15	TAF1C	A3	0	1	0	0	0.911545	0.78268	fail	pass	1	pass	0.561639	0.0230761	74	57	-0.997355	0.298725	7	16	0.303805	6.54028e-07	4783	4292	FALSE	chr16	-	84186901	84186981	84184851	84184989	84184851	84185060	NA	NA	NA	NA	NA	NA	NA	NA	NA	NA
C03	K562K700E_DMSO-K562WT_DMSO	-0.0364168	0.000356611	0.0230831	alt_3prime_63416	ENSG00000057663.11	ATG5	A3	0	0	0	1	0.948735	0.985152	pass	fail	1	pass	0.320272	0.00375989	413	374	2.17521	0.00085496	22	5	0.355087	7.6488e-13	12215	10544	FALSE	chr6	-	106201972	106202089	106184476	106186462	106184476	106186676	NA	NA	NA	NA	NA	NA	NA	NA	NA	NA
C03	K562K700E_DMSO-K562WT_DMSO	0.273637	0.000357218	0.0230831	alt_3prime_2963	ENSG00000143224.16	PPOX	A3	0	0	0	0	0.438064	0.164427	pass	pass	0	pass	2.70729	3.80696e-18	66	11	0.679277	0.00359286	85	60	0.573818	1.12446e-26	7332	5449	FALSE	chr1	+	161167100	161167234	161167371	161167486	161167339	161167486	NA	NA	NA	NA	NA	NA	NA	NA	NA	NA
C03	K562K700E_DMSO-K562WT_DMSO	-0.261012	0.000403205	0.0245989	alt_3prime_35275	ENSG00000188321.12	ZNF559	A3	1	0	0	0	0.290218	0.55123	fail	pass	1	pass	-1.00187	0.188522	7	15	0.576946	0.507918	16	12	0.233897	0.00317724	2649	2493	FALSE	chr19	+	9341102	9341184	9341695	9342134	9341617	9342134	NA	NA	NA	NA	NA	NA	NA	NA	NA	NA
C03	K562K700E_DMSO-K562WT_DMSO	0.0358052	0.000363525	0.023308	alt_3prime_75392	ENSG00000010671.14	BTK	A3	0	0	3	0	0.0358052	0	pass	fail	1	pass	6.32061	5.16732e-06	10	0	0.163369	0.394072	260	259	0.173157	0.00106652	13555	13275	FALSE	chrX	-	101386062	101386148	101375144	101375314	101375144	101375333	NA	NA	NA	NA	NA	NA	NA	NA	NA	NA
C03	K562K700E_DMSO-K562WT_DMSO	0.138381	0.000364965	0.0233355	alt_3prime_61851	ENSG00000112531.15	QKI	A3	0	0	0	0	0.325043	0.186662	pass	pass	0	pass	0.657461	0.0148859	64	45	-0.427774	0.0132923	131	197	-0.0574581	0.46466	18767	21472	FALSE	chr6	+	163563444	163563719	163566721	163566795	163565946	163566795	NA	NA	NA	NA	NA	NA	NA	NA	NA	NA
C03	K562K700E_DMSO-K562WT_DMSO	-0.115123	0.000370439	0.023555	alt_3prime_16787	ENSG00000135409.9	AMHR2	A3	0	0	0	2	0.797917	0.91304	pass	fail	1	pass	1.64314	2.87925e-16	117	42	2.99087	9.9945e-07	29	4	1.86756	1.49461e-215	6690	2026	FALSE	chr12	+	53425455	53425487	53425819	53425849	53425689	53425849	NA	NA	NA	NA	NA	NA	NA	NA	NA	NA
C03	K562K700E_DMSO-K562WT_DMSO	0.025271	0.000372867	0.0235624	alt_3prime_18619	ENSG00000187778.12	MCRS1	A3	0	0	3	0	0.0278751	0.00260417	pass	fail	1	pass	3.53196	0.00963384	8	1	0.126463	0.504557	286	293	0.181546	0.000733824	12248	11920	FALSE	chr12	-	49566077	49566207	49565529	49565667	49565529	49565679	NA	NA	NA	NA	NA	NA	NA	NA	NA	NA
C03	K562K700E_DMSO-K562WT_DMSO	-0.0704159	0.000378334	0.0237724	alt_3prime_52384	ENSG00000157020.16	SEC13	A3	0	0	0	0	0.855204	0.92562	pass	pass	0	pass	-0.0866017	0.386099	909	1094	0.97047	7.80496e-09	154	88	-0.0473759	0.571753	30568	34915	FALSE	chr3	-	10304026	10304172	10300950	10301147	10300950	10301374	NA	NA	NA	NA	NA	NA	NA	NA	NA	NA
C03	K562K700E_DMSO-K562WT_DMSO	0.234114	0.000379007	0.0237724	alt_3prime_64084	ENSG00000164828.16	SUN1	A3	0	0	3	0	0.248747	0.0146328	pass	fail	1	pass	2.29965	0.0290497	8	2	-2.0069	6.17802e-16	24	106	-0.372858	2.90365e-15	14522	20759	FALSE	chr7	+	849520	849603	849923	850033	849832	850033	NA	NA	NA	NA	NA	NA	NA	NA	NA	NA
C03	K562K700E_DMSO-K562WT_DMSO	0.116631	0.000380671	0.023812	alt_3prime_43425	ENSG00000197223.10	C1D	A3	0	0	3	0	0.119775	0.00314465	pass	fail	1	pass	4.42551	0.000410729	9	0	-0.77919	7.13537e-05	66	127	-0.439574	4.21743e-09	1865	2797	FALSE	chr2	-	68062958	68063009	68047173	68047319	68047173	68047336	NA	NA	NA	NA	NA	NA	NA	NA	NA	NA
C03	K562K700E_DMSO-K562WT_DMSO	-0.085739	0.000382863	0.0238201	alt_3prime_71557	ENSG00000167113.9	COQ4	A3	0	0	0	3	0.912203	0.997942	pass	fail	1	pass	-0.255618	0.25554	102	138	4.61381	0.00110315	10	0	-0.0485332	0.630128	9797	11207	TRUE	chr9	+	128323016	128323147	128325766	128325881	128325143	128325881	NA	NA	NA	NA	NA	NA	NA	NA	NA	NA
C03	K562K700E_DMSO-K562WT_DMSO	0.173206	0.000384941	0.023885	alt_3prime_14915	ENSG00000149499.10	EML3	A3	0	0	3	0	0.173206	0	pass	fail	1	pass	6.34754	1.91623e-05	10	0	-0.878458	0.000122201	47	97	-0.713656	2.6791e-41	5024	9063	FALSE	chr11	-	62608962	62609074	62608736	62608805	62608736	62608826	NA	NA	NA	NA	NA	NA	NA	NA	NA	NA
C03	K562K700E_DMSO-K562WT_DMSO	-0.475581	0.000386223	0.0239003	alt_3prime_1178	ENSG00000171960.9	PPIH	A3	0	0	0	3	0.420716	0.896296	pass	fail	1	pass	0.370665	0.531616	20	17	3.71351	2.0297e-07	25	2	-0.183695	0.000370567	14058	17704	FALSE	chr1	+	42667364	42667440	42675738	42675932	42675733	42675932	NA	NA	NA	NA	NA	NA	NA	NA	NA	NA
C03	K562K700E_DMSO-K562WT_DMSO	0.0920899	0.000390019	0.0240238	alt_3prime_24416	ENSG00000175265.16	GOLGA8A	A3	0	0	3	0	0.0957685	0.00367854	pass	fail	1	pass	4.06471	1.03919e-06	17	1	-0.73164	9.58577e-09	158	294	-0.533501	4.89212e-32	16296	26045	FALSE	chr15	-	34383746	34383853	34383441	34383528	34383441	34383555	NA	NA	NA	NA	NA	NA	NA	NA	NA	NA
C03	K562K700E_DMSO-K562WT_DMSO	-0.115281	0.000390302	0.0240238	alt_3prime_68568	ENSG00000165392.8	WRN	A3	0	0	0	0	0.857375	0.972656	pass	pass	0	pass	-0.0436345	0.81152	295	346	2.47377	3.76214e-11	49	10	0.0569252	0.445059	26908	28542	FALSE	chr8	+	31033801	31033973	31058383	31058543	31058372	31058543	NA	NA	NA	NA	NA	NA	NA	NA	NA	NA
C03	K562K700E_DMSO-K562WT_DMSO	-0.323928	0.000401943	0.0245989	alt_3prime_38146	ENSG00000171469.9	ZNF561	A3	0	0	0	2	0.60162	0.925548	pass	fail	1	pass	-0.327107	0.317096	40	57	2.65108	4.78609e-06	27	5	0.0043862	1	4237	4668	FALSE	chr19	-	9619432	9619529	9618091	9618166	9618091	9618179	NA	NA	NA	NA	NA	NA	NA	NA	NA	NA
C03	K562K700E_DMSO-K562WT_DMSO	0.0222553	0.000430244	0.0257945	alt_3prime_62286	ENSG00000198563.12	DDX39B	A3	0	0	0	0	0.0353958	0.0131405	pass	pass	0	pass	1.5769	1.02957e-06	49	18	0.0887883	0.462633	1327	1397	0.0673319	0.297399	46919	49465	FALSE	chr6	-	31539147	31539274	31538763	31538855	31538763	31538939	NA	NA	NA	NA	NA	NA	NA	NA	NA	NA
C03	K562K700E_DMSO-K562WT_DMSO	0.163478	0.00043441	0.0259768	alt_3prime_67748	ENSG00000197993.6	KEL	A3	0	0	0	0	0.282249	0.11877	pass	pass	0	pass	2.51235	1.44806e-16	60	12	0.96338	6.83741e-09	150	86	1.32641	6.31234e-211	54150	23856	FALSE	chr7	-	142957827	142957875	142952509	142954527	142952509	142954543	NA	NA	NA	NA	NA	NA	NA	NA	NA	NA
C03	K562K700E_DMSO-K562WT_DMSO	0.234601	0.000442863	0.0263458	alt_3prime_46861	ENSG00000042062.10	FAM65C	A3	0	2	0	0	0.925084	0.690484	fail	pass	1	pass	0.459316	0.190527	43	35	-1.92294	0.0449254	4	16	-0.149598	0.00672736	10973	13463	FALSE	chr20	-	50596140	50596263	50595369	50595896	50595369	50595504	NA	NA	NA	NA	NA	NA	NA	NA	NA	NA
C03	K562K700E_DMSO-K562WT_DMSO	-0.133105	0.000444141	0.0263539	alt_3prime_70	ENSG00000160072.18	ATAD3B	A3	1	0	0	0	0.0445563	0.177661	fail	pass	1	pass	-0.757409	0.27365	9	17	1.46802	1.09894e-22	189	77	0.471295	4.38947e-25	23073	18342	TRUE	chr1	+	1489204	1489274	1490257	1490424	1489692	1490424	NA	NA	NA	NA	NA	NA	NA	NA	NA	NA
C03	K562K700E_DMSO-K562WT_DMSO	-0.126241	0.000445961	0.026394	alt_3prime_4435	ENSG00000116213.14	WRAP73	A3	0	0	0	3	0.857737	0.983978	pass	fail	1	pass	-0.667341	0.000382593	81	146	2.63467	0.00302806	14	2	-0.310943	5.79594e-07	3715	5080	FALSE	chr1	-	3633398	3633503	3632213	3632317	3632213	3632338	NA	NA	NA	NA	NA	NA	NA	NA	NA	NA
C03	K562K700E_DMSO-K562WT_DMSO	0.225803	0.000451798	0.0266711	alt_3prime_71560	ENSG00000167113.9	COQ4	A3	0	0	3	0	0.235327	0.00952381	pass	fail	1	pass	4.62125	0.000420376	10	0	-0.130006	0.857343	32	39	-0.0485332	0.630128	9797	11207	FALSE	chr9	+	128323016	128323147	128325779	128325881	128325766	128325881	NA	NA	NA	NA	NA	NA	NA	NA	NA	NA
C03	K562K700E_DMSO-K562WT_DMSO	-0.19538	0.000454814	0.026716	alt_3prime_58200	ENSG00000198055.9	GRK6	A3	0	0	0	0	0.519919	0.715299	pass	pass	0	pass	-0.851338	3.47972e-05	58	117	0.325519	0.421888	53	47	-0.187345	0.000407055	10815	13585	FALSE	chr5	+	177440919	177441053	177441737	177442064	177441735	177442064	NA	NA	NA	NA	NA	NA	NA	NA	NA	NA
C03	K562K700E_DMSO-K562WT_DMSO	0.0259405	0.000461934	0.0269933	alt_3prime_65633	ENSG00000197448.12	GSTK1	A3	0	0	3	0	0.0259405	0	pass	fail	1	pass	7.13477	8.2611e-10	17	0	-0.117828	0.403185	642	780	0.0254456	0.962026	15834	17171	FALSE	chr7	+	143264548	143264676	143264992	143265092	143264946	143265092	NA	NA	NA	NA	NA	NA	NA	NA	NA	NA
C03	K562K700E_DMSO-K562WT_DMSO	-0.0234036	0.00046406	0.0270491	alt_3prime_33396	ENSG00000141524.14	TMC6	A3	0	0	0	3	0.975997	0.9994	pass	fail	1	pass	0.0420067	0.77591	484	533	4.84355	5.76719e-05	12	0	0.190562	3.60082e-05	40595	39291	FALSE	chr17	-	78126277	78126366	78125726	78125834	78125726	78125884	NA	NA	NA	NA	NA	NA	NA	NA	NA	NA
C03	K562K700E_DMSO-K562WT_DMSO	0.117001	0.000472068	0.0274465	alt_3prime_48808	ENSG00000198089.13	SFI1	A3	0	3	0	0	1	0.882999	fail	pass	1	pass	-0.604421	0.092779	26	44	-5.40704	0.0374017	0	6	-0.437465	5.24796e-14	4019	6005	FALSE	chr22	+	31616745	31616877	31617004	31617078	31617000	31617078	NA	NA	NA	NA	NA	NA	NA	NA	NA	NA
C03	K562K700E_DMSO-K562WT_DMSO	-0.309649	0.000473678	0.0274497	alt_3prime_74125	ENSG00000147155.9	EBP	A3	2	0	0	0	0.27193	0.581579	fail	pass	1	pass	-2.41764	1.47461e-05	4	27	-0.625142	0.425167	12	21	-0.28522	7.32841e-09	12086	16330	FALSE	chrX	+	48521869	48521907	48523754	48524072	48523699	48524072	NA	NA	NA	NA	NA	NA	NA	NA	NA	NA
C03	K562K700E_DMSO-K562WT_DMSO	0.125644	0.0004745	0.0274497	alt_3prime_29680	ENSG00000187607.14	ZNF286A	A3	0	0	0	0	0.769543	0.6439	pass	pass	0	pass	-0.422473	0.279282	27	41	-1.26281	0.0798467	8	23	-0.0983631	0.255535	3938	4660	FALSE	chr17	+	15699577	15699777	15700135	15700366	15700048	15700366	NA	NA	NA	NA	NA	NA	NA	NA	NA	NA
C03	K562K700E_DMSO-K562WT_DMSO	0.648952	0.00111879	0.0479107	alt_3prime_12372	ENSG00000168071.20	CCDC88B	A3	0	0	3	0	0.648952	0	pass	fail	1	pass	7.36984	8.39529e-12	20	0	0.681319	0.544444	11	8	1.20529	9.44137e-82	4107	1976	FALSE	chr11	+	64352130	64352386	64352744	64352887	64352727	64352887	NA	NA	NA	NA	NA	NA	NA	NA	NA	NA
C03	K562K700E_DMSO-K562WT_DMSO	0.14336	0.000484757	0.0279032	alt_3prime_23007	ENSG00000276550.3	HERC2P2	A3	0	0	3	0	0.160904	0.0175439	pass	fail	1	pass	4.23298	0.000544575	8	0	0.87116	0.022098	40	24	-0.188667	0.000124161	18421	23237	FALSE	chr15	+	22587344	22587391	22589680	22589732	22589666	22589732	NA	NA	NA	NA	NA	NA	NA	NA	NA	NA
C03	K562K700E_DMSO-K562WT_DMSO	0.036699	0.000494708	0.0279563	alt_3prime_41967	ENSG00000055044.9	NOP58	A3	0	0	3	0	0.036699	0	pass	fail	1	pass	7.44885	4.45733e-12	21	0	0.568935	5.94294e-09	551	415	0.607156	2.48728e-42	30843	22342	FALSE	chr2	+	202295674	202295837	202297379	202297513	202297358	202297513	NA	NA	NA	NA	NA	NA	NA	NA	NA	NA
C03	K562K700E_DMSO-K562WT_DMSO	0.0241263	0.00049537	0.0279563	alt_3prime_22135	ENSG00000092036.15	HAUS4	A3	0	0	2	0	0.0354779	0.0113516	pass	fail	1	pass	1.28562	0.267993	9	4	-0.490741	3.5578e-05	247	391	-0.259816	6.33876e-07	8480	11218	FALSE	chr14	-	22950314	22950410	22947868	22948013	22947868	22948033	NA	NA	NA	NA	NA	NA	NA	NA	NA	NA
C03	K562K700E_DMSO-K562WT_DMSO	-0.0360233	0.000498884	0.0280859	alt_3prime_5250	ENSG00000125944.17	HNRNPR	A3	0	0	0	0	0.0888356	0.124859	pass	pass	0	pass	-0.634213	0.000813871	81	143	-0.0964871	0.471237	835	1000	-0.24105	8.03351e-08	38143	49701	FALSE	chr1	-	23321528	23321663	23318483	23318688	23318483	23318697	NA	NA	NA	NA	NA	NA	NA	NA	NA	NA
C03	K562K700E_DMSO-K562WT_DMSO	0.0542594	0.000507634	0.0283988	alt_3prime_68577	ENSG00000165392.8	WRN	A3	0	0	1	0	0.0744074	0.020148	pass	fail	1	pass	1.83243	0.00093355	19	6	-0.112931	0.573677	242	292	0.0569252	0.445059	26908	28542	FALSE	chr8	+	31088890	31088965	31090465	31090532	31090443	31090532	NA	NA	NA	NA	NA	NA	NA	NA	NA	NA
C03	K562K700E_DMSO-K562WT_DMSO	-0.0322535	0.000508132	0.0283988	alt_3prime_5557	ENSG00000004455.15	AK2	A3	0	0	0	0	0.950161	0.982414	pass	pass	0	pass	-0.0376067	0.745998	1062	1227	1.50355	1.30383e-06	55	22	0.0081808	1	65846	72242	FALSE	chr1	-	33013207	33013287	33010631	33012122	33010631	33010833	NA	NA	NA	NA	NA	NA	NA	NA	NA	NA
C03	K562K700E_DMSO-K562WT_DMSO	-0.0136087	0.000512247	0.0284908	alt_3prime_22234	ENSG00000100911.12	PSME2	A3	0	0	0	3	0.984077	0.997685	pass	fail	1	pass	0.118062	0.255995	764	798	2.73132	0.00678807	12	2	0.195478	0.000207075	11938	11554	FALSE	chr14	-	24146534	24146578	24145379	24145772	24145379	24146240	NA	NA	NA	NA	NA	NA	NA	NA	NA	NA
C03	K562K700E_DMSO-K562WT_DMSO	0.10504	0.000518007	0.0286044	alt_3prime_23208	ENSG00000166140.16	ZFYVE19	A3	0	0	3	0	0.10504	0	pass	fail	1	pass	6.12096	3.08955e-05	8	0	-0.0273329	0.995654	71	82	0.159901	0.0383848	3213	3183	FALSE	chr15	+	40809852	40809970	40810071	40810099	40810077	40810099	NA	NA	NA	NA	NA	NA	NA	NA	NA	NA
C03	K562K700E_DMSO-K562WT_DMSO	0.12139	0.000532749	0.0293483	alt_3prime_44402	ENSG00000138399.16	FASTKD1	A3	0	0	3	0	0.123289	0.00189934	pass	fail	1	pass	4.86474	6.03964e-10	21	1	-1.08622	8.74994e-20	150	358	-0.772154	7.44799e-61	10356	19480	FALSE	chr2	-	169537227	169537340	169531352	169531490	169531352	169531508	NA	NA	NA	NA	NA	NA	NA	NA	NA	NA
C03	K562K700E_DMSO-K562WT_DMSO	0.306469	0.000535254	0.0293755	alt_3prime_58247	ENSG00000127022.13	CANX	A3	0	0	3	0	0.306469	0	pass	fail	1	pass	5.9735	0.00066261	8	0	-0.408521	0.59112	16	24	-0.296309	5.29843e-14	135028	182659	FALSE	chr5	+	179724663	179724783	179726683	179726735	179726660	179726735	NA	NA	NA	NA	NA	NA	NA	NA	NA	NA
C03	K562K700E_DMSO-K562WT_DMSO	0.360417	0.000536291	0.0293755	alt_3prime_60820	ENSG00000001167.13	NFYA	A3	0	0	3	0	0.360417	0	pass	fail	1	pass	6.24121	0.000106511	9	0	0.333253	0.71397	18	15	0.513725	1.79228e-18	5022	3869	FALSE	chr6	+	41072983	41073084	41079029	41079164	41079005	41079164	NA	NA	NA	NA	NA	NA	NA	NA	NA	NA
C03	K562K700E_DMSO-K562WT_DMSO	0.0232606	0.000539907	0.0294061	alt_3prime_58381	ENSG00000049656.12	CLPTM1L	A3	0	0	2	0	0.0322855	0.00902496	pass	fail	1	pass	2.36412	0.00202751	16	3	0.543027	1.76415e-07	468	360	0.539883	3.21446e-33	26897	20433	FALSE	chr5	-	1331799	1331883	1330280	1330383	1330280	1330431	NA	NA	NA	NA	NA	NA	NA	NA	NA	NA
C03	K562K700E_DMSO-K562WT_DMSO	-0.125727	0.000557837	0.0302329	alt_3prime_24345	ENSG00000128731.14	HERC2	A3	0	0	0	3	0.874273	1	pass	fail	1	pass	0.361286	0.131522	89	79	6.78181	5.47994e-06	13	0	-0.0720975	0.249971	40680	47173	FALSE	chr15	-	28274905	28275005	28274291	28274412	28274291	28274447	NA	NA	NA	NA	NA	NA	NA	NA	NA	NA
C03	K562K700E_DMSO-K562WT_DMSO	0.132914	0.000557976	0.0302329	alt_3prime_15789	ENSG00000137710.13	RDX	A3	0	0	3	0	0.134017	0.00110375	pass	fail	1	pass	5.48659	1.83214e-10	19	0	-1.27418	1.84771e-24	121	329	-1.05976	3.00493e-113	9324	21429	FALSE	chr11	-	110258106	110258189	110257767	110257913	110257767	110257927	NA	NA	NA	NA	NA	NA	NA	NA	NA	NA
C03	K562K700E_DMSO-K562WT_DMSO	-0.0808947	0.000563281	0.0304488	alt_3prime_36547	ENSG00000105223.17	PLD3	A3	0	0	0	0	0.860484	0.941379	pass	pass	0	pass	-0.75936	3.86323e-05	76	145	0.600012	0.573616	12	9	-0.140196	0.00975754	14306	17365	FALSE	chr19	+	40348690	40348768	40365718	40365930	40365553	40365930	NA	NA	NA	NA	NA	NA	NA	NA	NA	NA
C03	K562K700E_DMSO-K562WT_DMSO	0.227293	0.000570091	0.0307241	alt_3prime_42502	ENSG00000180902.15	D2HGDH	A3	0	0	3	0	0.227293	0	pass	fail	1	pass	5.88782	0.00172418	7	0	-0.284312	0.639204	25	34	0.214203	0.000373853	6165	5853	FALSE	chr2	+	241742561	241742574	241743639	241743815	241743604	241743815	NA	NA	NA	NA	NA	NA	NA	NA	NA	NA
C03	K562K700E_DMSO-K562WT_DMSO	0.142054	0.000571035	0.0307241	alt_3prime_52181	ENSG00000156931.14	VPS8	A3	0	0	3	0	0.151777	0.00972361	pass	fail	1	pass	3.65439	8.12274e-05	13	1	-0.531803	0.0214859	66	108	-0.348018	1.33869e-12	10675	14984	FALSE	chr3	+	184869523	184869528	184870716	184870805	184870700	184870805	NA	NA	NA	NA	NA	NA	NA	NA	NA	NA
C03	K562K700E_DMSO-K562WT_DMSO	0.152079	0.000575724	0.0308326	alt_3prime_27455	ENSG00000178773.13	CPNE7	A3	0	0	3	0	0.158615	0.00653658	pass	fail	1	pass	4.64232	1.81421e-08	18	1	0.23049	0.434082	93	89	-0.00452319	1	7049	7827	FALSE	chr16	+	89584821	89584857	89585464	89585553	89585397	89585553	NA	NA	NA	NA	NA	NA	NA	NA	NA	NA
C03	K562K700E_DMSO-K562WT_DMSO	-0.236419	0.00057884	0.0309277	alt_3prime_58	ENSG00000160072.18	ATAD3B	A3	0	0	0	0	0.381827	0.618245	pass	pass	0	pass	0.296584	0.374006	51	47	1.63145	2.0705e-12	82	30	0.471295	4.38947e-25	23073	18342	TRUE	chr1	+	1477221	1477350	1478644	1478745	1477751	1478745	NA	NA	NA	NA	NA	NA	NA	NA	NA	NA
C03	K562K700E_DMSO-K562WT_DMSO	-0.0884455	0.00058255	0.0310541	alt_3prime_6946	ENSG00000143416.19	SELENBP1	A3	0	0	0	3	0.911555	1	pass	fail	1	pass	0.0304651	0.931	109	121	6.48397	4.10815e-05	11	0	0.157022	0.0134311	5110	5082	FALSE	chr1	-	151372638	151372683	151369713	151369963	151369713	151369769	NA	NA	NA	NA	NA	NA	NA	NA	NA	NA
C03	K562K700E_DMSO-K562WT_DMSO	0.13516	0.000597164	0.0316658	alt_3prime_5132	ENSG00000090432.6	MUL1	A3	0	0	3	0	0.13516	0	pass	fail	1	pass	7.04478	3.27959e-09	16	0	0.457762	0.0513017	101	83	0.573198	7.58638e-23	5352	3965	FALSE	chr1	-	20502069	20502189	20499448	20501419	20499448	20501436	NA	NA	NA	NA	NA	NA	NA	NA	NA	NA
C03	K562K700E_DMSO-K562WT_DMSO	0.017007	0.000599975	0.0316902	alt_3prime_7968	ENSG00000047410.12	TPR	A3	0	0	3	0	0.0173593	0.000352361	pass	fail	1	pass	4.29165	0.0011061	8	0	-0.822349	8.40307e-22	454	901	-0.735089	6.81131e-77	72070	132167	FALSE	chr1	-	186350223	186350375	186347292	186347458	186347292	186347476	NA	NA	NA	NA	NA	NA	NA	NA	NA	NA
C03	K562K700E_DMSO-K562WT_DMSO	-0.15593	0.000604984	0.0318818	alt_3prime_25792	ENSG00000172366.18	FAM195A	A3	0	0	0	0	0.1467	0.30263	pass	pass	0	pass	-0.859281	0.0111282	25	51	0.413902	0.0330885	141	119	0.234895	4.10754e-05	7084	6663	TRUE	chr16	+	642120	642249	647417	647544	646472	647544	NA	NA	NA	NA	NA	NA	NA	NA	NA	NA
C03	K562K700E_DMSO-K562WT_DMSO	-0.0436856	0.000617222	0.0324527	alt_3prime_44739	ENSG00000013441.14	CLK1	A3	0	0	0	3	0.940447	0.984133	pass	fail	1	pass	0.610259	6.62538e-05	181	133	2.58579	0.0251327	11	2	0.58934	7.78604e-31	9179	6711	FALSE	chr2	-	200857973	200858089	200856891	200856985	200856891	200857884	NA	NA	NA	NA	NA	NA	NA	NA	NA	NA
C03	K562K700E_DMSO-K562WT_DMSO	-0.131202	0.00062699	0.032874	alt_3prime_25641	ENSG00000198901.12	PRC1	A3	0	0	0	0	0.0773016	0.208503	pass	pass	0	pass	-1.6056	0.000461238	9	30	-0.00974984	1	102	115	-0.720457	2.02301e-61	23966	43568	FALSE	chr15	-	90969524	90969623	90966038	90967202	90966038	90969120	NA	NA	NA	NA	NA	NA	NA	NA	NA	NA
C03	K562K700E_DMSO-K562WT_DMSO	-0.112978	0.000628084	0.032874	alt_3prime_22006	ENSG00000244306.8	LINC01296	A3	0	0	0	0	0.792861	0.905839	pass	pass	0	pass	-0.386504	0.0425653	107	159	0.973559	0.0838827	28	16	-0.155814	0.0251909	4054	5012	FALSE	chr14	-	19333702	19333813	19331835	19331948	19331835	19331972	NA	NA	NA	NA	NA	NA	NA	NA	NA	NA
C03	K562K700E_DMSO-K562WT_DMSO	0.0492534	0.000635658	0.0330697	alt_3prime_73653	ENSG00000159069.12	FBXW5	A3	0	0	3	0	0.0492534	0	pass	fail	1	pass	6.52645	8.69464e-07	11	0	0.329034	0.0426887	217	193	0.335803	1.20071e-11	13005	11381	FALSE	chr9	-	136943891	136944106	136943408	136943506	136943408	136943607	NA	NA	NA	NA	NA	NA	NA	NA	NA	NA
C03	K562K700E_DMSO-K562WT_DMSO	0.37337	0.000641697	0.03321	alt_3prime_57398	ENSG00000112893.8	MAN2A1	A3	0	0	3	0	0.37337	0	pass	fail	1	pass	7.56206	6.02286e-14	23	0	-1.42941	2.85344e-11	36	109	-0.585848	3.28303e-37	13800	22816	FALSE	chr5	+	109845865	109846006	109847657	109847719	109847628	109847719	NA	NA	NA	NA	NA	NA	NA	NA	NA	NA
C03	K562K700E_DMSO-K562WT_DMSO	-0.045944	0.000645454	0.0333297	alt_3prime_53693	ENSG00000169714.15	CNBP	A3	0	0	0	0	0.912654	0.958598	pass	pass	0	pass	-0.345227	0.000121923	530	763	0.797256	0.0189853	51	33	-0.0935568	0.0936008	40388	47518	FALSE	chr3	-	129171634	129171771	129171446	129171508	129171446	129171538	NA	NA	NA	NA	NA	NA	NA	NA	NA	NA
C03	K562K700E_DMSO-K562WT_DMSO	0.018995	0.000656448	0.0337664	alt_3prime_62470	ENSG00000204304.10	PBX2	A3	0	0	3	0	0.018995	0	pass	fail	1	pass	5.57027	0.00165533	6	0	0.281188	0.0555003	294	270	0.08925	0.167957	16019	16605	FALSE	chr6	-	32187242	32187395	32186256	32186901	32186256	32186690	NA	NA	NA	NA	NA	NA	NA	NA	NA	NA
C03	K562K700E_DMSO-K562WT_DMSO	0.0509958	0.000662638	0.0339419	alt_3prime_61257	ENSG00000112701.16	SENP6	A3	0	2	0	0	0.99095	0.939954	fail	pass	1	pass	-0.148992	0.43589	159	199	-2.49375	0.0180202	2	13	-0.271373	2.47069e-08	14553	19313	FALSE	chr6	+	75663221	75663518	75666725	75666941	75666712	75666941	NA	NA	NA	NA	NA	NA	NA	NA	NA	NA
C03	K562K700E_DMSO-K562WT_DMSO	0.142409	0.000663192	0.0339419	alt_3prime_19667	ENSG00000123066.6	MED13L	A3	0	0	1	0	0.190383	0.0479739	pass	fail	1	pass	1.43779	0.00788547	22	9	-0.741021	9.4202e-06	94	177	-0.433509	2.42228e-22	24254	36095	FALSE	chr12	-	115975515	115975679	115975171	115975313	115975171	115975349	NA	NA	NA	NA	NA	NA	NA	NA	NA	NA
C03	K562K700E_DMSO-K562WT_DMSO	0.448318	0.000756282	0.0369841	alt_3prime_39489	ENSG00000126456.14	IRF3	A3	0	0	1	0	0.7246	0.276282	pass	fail	1	pass	2.18679	0.000186734	19	5	-0.447236	0.70804	8	12	-0.0536813	0.576587	8270	9515	FALSE	chr19	-	49665631	49665705	49663188	49663258	49663188	49663514	NA	NA	NA	NA	NA	NA	NA	NA	NA	NA
C03	K562K700E_DMSO-K562WT_DMSO	0.214239	0.000696627	0.0353615	alt_3prime_21408	ENSG00000151338.17	MIPOL1	A3	0	0	3	0	0.219328	0.00508906	pass	fail	1	pass	4.77078	2.6079e-08	20	1	-0.549761	0.0171837	64	104	-0.282289	2.86508e-06	4231	5698	FALSE	chr14	+	37247103	37247240	37247829	37247907	37247799	37247907	NA	NA	NA	NA	NA	NA	NA	NA	NA	NA
C03	K562K700E_DMSO-K562WT_DMSO	0.119872	0.000707428	0.0357398	alt_3prime_64175	ENSG00000196204.10	RNF216P1	A3	0	0	0	0	0.898189	0.778317	pass	pass	0	pass	0.647309	0.00100513	119	86	-0.71494	0.308151	13	25	0.324575	2.23469e-08	5988	5273	FALSE	chr7	+	4983671	4983773	4984962	4985075	4984910	4985075	NA	NA	NA	NA	NA	NA	NA	NA	NA	NA
C03	K562K700E_DMSO-K562WT_DMSO	0.0418849	0.000708424	0.0357398	alt_3prime_69678	ENSG00000029534.18	ANK1	A3	0	1	0	0	0.97787	0.935985	fail	pass	1	pass	0.517714	2.74342e-05	287	226	-1.05921	0.294237	7	16	0.339915	1.49655e-15	59372	51742	FALSE	chr8	-	41715652	41715849	41714976	41715070	41714976	41715074	NA	NA	NA	NA	NA	NA	NA	NA	NA	NA
C03	K562K700E_DMSO-K562WT_DMSO	0.0377048	0.00070916	0.0357398	alt_3prime_63838	ENSG00000146414.14	SHPRH	A3	0	3	0	0	0.993711	0.956006	fail	pass	1	pass	-0.0202271	0.955003	167	190	-2.77125	0.0477437	1	9	-0.183759	0.000167764	21728	27221	FALSE	chr6	-	145945381	145945478	145943143	145943798	145943143	145943802	NA	NA	NA	NA	NA	NA	NA	NA	NA	NA
C03	K562K700E_DMSO-K562WT_DMSO	0.0626286	0.000712586	0.0358342	alt_3prime_55802	ENSG00000121892.13	PDS5A	A3	0	0	3	0	0.0708368	0.00820823	pass	fail	1	pass	2.94096	4.27176e-05	17	2	-0.317632	0.0254613	222	308	-0.356365	1.12734e-15	28552	40240	FALSE	chr4	-	39913611	39913687	39910065	39910338	39910065	39910356	NA	NA	NA	NA	NA	NA	NA	NA	NA	NA
C03	K562K700E_DMSO-K562WT_DMSO	0.184596	0.000716215	0.0359384	alt_3prime_39975	ENSG00000134324.10	LPIN1	A3	0	0	3	0	0.184596	0	pass	fail	1	pass	6.81793	7.64485e-08	14	0	-0.587274	0.0107115	62	104	-0.286399	2.70389e-08	8042	10811	FALSE	chr2	+	11767763	11767858	11771372	11771679	11771352	11771679	NA	NA	NA	NA	NA	NA	NA	NA	NA	NA
C03	K562K700E_DMSO-K562WT_DMSO	0.160812	0.000727824	0.0362843	alt_3prime_3062	ENSG00000117143.12	UAP1	A3	0	0	3	0	0.263441	0.102628	pass	fail	1	pass	1.48197	0.129928	9	4	-0.13078	0.874361	26	32	-0.154479	0.00132054	34078	41805	FALSE	chr1	+	162561722	162561777	162562473	162562544	162562470	162562544	NA	NA	NA	NA	NA	NA	NA	NA	NA	NA
C03	K562K700E_DMSO-K562WT_DMSO	0.23344	0.00073015	0.0363132	alt_3prime_13631	ENSG00000154144.11	TBRG1	A3	0	0	3	0	0.23344	0	pass	fail	1	pass	6.34624	2.18451e-05	10	0	0.833822	0.103893	32	20	0.0543164	0.598576	7027	7468	FALSE	chr11	+	124625766	124625903	124626473	124626609	124626460	124626609	NA	NA	NA	NA	NA	NA	NA	NA	NA	NA
C03	K562K700E_DMSO-K562WT_DMSO	0.13431	0.000732411	0.0363132	alt_3prime_37904	ENSG00000130254.10	SAFB2	A3	0	0	3	0	0.144211	0.00990099	pass	fail	1	pass	3.20349	0.0015141	9	1	-0.532548	0.0411148	53	87	-0.0516078	0.587418	9351	10734	FALSE	chr19	-	5598793	5598884	5595361	5595497	5595361	5595510	NA	NA	NA	NA	NA	NA	NA	NA	NA	NA
C03	K562K700E_DMSO-K562WT_DMSO	-0.127957	0.000733123	0.0363132	alt_3prime_47801	ENSG00000205758.10	CRYZL1	A3	3	0	0	0	0.020245	0.148202	fail	pass	1	pass	-3.00495	0.00730271	1	10	-0.131836	0.807457	47	57	-0.708492	6.75901e-32	2860	5150	FALSE	chr21	-	33595731	33595836	33591162	33591207	33591162	33591211	NA	NA	NA	NA	NA	NA	NA	NA	NA	NA
C03	K562K700E_DMSO-K562WT_DMSO	0.154892	0.000738542	0.0365033	alt_3prime_5439	ENSG00000116353.14	MECR	A3	0	0	0	0	0.394358	0.239466	pass	pass	0	pass	0.638974	0.026698	55	40	-0.389341	0.1019	83	123	-0.294851	2.84184e-07	5156	7000	FALSE	chr1	-	29230731	29230891	29216588	29216685	29216588	29216812	NA	NA	NA	NA	NA	NA	NA	NA	NA	NA
C03	K562K700E_DMSO-K562WT_DMSO	0.101392	0.000740886	0.0365409	alt_3prime_23053	ENSG00000206149.9	HERC2P9	A3	0	0	2	0	0.121406	0.020014	pass	fail	1	pass	2.33017	0.000423301	17	4	-0.439297	0.0105771	121	185	-0.071706	0.346183	10797	12544	FALSE	chr15	+	28641430	28641581	28642373	28642421	28642344	28642421	NA	NA	NA	NA	NA	NA	NA	NA	NA	NA
C03	K562K700E_DMSO-K562WT_DMSO	0.0277279	0.000745554	0.0366146	alt_3prime_56890	ENSG00000112996.8	MRPS30	A3	0	0	3	0	0.0287426	0.00101471	pass	fail	1	pass	4.32087	1.24117e-05	14	1	-0.254857	0.0240523	478	637	-0.299106	2.15881e-10	17297	23431	FALSE	chr5	+	44813106	44813282	44814913	44815066	44814895	44815066	NA	NA	NA	NA	NA	NA	NA	NA	NA	NA
C03	K562K700E_DMSO-K562WT_DMSO	0.033162	0.000781286	0.0380709	alt_3prime_31978	ENSG00000007202.13	KIAA0100	A3	0	0	3	0	0.0349541	0.00179211	pass	fail	1	pass	4.28149	1.63665e-06	14	1	0.341533	0.00499123	377	333	0.360946	1.23911e-17	63080	54165	FALSE	chr17	-	28642275	28642335	28641889	28642078	28641889	28642097	NA	NA	NA	NA	NA	NA	NA	NA	NA	NA
C03	K562K700E_DMSO-K562WT_DMSO	0.0862431	0.000796072	0.038586	alt_3prime_2795	ENSG00000125459.13	MSTO1	A3	0	0	3	0	0.106195	0.019952	pass	fail	1	pass	2.35893	0.0504639	8	2	0.00596282	1	69	78	-0.0791305	0.491422	2773	3228	FALSE	chr1	+	155613221	155613233	155613462	155613566	155613425	155613566	NA	NA	NA	NA	NA	NA	NA	NA	NA	NA
C03	K562K700E_DMSO-K562WT_DMSO	-0.266125	0.000797398	0.038586	alt_3prime_1006	ENSG00000163874.8	ZC3H12A	A3	0	0	0	0	0.363063	0.629188	pass	pass	0	pass	-0.268757	0.64436	16	21	1.20816	0.019959	28	13	0.115958	0.224464	2731	2783	FALSE	chr1	+	37474552	37474629	37475462	37475939	37475459	37475939	NA	NA	NA	NA	NA	NA	NA	NA	NA	NA
C03	K562K700E_DMSO-K562WT_DMSO	0.155918	0.00130808	0.0523278	alt_3prime_31839	ENSG00000171953.14	ATPAF2	A3	0	0	3	0	0.339251	0.183333	pass	fail	1	pass	1.79144	0.173209	7	2	0.24187	0.861114	14	13	0.176534	0.141633	1341	1310	FALSE	chr17	-	18021745	18021794	18021123	18021238	18021123	18021663	NA	NA	NA	NA	NA	NA	NA	NA	NA	NA
C03	K562K700E_DMSO-K562WT_DMSO	-0.318047	0.000807658	0.0390007	alt_3prime_63806	ENSG00000118495.17	PLAGL1	A3	3	0	0	0	0.133612	0.451659	fail	pass	1	pass	-1.13417	0.325567	3	8	1.16231	0.074984	20	10	-0.687634	2.15596e-37	4217	7481	FALSE	chr6	-	143968907	143968978	143964787	143964818	143964787	143966230	NA	NA	NA	NA	NA	NA	NA	NA	NA	NA
C03	K562K700E_DMSO-K562WT_DMSO	-0.410219	0.000816337	0.0393376	alt_3prime_74957	ENSG00000182287.12	AP1S2	A3	1	0	0	0	0.250753	0.660972	fail	pass	1	pass	-2.10405	1.63005e-05	7	33	0.481452	0.504151	20	16	0.123703	0.106639	3957	3986	FALSE	chrX	-	15845379	15845516	15831106	15831568	15831106	15833007	NA	NA	NA	NA	NA	NA	NA	NA	NA	NA
C03	K562K700E_DMSO-K562WT_DMSO	0.399696	0.000847957	0.0406224	alt_3prime_49759	ENSG00000185686.16	PRAME	A3	0	0	0	0	0.933914	0.534218	pass	pass	0	pass	3.08122	3.6082e-41	134	18	-0.541312	0.57931	9	15	0.0533245	0.383337	215047	228780	FALSE	chr22	-	22557545	22557580	22556812	22556892	22556812	22556977	NA	NA	NA	NA	NA	NA	NA	NA	NA	NA
C03	K562K700E_DMSO-K562WT_DMSO	0.166836	0.000860107	0.041005	alt_3prime_11206	ENSG00000107672.13	NSMCE4A	A3	0	0	3	0	0.166836	0	pass	fail	1	pass	6.32125	3.73806e-05	10	0	-1.53339	1.22258e-16	50	161	-1.20966	2.1783e-88	2299	5883	FALSE	chr10	-	121974874	121975122	121974004	121974081	121974004	121974100	NA	NA	NA	NA	NA	NA	NA	NA	NA	NA
C03	K562K700E_DMSO-K562WT_DMSO	0.0192606	0.000869101	0.0412769	alt_3prime_57346	ENSG00000164292.11	RHOBTB3	A3	0	0	3	0	0.0237545	0.00449389	pass	fail	1	pass	2.39516	0.00351385	15	3	-0.000517309	1	591	658	0.0274056	0.873508	59935	64832	FALSE	chr5	+	95788821	95788858	95793059	95793134	95793039	95793134	NA	NA	NA	NA	NA	NA	NA	NA	NA	NA
C03	K562K700E_DMSO-K562WT_DMSO	0.201372	0.000878164	0.0416217	alt_3prime_9615	ENSG00000119969.13	HELLS	A3	0	0	3	0	0.201372	0	pass	fail	1	pass	7.50082	1.59145e-14	22	0	-0.0919611	0.819997	87	104	0.00874784	1	13772	15089	FALSE	chr10	+	94545790	94545907	94546377	94546498	94546361	94546498	NA	NA	NA	NA	NA	NA	NA	NA	NA	NA
C03	K562K700E_DMSO-K562WT_DMSO	0.168886	0.000886542	0.0419327	alt_3prime_47812	ENSG00000185917.12	SETD4	A3	0	0	3	0	0.191974	0.023088	pass	fail	1	pass	3.42663	1.10439e-06	20	2	0.135507	0.730457	81	82	0.0280818	0.993418	5383	5840	FALSE	chr21	-	36045582	36045764	36043686	36043956	36043686	36043969	NA	NA	NA	NA	NA	NA	NA	NA	NA	NA
C03	K562K700E_DMSO-K562WT_DMSO	0.0150802	0.000898381	0.0423192	alt_3prime_63693	ENSG00000112339.13	HBS1L	A3	0	3	0	0	0.997107	0.982027	fail	pass	1	pass	-0.0619362	0.660101	443	522	-2.58123	0.0330885	1	10	-0.271781	3.84372e-09	23083	30697	FALSE	chr6	-	135039573	135039767	135002621	135002830	135002621	135002842	NA	NA	NA	NA	NA	NA	NA	NA	NA	NA
C03	K562K700E_DMSO-K562WT_DMSO	0.296337	0.000902246	0.0424148	alt_3prime_32326	ENSG00000141698.15	NT5C3B	A3	0	1	0	0	0.811375	0.515038	fail	pass	1	pass	0.272652	0.667021	20	19	-1.60815	0.116302	5	16	0.143265	0.0190463	7965	7988	FALSE	chr17	-	41835859	41835957	41835588	41835642	41835588	41835682	NA	NA	NA	NA	NA	NA	NA	NA	NA	NA
C03	K562K700E_DMSO-K562WT_DMSO	-0.0678583	0.000904786	0.0424477	alt_3prime_57650	ENSG00000145833.14	DDX46	A3	1	0	0	0	0.0262345	0.0940927	fail	pass	1	pass	-1.27278	0.0284507	7	21	0.724191	4.98068e-09	279	190	0.333677	2.7271e-13	26899	23567	TRUE	chr5	+	134788513	134788591	134790470	134790552	134790106	134790552	NA	NA	NA	NA	NA	NA	NA	NA	NA	NA
C03	K562K700E_DMSO-K562WT_DMSO	0.247661	0.000908529	0.0425369	alt_3prime_63563	ENSG00000146350.12	TBC1D32	A3	0	0	2	0	0.320005	0.0723444	pass	fail	1	pass	1.34356	0.0578541	15	7	-1.2267	2.87972e-06	31	82	-0.635943	6.18466e-26	2804	4803	FALSE	chr6	-	121321633	121321794	121317495	121317672	121317495	121317690	NA	NA	NA	NA	NA	NA	NA	NA	NA	NA
C03	K562K700E_DMSO-K562WT_DMSO	0.0538443	0.000914056	0.042709	alt_3prime_43645	ENSG00000132305.19	IMMT	A3	0	0	3	0	0.0617974	0.00795312	pass	fail	1	pass	1.91171	0.0515265	8	2	-1.03535	3.20777e-15	123	283	-0.494661	8.57473e-28	18879	29309	FALSE	chr2	-	86173650	86173761	86171208	86171312	86171208	86171336	NA	NA	NA	NA	NA	NA	NA	NA	NA	NA
C03	K562K700E_DMSO-K562WT_DMSO	-0.102272	0.000916876	0.0427542	alt_3prime_64138	ENSG00000106263.16	EIF3B	A3	0	0	0	0	0.669245	0.771517	pass	pass	0	pass	0.00192237	1	298	337	0.72779	2.2518e-05	147	99	0.297674	9.02488e-13	85924	77289	FALSE	chr7	+	2379394	2379511	2380415	2380740	2380279	2380740	NA	NA	NA	NA	NA	NA	NA	NA	NA	NA
C03	K562K700E_DMSO-K562WT_DMSO	-0.163632	0.000918771	0.0427562	alt_3prime_54040	ENSG00000163584.16	RPL22L1	A3	0	0	0	0	0.33352	0.497152	pass	pass	0	pass	-0.253503	0.126889	175	236	0.699631	1.02394e-09	348	242	0.188609	0.00161687	6825	6630	FALSE	chr3	-	170868298	170868387	170868013	170868134	170868013	170868201	NA	NA	NA	NA	NA	NA	NA	NA	NA	NA
C03	K562K700E_DMSO-K562WT_DMSO	0.030739	0.000929822	0.0431834	alt_3prime_58195	ENSG00000198055.9	GRK6	A3	0	0	3	0	0.0378581	0.00711903	pass	fail	1	pass	2.40369	0.0341054	8	2	-0.113529	0.598068	213	259	-0.187345	0.000407055	10815	13585	FALSE	chr5	+	177433536	177433676	177433914	177434030	177433856	177434030	NA	NA	NA	NA	NA	NA	NA	NA	NA	NA
C03	K562K700E_DMSO-K562WT_DMSO	0.349392	0.00096836	0.0446729	alt_3prime_32631	ENSG00000004897.10	CDC27	A3	0	0	1	0	0.632506	0.283114	pass	fail	1	pass	1.59891	0.0184419	15	6	-0.653343	0.500351	9	16	-0.129629	0.0197517	14049	16960	FALSE	chr17	-	47123886	47123895	47122444	47122536	47122444	47122619	NA	NA	NA	NA	NA	NA	NA	NA	NA	NA
C03	K562K700E_DMSO-K562WT_DMSO	0.220782	0.000969636	0.0446729	alt_3prime_15598	ENSG00000137504.12	CREBZF	A3	0	0	3	0	0.260983	0.0402013	pass	fail	1	pass	3.18042	0.00629446	9	1	0.0730843	0.973864	24	25	-0.302802	5.45853e-10	12417	16890	FALSE	chr11	-	85662389	85662457	85660335	85660597	85660335	85661749	NA	NA	NA	NA	NA	NA	NA	NA	NA	NA
C03	K562K700E_DMSO-K562WT_DMSO	-0.0229877	0.000977629	0.0447731	alt_3prime_22233	ENSG00000100911.12	PSME2	A3	0	0	0	3	0.976533	0.999521	pass	fail	1	pass	0.178555	0.0771512	654	656	5.23849	5.78732e-07	16	0	0.195478	0.000207075	11938	11554	FALSE	chr14	-	24146208	24146240	24145741	24145911	24145741	24145772	NA	NA	NA	NA	NA	NA	NA	NA	NA	NA
C03	K562K700E_DMSO-K562WT_DMSO	-0.0206174	0.00098007	0.044796	alt_3prime_45126	ENSG00000115694.13	STK25	A3	0	0	0	3	0.979383	1	pass	fail	1	pass	0.411952	0.000172791	384	327	6.07982	0.000650265	8	0	0.420109	1.69732e-18	15866	13121	FALSE	chr2	-	241498989	241499072	241498743	241498833	241498743	241498784	NA	NA	NA	NA	NA	NA	NA	NA	NA	NA
C03	K562K700E_DMSO-K562WT_DMSO	0.32764	0.000988223	0.0448734	alt_3prime_90	ENSG00000197530.11	MIB2	A3	0	0	0	0	0.739062	0.411422	pass	pass	0	pass	1.63997	1.2685e-05	34	12	-0.30994	0.768954	12	17	0.147843	0.0484514	3532	3516	FALSE	chr1	+	1616508	1616614	1623431	1623482	1623389	1623482	NA	NA	NA	NA	NA	NA	NA	NA	NA	NA
C03	K562K700E_DMSO-K562WT_DMSO	0.028087	0.000988831	0.0448734	alt_3prime_474	ENSG00000004487.14	KDM1A	A3	0	0	0	0	0.0735568	0.0454698	pass	pass	0	pass	0.813327	0.00166093	68	43	0.0451748	0.796737	851	928	0.0643575	0.332475	47606	50272	TRUE	chr1	+	23082293	23082366	23083179	23083354	23082450	23083354	NA	NA	NA	NA	NA	NA	NA	NA	NA	NA
C03	K562K700E_DMSO-K562WT_DMSO	0.0514457	0.00098954	0.0448734	alt_3prime_20350	ENSG00000120699.11	EXOSC8	A3	0	0	0	0	0.974727	0.923281	pass	pass	0	pass	-0.245022	0.0249788	414	555	-1.92662	7.29886e-06	11	47	-0.484566	2.21955e-22	8334	12872	FALSE	chr13	+	37004516	37004561	37005957	37006025	37005920	37006025	NA	NA	NA	NA	NA	NA	NA	NA	NA	NA
C03	K562K700E_DMSO-K562WT_DMSO	0.139921	0.00099395	0.0449255	alt_3prime_54535	ENSG00000197386.9	HTT	A3	0	0	3	0	0.164603	0.0246817	pass	fail	1	pass	2.93106	0.000856925	10	1	-0.0667646	0.925573	50	58	0.305908	4.04543e-10	14361	12858	FALSE	chr4	+	3140510	3140656	3142766	3142886	3142745	3142886	NA	NA	NA	NA	NA	NA	NA	NA	NA	NA
C03	K562K700E_DMSO-K562WT_DMSO	0.127419	0.00100251	0.0451883	alt_3prime_60477	ENSG00000204351.10	SKIV2L	A3	0	0	0	0	0.247252	0.119833	pass	pass	0	pass	0.457233	0.358657	23	19	-0.808522	1.59127e-05	71	138	-0.233375	3.47543e-06	12291	15971	FALSE	chr6	+	31968524	31968538	31968686	31968796	31968623	31968796	NA	NA	NA	NA	NA	NA	NA	NA	NA	NA
C03	K562K700E_DMSO-K562WT_DMSO	0.0600051	0.00101775	0.0456151	alt_3prime_24249	ENSG00000180229.11	HERC2P3	A3	0	0	3	0	0.0613628	0.00135777	pass	fail	1	pass	4.76291	5.34717e-09	19	1	-0.41181	0.000312977	297	443	-0.28573	4.45438e-09	12803	17214	FALSE	chr15	-	20458233	20458447	20457826	20457959	20457826	20457984	NA	NA	NA	NA	NA	NA	NA	NA	NA	NA
C03	K562K700E_DMSO-K562WT_DMSO	-0.23783	0.0010232	0.0457551	alt_3prime_19637	ENSG00000249550.5	LINC01234	A3	0	0	0	1	0.686266	0.924096	pass	fail	1	pass	0.234826	0.447397	61	59	2.61658	1.51533e-06	26	5	-0.0300542	1	3336	3747	FALSE	chr12	-	113767075	113767208	113750521	113750720	113750521	113750726	NA	NA	NA	NA	NA	NA	NA	NA	NA	NA
C03	K562K700E_DMSO-K562WT_DMSO	0.313661	0.00102484	0.0457551	alt_3prime_66870	ENSG00000127957.15	PMS2P3	A3	0	0	1	0	0.398829	0.0851678	pass	fail	1	pass	2.13095	0.000261394	22	6	-0.31231	0.50442	35	49	-0.0261953	1	2688	3031	FALSE	chr7	-	75527565	75527579	75525905	75525963	75525905	75526007	NA	NA	NA	NA	NA	NA	NA	NA	NA	NA
C03	K562K700E_DMSO-K562WT_DMSO	0.0261095	0.00103227	0.0459979	alt_3prime_57719	ENSG00000280987.1	MATR3	A3	0	0	0	0	0.0913847	0.0652752	pass	pass	0	pass	0.684849	2.01298e-05	171	120	0.143065	0.144243	1698	1719	0.215538	3.82832e-07	94158	89355	FALSE	chr5	+	139322598	139322967	139325440	139325662	139325296	139325662	NA	NA	NA	NA	NA	NA	NA	NA	NA	NA
C03	K562K700E_DMSO-K562WT_DMSO	-0.46825	0.00105096	0.0464624	alt_3prime_40696	ENSG00000115459.16	ELMOD3	A3	0	0	0	0	0.311032	0.779282	pass	pass	0	pass	-2.30969	1.31918e-08	7	42	0.523147	0.602766	16	13	-0.906816	8.18958e-37	1653	3425	TRUE	chr2	+	85354806	85354829	85355555	85355598	85355076	85355598	NA	NA	NA	NA	NA	NA	NA	NA	NA	NA
C03	K562K700E_DMSO-K562WT_DMSO	-0.0313734	0.00105403	0.0464624	alt_3prime_28521	ENSG00000169217.7	CD2BP2	A3	0	0	0	3	0.968627	1	pass	fail	1	pass	0.139155	0.44653	200	206	5.71777	0.00205708	6	0	0.158175	0.00381814	12180	12052	FALSE	chr16	-	30353181	30353284	30350766	30352589	30350766	30353095	NA	NA	NA	NA	NA	NA	NA	NA	NA	NA
C03	K562K700E_DMSO-K562WT_DMSO	0.122108	0.00105505	0.0464624	alt_3prime_36264	ENSG00000105695.13	MAG	A3	0	0	3	0	0.122108	0	pass	fail	1	pass	6.19928	0.000213231	9	0	1.97363	4.38363e-11	60	17	1.63413	1.06911e-45	1185	423	FALSE	chr19	+	35309874	35310161	35310547	35310643	35310514	35310643	NA	NA	NA	NA	NA	NA	NA	NA	NA	NA
C03	K562K700E_DMSO-K562WT_DMSO	0.146151	0.00105679	0.0464624	alt_3prime_7562	ENSG00000158850.13	B4GALT3	A3	0	0	0	0	0.363965	0.217815	pass	pass	0	pass	0.805139	0.00269862	62	40	-0.227611	0.388699	111	146	-0.0880131	0.238113	7623	8962	FALSE	chr1	-	161176434	161176508	161175808	161176074	161175808	161176095	NA	NA	NA	NA	NA	NA	NA	NA	NA	NA
C03	K562K700E_DMSO-K562WT_DMSO	0.129583	0.00107383	0.0470997	alt_3prime_13329	ENSG00000166266.12	CUL5	A3	0	0	0	0	0.923201	0.793618	pass	pass	0	pass	0.15646	0.490981	124	126	-1.48633	0.00227151	10	33	-0.0624687	0.428959	13130	15095	TRUE	chr11	+	108098406	108098529	108106207	108106295	108104190	108106295	NA	NA	NA	NA	NA	NA	NA	NA	NA	NA
C03	K562K700E_DMSO-K562WT_DMSO	0.150872	0.00107768	0.0471116	alt_3prime_3679	ENSG00000066027.10	PPP2R5A	A3	0	0	2	0	0.164895	0.0140227	pass	fail	1	pass	1.91544	0.000757699	20	6	-1.85593	6.37908e-52	101	410	-1.4305	9.18998e-196	7146	21225	FALSE	chr1	+	212342188	212342280	212345803	212345933	212345790	212345933	NA	NA	NA	NA	NA	NA	NA	NA	NA	NA
C03	K562K700E_DMSO-K562WT_DMSO	0.295604	0.00108327	0.0472668	alt_3prime_16807	ENSG00000205352.9	PRR13	A3	0	0	0	0	0.741737	0.446133	pass	pass	0	pass	1.53233	1.83127e-09	70	27	-0.317585	0.608037	24	33	0.52906	9.22016e-29	15058	11512	FALSE	chr12	+	53442695	53442733	53443541	53443773	53443487	53443773	NA	NA	NA	NA	NA	NA	NA	NA	NA	NA
C03	K562K700E_DMSO-K562WT_DMSO	-0.121006	0.00109413	0.0475421	alt_3prime_35023	ENSG00000005206.15	SPPL2B	A3	2	0	0	0	0.0248756	0.145882	fail	pass	1	pass	-2.60521	0.00521594	2	12	-0.655863	0.0233453	40	70	-0.705314	2.4212e-38	4314	7771	FALSE	chr19	+	2340076	2340172	2340898	2341014	2340932	2341014	NA	NA	NA	NA	NA	NA	NA	NA	NA	NA
C03	K562K700E_DMSO-K562WT_DMSO	0.029731	0.00109628	0.0475421	alt_3prime_43167	ENSG00000138095.17	LRPPRC	A3	0	0	1	0	0.0352786	0.00554761	pass	fail	1	pass	2.6446	2.96126e-08	30	5	-0.0972696	0.465243	820	982	0.0752431	0.183445	81040	84766	FALSE	chr2	-	43918256	43918398	43918025	43918133	43918025	43918151	NA	NA	NA	NA	NA	NA	NA	NA	NA	NA
C03	K562K700E_DMSO-K562WT_DMSO	0.0342862	0.0011135	0.0478616	alt_3prime_68617	ENSG00000129691.14	ASH2L	A3	0	0	3	0	0.0361965	0.00191022	pass	fail	1	pass	3.6242	0.00116333	9	1	-0.350568	0.00952627	226	323	-0.200282	7.88372e-05	13613	17274	TRUE	chr8	+	38107025	38107166	38110379	38110467	38109869	38110467	NA	NA	NA	NA	NA	NA	NA	NA	NA	NA
C03	K562K700E_DMSO-K562WT_DMSO	-0.0677556	0.0011176	0.0479107	alt_3prime_14997	ENSG00000255717.5	SNHG1	A3	0	0	0	0	0.835429	0.903184	pass	pass	0	pass	-0.551926	1.41683e-13	777	1284	0.315207	0.142381	153	137	0.0842385	0.140204	53403	55567	FALSE	chr11	-	62854519	62854551	62852749	62853833	62852749	62854064	NA	NA	NA	NA	NA	NA	NA	NA	NA	NA
C03	K562K700E_DMSO-K562WT_DMSO	-0.366228	0.00123928	0.0513556	alt_3prime_8574	ENSG00000059588.8	TARBP1	A3	3	0	0	0	0	0.366228	fail	pass	1	pass	-5.89218	0.000403601	0	8	0.228434	0.84055	15	14	-0.579988	2.26082e-32	8685	14321	FALSE	chr1	-	234410445	234410531	234405903	234406099	234405903	234409573	NA	NA	NA	NA	NA	NA	NA	NA	NA	NA
C03	K562K700E_DMSO-K562WT_DMSO	0.169762	0.00112211	0.0479639	alt_3prime_42367	ENSG00000144535.18	DIS3L2	A3	0	0	3	0	0.182583	0.0128205	pass	fail	1	pass	3.72149	0.0329539	5	0	0.510522	0.437669	25	19	0.384443	2.48541e-10	4699	3991	FALSE	chr2	+	232335785	232335874	232336469	232336630	232336141	232336630	NA	NA	NA	NA	NA	NA	NA	NA	NA	NA
C03	K562K700E_DMSO-K562WT_DMSO	-0.0456736	0.00112597	0.0480401	alt_3prime_14769	ENSG00000162144.8	CYB561A3	A3	0	0	0	3	0.95131	0.996983	pass	fail	1	pass	0.219609	0.158913	231	224	4.0581	7.42694e-05	12	1	0.284027	6.3721e-09	14541	13193	FALSE	chr11	-	61350991	61351132	61348818	61349643	61348818	61350422	NA	NA	NA	NA	NA	NA	NA	NA	NA	NA
C03	K562K700E_DMSO-K562WT_DMSO	-0.0414813	0.00113151	0.0481871	alt_3prime_57391	ENSG00000112893.8	MAN2A1	A3	0	0	0	0	0.916598	0.958079	pass	pass	0	pass	-0.456465	0.00090919	173	268	0.56706	0.540451	16	12	-0.585848	3.28303e-37	13800	22816	FALSE	chr5	+	109713520	109713774	109716160	109716264	109716120	109716264	NA	NA	NA	NA	NA	NA	NA	NA	NA	NA
C03	K562K700E_DMSO-K562WT_DMSO	-0.0933343	0.00114124	0.0483876	alt_3prime_67899	ENSG00000164896.18	FASTK	A3	0	0	0	0	0.87265	0.965985	pass	pass	0	pass	-0.0595338	0.818076	147	173	1.96204	0.00506353	21	6	0.0411339	0.743766	10513	11298	FALSE	chr7	-	151077101	151077155	151076624	151076832	151076624	151077027	NA	NA	NA	NA	NA	NA	NA	NA	NA	NA
C03	K562K700E_DMSO-K562WT_DMSO	-0.41679	0.00138259	0.0541595	alt_3prime_41299	ENSG00000152117.16	AC093838.4	A3	0	0	0	3	0.396254	0.813043	pass	fail	1	pass	-0.377291	0.608757	9	14	1.99214	0.0367144	13	4	-0.238811	4.91221e-06	8480	11033	FALSE	chr2	+	131508537	131508608	131515602	131515747	131511715	131515747	NA	NA	NA	NA	NA	NA	NA	NA	NA	NA
C03	K562K700E_DMSO-K562WT_DMSO	0.0501945	0.0011425	0.0483876	alt_3prime_25862	ENSG00000100726.13	TELO2	A3	0	3	0	0	0.990033	0.939839	fail	pass	1	pass	0.530214	0.0112997	102	80	-2.02322	0.324279	1	5	0.329661	8.22136e-10	7787	6847	FALSE	chr16	+	1501420	1501499	1501680	1501773	1501663	1501773	NA	NA	NA	NA	NA	NA	NA	NA	NA	NA
C03	K562K700E_DMSO-K562WT_DMSO	0.0580547	0.001151	0.0486584	alt_3prime_58737	ENSG00000123219.11	CENPK	A3	0	2	0	0	0.988689	0.930634	fail	pass	1	pass	-0.015063	0.969993	185	210	-2.57675	0.00367607	2	16	-0.385847	4.71013e-13	5885	8498	FALSE	chr5	-	65561463	65561535	65554797	65554898	65554797	65554946	NA	NA	NA	NA	NA	NA	NA	NA	NA	NA
C03	K562K700E_DMSO-K562WT_DMSO	-0.016967	0.00117697	0.0493942	alt_3prime_49649	ENSG00000100030.13	MAPK1	A3	0	0	0	0	0.977078	0.994045	pass	pass	0	pass	-0.238631	0.00158058	1087	1447	1.70137	0.00570288	26	9	-0.0171447	1	107338	119771	FALSE	chr22	-	21769195	21769320	21754500	21758883	21754500	21764240	NA	NA	NA	NA	NA	NA	NA	NA	NA	NA
C03	K562K700E_DMSO-K562WT_DMSO	0.0133646	0.00120826	0.0504321	alt_3prime_39291	ENSG00000042753.10	AP2S1	A3	0	0	0	0	0.0327664	0.0194018	pass	pass	0	pass	0.826396	0.0155668	40	25	0.0313053	0.862294	1179	1292	0.037933	0.764463	13872	14944	FALSE	chr19	-	46845993	46846142	46839465	46839578	46839465	46839620	NA	NA	NA	NA	NA	NA	NA	NA	NA	NA
C03	K562K700E_DMSO-K562WT_DMSO	0.0215469	0.00121565	0.0506494	alt_3prime_26386	ENSG00000166847.8	DCTN5	A3	0	0	3	0	0.0215469	0	pass	fail	1	pass	5.92099	0.000288544	7	0	0.316318	0.0160226	328	296	0.371174	8.7899e-17	32152	27416	FALSE	chr16	+	23661170	23661281	23665626	23665693	23665613	23665693	NA	NA	NA	NA	NA	NA	NA	NA	NA	NA
C03	K562K700E_DMSO-K562WT_DMSO	0.0324902	0.00123557	0.0512941	alt_3prime_40724	ENSG00000168894.8	RNF181	A3	0	1	0	0	0.979244	0.946754	fail	pass	1	pass	-0.943726	2.13852e-26	326	712	-2.33847	1.28701e-06	7	40	-0.896047	8.47905e-68	4917	10138	FALSE	chr2	+	85596519	85596649	85596857	85596931	85596822	85596931	NA	NA	NA	NA	NA	NA	NA	NA	NA	NA
C03	K562K700E_DMSO-K562WT_DMSO	0.370391	0.00124407	0.0514615	alt_3prime_37369	ENSG00000188785.10	ZNF548	A3	0	0	3	0	0.411905	0.041514	pass	fail	1	pass	3.76445	3.50496e-05	14	1	0.254579	0.79903	20	18	0.854085	3.58429e-25	2136	1309	FALSE	chr19	+	57397048	57397174	57398430	57398450	57398413	57398450	NA	NA	NA	NA	NA	NA	NA	NA	NA	NA
C03	K562K700E_DMSO-K562WT_DMSO	0.0403736	0.00124907	0.0515171	alt_3prime_69813	ENSG00000245910.7	SNHG6	A3	0	0	0	0	0.722717	0.682343	pass	pass	0	pass	0.570721	2.95324e-17	1541	1174	0.277922	0.00941852	590	545	0.688534	9.06281e-48	16213	11091	FALSE	chr8	-	66925437	66925541	66922324	66922392	66922324	66922725	NA	NA	NA	NA	NA	NA	NA	NA	NA	NA
C03	K562K700E_DMSO-K562WT_DMSO	-0.0184298	0.00125681	0.0517106	alt_3prime_48311	ENSG00000184702.16	2005-09-01	A3	0	0	0	3	0.977572	0.996001	pass	fail	1	pass	-0.0192295	0.928671	348	398	2.34441	0.101108	8	2	0.0303125	0.863573	20322	21946	FALSE	chr22	+	19720342	19720454	19720642	19720666	19720549	19720666	NA	NA	NA	NA	NA	NA	NA	NA	NA	NA
C03	K562K700E_DMSO-K562WT_DMSO	-0.211614	0.00126092	0.0517223	alt_3prime_3041	ENSG00000081721.10	DUSP12	A3	0	0	0	0	0.383037	0.594651	pass	pass	0	pass	-0.581306	0.00661177	71	121	0.691959	0.000736875	120	83	-0.0362768	0.895267	4863	5502	FALSE	chr1	+	161749780	161750145	161751668	161751781	161751655	161751781	NA	NA	NA	NA	NA	NA	NA	NA	NA	NA
C03	K562K700E_DMSO-K562WT_DMSO	-0.107913	0.00126157	0.0517223	alt_3prime_68635	ENSG00000085788.12	DDHD2	A3	0	0	0	1	0.877629	0.985541	pass	fail	1	pass	-0.69745	7.34486e-09	193	356	2.64702	6.29157e-06	27	5	-0.445758	2.27608e-21	14291	21456	FALSE	chr8	+	38237538	38237627	38238107	38238209	38238089	38238209	NA	NA	NA	NA	NA	NA	NA	NA	NA	NA
C03	K562K700E_DMSO-K562WT_DMSO	0.203806	0.00126769	0.0518809	alt_3prime_2592	ENSG00000143569.17	UBAP2L	A3	0	0	0	0	0.847914	0.644107	pass	pass	0	pass	0.913975	0.00629446	40	24	-0.70476	0.487065	7	13	0.545404	2.5531e-33	23811	18026	FALSE	chr1	+	154266501	154266568	154268760	154268954	154268757	154268954	NA	NA	NA	NA	NA	NA	NA	NA	NA	NA
C03	K562K700E_DMSO-K562WT_DMSO	0.397198	0.00127249	0.0519375	alt_3prime_14540	ENSG00000149182.13	ARFGAP2	A3	0	0	1	0	0.629928	0.23273	pass	fail	1	pass	2.88671	1.88357e-15	52	8	0.123935	0.890437	29	30	0.232511	1.12242e-06	23260	21883	FALSE	chr11	-	47175015	47175098	47173759	47173882	47173759	47173915	NA	NA	NA	NA	NA	NA	NA	NA	NA	NA
C03	K562K700E_DMSO-K562WT_DMSO	0.488537	0.00127807	0.0519375	alt_3prime_34985	ENSG00000115268.8	RPS15	A3	0	0	3	0	0.658491	0.169954	pass	fail	1	pass	3.09898	3.81401e-08	27	3	-0.323859	0.760383	12	18	0.0572189	0.440678	30568	32531	FALSE	chr19	+	1438811	1438892	1440026	1440049	1439961	1440049	NA	NA	NA	NA	NA	NA	NA	NA	NA	NA
C03	K562K700E_DMSO-K562WT_DMSO	-0.021513	0.00128057	0.0519477	alt_3prime_71230	ENSG00000136937.11	NCBP1	A3	0	0	0	3	0.977509	0.999022	pass	fail	1	pass	-0.0718827	0.666199	294	348	4.01313	0.00857449	7	0	-0.0840723	0.178697	22541	26294	FALSE	chr9	+	97656011	97656085	97658690	97658743	97658640	97658743	NA	NA	NA	NA	NA	NA	NA	NA	NA	NA
C03	K562K700E_DMSO-K562WT_DMSO	0.117373	0.00128953	0.0520905	alt_3prime_15130	ENSG00000162298.15	SYVN1	A3	0	0	3	0	0.136153	0.0187793	pass	fail	1	pass	2.93281	0.00229426	10	1	-0.108713	0.815695	63	75	0.0178474	1	9256	10099	FALSE	chr11	-	65133470	65133548	65132922	65133252	65132922	65133269	NA	NA	NA	NA	NA	NA	NA	NA	NA	NA
C03	K562K700E_DMSO-K562WT_DMSO	-0.347513	0.00129089	0.0520905	alt_3prime_65749	ENSG00000214022.10	REPIN1	A3	0	0	0	0	0.293829	0.641342	pass	pass	0	pass	-0.192369	0.750786	20	25	1.99676	1.4493e-08	50	14	0.243716	2.23326e-07	25447	23695	FALSE	chr7	+	150369671	150369868	150371228	150371392	150370760	150371392	NA	NA	NA	NA	NA	NA	NA	NA	NA	NA
C03	K562K700E_DMSO-K562WT_DMSO	-0.061067	0.00129493	0.0520905	alt_3prime_25420	ENSG00000166503.7	HDGFRP3	A3	0	0	0	3	0.938933	1	pass	fail	1	pass	-0.522537	3.03882e-05	205	333	6.79105	7.95638e-07	13	0	-0.810524	5.62287e-63	8078	15604	FALSE	chr15	-	83163999	83164075	83157903	83158030	83157903	83158041	NA	NA	NA	NA	NA	NA	NA	NA	NA	NA
C03	K562K700E_DMSO-K562WT_DMSO	-0.089197	0.00132453	0.0525718	alt_3prime_48023	ENSG00000186866.15	POFUT2	A3	2	0	0	0	0.029172	0.118369	fail	pass	1	pass	-1.37385	0.232414	3	9	0.71476	0.000732276	98	67	-0.0393961	0.830238	5206	5903	FALSE	chr21	-	45278103	45278169	45277017	45277142	45277017	45277773	NA	NA	NA	NA	NA	NA	NA	NA	NA	NA
C03	K562K700E_DMSO-K562WT_DMSO	-0.116596	0.00136051	0.053681	alt_3prime_4218	ENSG00000131591.16	C1orf159	A3	2	0	0	0	0.052486	0.169082	fail	pass	1	pass	-1.58246	0.0875949	3	10	0.138078	0.804443	50	51	-0.227087	0.000330489	4051	5257	FALSE	chr1	-	1084353	1084383	1081823	1082987	1081823	1084086	NA	NA	NA	NA	NA	NA	NA	NA	NA	NA
C03	K562K700E_DMSO-K562WT_DMSO	0.0876881	0.00137414	0.0540762	alt_3prime_49728	ENSG00000100038.18	TOP3B	A3	0	0	0	0	0.147965	0.0602769	pass	pass	0	pass	1.92676	5.88802e-11	58	17	0.468241	0.000120175	327	265	0.35743	1.04494e-15	34192	29549	FALSE	chr22	-	21982730	21982766	21975640	21975807	21975640	21976187	NA	NA	NA	NA	NA	NA	NA	NA	NA	NA
C03	K562K700E_DMSO-K562WT_DMSO	0.149978	0.00139325	0.0542309	alt_3prime_7848	ENSG00000169905.11	TOR1AIP2	A3	0	0	3	0	0.149978	0	pass	fail	1	pass	5.64136	0.0032095	6	0	0.583484	0.277511	34	25	0.202737	9.19987e-06	40333	38598	FALSE	chr1	-	179868808	179869196	179859030	179865854	179859030	179865869	NA	NA	NA	NA	NA	NA	NA	NA	NA	NA
C03	K562K700E_DMSO-K562WT_DMSO	0.154702	0.00140947	0.0546052	alt_3prime_75516	ENSG00000125676.18	THOC2	A3	0	0	0	0	0.257274	0.102572	pass	pass	0	pass	0.958005	0.00183033	48	28	-0.618539	1.31481e-05	143	245	-0.363685	1.80346e-16	28386	40217	FALSE	chrX	-	123620907	123620948	123619401	123619436	123619401	123619517	NA	NA	NA	NA	NA	NA	NA	NA	NA	NA
C03	K562K700E_DMSO-K562WT_DMSO	0.224015	0.00140996	0.0546052	alt_3prime_6161	ENSG00000157193.13	LRP8	A3	0	0	0	0	0.60979	0.385775	pass	pass	0	pass	0.0136659	1	26	28	-1.26703	0.00143503	16	44	-0.806321	1.50003e-62	8441	16275	FALSE	chr1	-	53250690	53250862	53242364	53247056	53242364	53249556	NA	NA	NA	NA	NA	NA	NA	NA	NA	NA
C03	K562K700E_DMSO-K562WT_DMSO	0.322917	0.00224906	0.0735083	alt_3prime_68110	ENSG00000234722.3	LINC01287	A3	0	0	3	0	0.614583	0.291667	pass	fail	1	pass	2.62369	0.00116381	13	2	0.136497	0.967187	8	8	-0.38387	1.13858e-15	12476	17994	FALSE	chr7	-	153405492	153405598	153401341	153404233	153401341	153404326	NA	NA	NA	NA	NA	NA	NA	NA	NA	NA
C03	K562K700E_DMSO-K562WT_DMSO	0.104164	0.0014415	0.055547	alt_3prime_40351	ENSG00000057935.12	MTA3	A3	0	0	0	0	0.559952	0.455788	pass	pass	0	pass	-0.0185073	0.987935	40	45	-0.630894	0.0983723	31	54	-0.50318	6.32606e-15	2543	3976	FALSE	chr2	+	42697776	42697834	42704197	42704318	42704194	42704318	NA	NA	NA	NA	NA	NA	NA	NA	NA	NA
C03	K562K700E_DMSO-K562WT_DMSO	-0.139597	0.0014625	0.0560755	alt_3prime_8956	ENSG00000120539.13	MASTL	A3	0	0	0	0	0.336805	0.476403	pass	pass	0	pass	-0.699508	0.012349	35	64	0.129685	0.766914	69	71	-0.378548	1.22236e-13	6991	10033	FALSE	chr10	+	27169944	27171083	27173121	27173259	27173118	27173259	NA	NA	NA	NA	NA	NA	NA	NA	NA	NA
C03	K562K700E_DMSO-K562WT_DMSO	0.0764838	0.00147035	0.0562829	alt_3prime_36127	ENSG00000105176.16	URI1	A3	0	0	0	0	0.654423	0.577939	pass	pass	0	pass	0.0685372	0.764184	171	185	-0.395182	0.0877386	91	134	-0.27163	2.90912e-08	13897	18516	TRUE	chr19	+	30012423	30012531	30015536	30015695	30014887	30015695	NA	NA	NA	NA	NA	NA	NA	NA	NA	NA
C03	K562K700E_DMSO-K562WT_DMSO	-0.176763	0.00148117	0.0566031	alt_3prime_46355	ENSG00000125967.15	NECAB3	A3	0	0	0	2	0.770111	0.946874	pass	fail	1	pass	-0.0249816	0.970438	55	63	2.17727	0.0131424	16	4	0.152807	0.0163728	6044	6000	FALSE	chr20	-	33672398	33672422	33670684	33670760	33670684	33670792	NA	NA	NA	NA	NA	NA	NA	NA	NA	NA
C03	K562K700E_DMSO-K562WT_DMSO	0.0534524	0.00149596	0.05698	alt_3prime_64133	ENSG00000106263.16	EIF3B	A3	0	0	0	0	0.578723	0.52527	pass	pass	0	pass	0.307936	0.00538452	409	375	-0.0111469	1	298	337	0.297674	9.02488e-13	85924	77289	FALSE	chr7	+	2379394	2379511	2380279	2380740	2380204	2380740	NA	NA	NA	NA	NA	NA	NA	NA	NA	NA
C03	K562K700E_DMSO-K562WT_DMSO	0.0370268	0.00151526	0.0575249	alt_3prime_2632	ENSG00000143575.13	HAX1	A3	0	0	0	0	0.0462756	0.00924879	pass	pass	0	pass	1.75555	2.30167e-06	39	13	-0.630118	4.02479e-16	816	1422	-0.70414	1.88004e-55	18942	34165	FALSE	chr1	+	154273480	154273598	154273774	154273803	154273750	154273803	NA	NA	NA	NA	NA	NA	NA	NA	NA	NA
C03	K562K700E_DMSO-K562WT_DMSO	0.0577625	0.0015252	0.0578073	alt_3prime_55045	ENSG00000269893.5	SNHG8	A3	0	0	0	0	0.0824063	0.0246438	pass	pass	0	pass	1.43345	0.030213	15	6	-0.389271	0.0112392	163	241	-0.0780259	0.259544	15084	17656	FALSE	chr4	+	118278758	118278792	118278944	118279137	118278934	118279137	NA	NA	NA	NA	NA	NA	NA	NA	NA	NA
C03	K562K700E_DMSO-K562WT_DMSO	0.256673	0.00152863	0.0578422	alt_3prime_75095	ENSG00000102100.13	SLC35A2	A3	0	0	0	0	0.612932	0.356258	pass	pass	0	pass	0.686089	0.0198794	51	36	-0.83189	0.00952627	33	65	0.078582	0.439312	3757	3921	FALSE	chrX	-	48906392	48906543	48903613	48904892	48903613	48905482	NA	NA	NA	NA	NA	NA	NA	NA	NA	NA
C03	K562K700E_DMSO-K562WT_DMSO	0.356227	0.00169243	0.0618252	alt_3prime_4100	ENSG00000227232.5	WASH7P	A3	0	0	3	0	0.510989	0.154762	pass	fail	1	pass	2.2749	0.013366	11	2	-0.344083	0.788906	10	15	0.185474	0.00106449	8220	7974	FALSE	chr1	-	16607	16765	15796	15947	15796	16310	NA	NA	NA	NA	NA	NA	NA	NA	NA	NA
C03	K562K700E_DMSO-K562WT_DMSO	-0.188475	0.00155618	0.0583025	alt_3prime_50975	ENSG00000114857.16	NKTR	A3	0	0	0	1	0.780653	0.969128	pass	fail	1	pass	-0.833215	1.19541e-05	68	136	2.27284	0.00129412	19	4	-0.473144	1.27087e-28	38252	58593	FALSE	chr3	+	42632676	42632823	42633618	42633735	42633580	42633735	NA	NA	NA	NA	NA	NA	NA	NA	NA	NA
C03	K562K700E_DMSO-K562WT_DMSO	0.143925	0.00156317	0.0583837	alt_3prime_45675	ENSG00000101452.13	DHX35	A3	0	0	3	0	0.162793	0.0188679	pass	fail	1	pass	2.81732	0.0469079	7	1	-0.748723	0.0178924	35	65	-0.110881	0.162176	4525	5375	FALSE	chr20	+	39034206	39034317	39038499	39038636	39038479	39038636	NA	NA	NA	NA	NA	NA	NA	NA	NA	NA
C03	K562K700E_DMSO-K562WT_DMSO	-0.0187626	0.00156753	0.0584519	alt_3prime_70099	ENSG00000164924.16	YWHAZ	A3	0	0	0	3	0.976235	0.994997	pass	fail	1	pass	0.227769	0.0092221	834	805	2.45321	0.000897833	20	4	-0.101973	0.0480316	57211	67677	FALSE	chr8	-	100951929	100951969	100948596	100948732	100948596	100948900	NA	NA	NA	NA	NA	NA	NA	NA	NA	NA
C03	K562K700E_DMSO-K562WT_DMSO	0.266923	0.00157538	0.0585555	alt_3prime_24123	ENSG00000196547.13	MAN2A2	A3	0	0	0	0	0.564409	0.297486	pass	pass	0	pass	0.855721	0.00133414	61	38	-0.790546	0.00121733	46	89	-0.20329	1.79782e-05	25346	32206	FALSE	chr15	+	90912183	90912279	90912542	90912664	90912517	90912664	NA	NA	NA	NA	NA	NA	NA	NA	NA	NA
C03	K562K700E_DMSO-K562WT_DMSO	-0.022095	0.00158279	0.0587362	alt_3prime_36538	ENSG00000013275.6	PSMC4	A3	0	0	0	2	0.971471	0.993566	pass	fail	1	pass	0.132322	0.205361	722	746	2.22044	0.00205915	21	5	0.155862	0.00247499	20619	20462	FALSE	chr19	+	39974294	39974440	39974529	39974629	39974524	39974629	NA	NA	NA	NA	NA	NA	NA	NA	NA	NA
C03	K562K700E_DMSO-K562WT_DMSO	-0.0230636	0.00160604	0.0594081	alt_3prime_75235	ENSG00000158578.17	ALAS2	A3	0	0	0	3	0.976936	1	pass	fail	1	pass	3.12008	3.99405e-224	907	118	7.46545	8.61518e-10	22	0	3.01276	0	53133	7268	FALSE	chrX	-	55024718	55024840	55023757	55023811	55023757	55023867	NA	NA	NA	NA	NA	NA	NA	NA	NA	NA
C03	K562K700E_DMSO-K562WT_DMSO	0.215022	0.00165816	0.0609454	alt_3prime_17272	ENSG00000028203.16	VEZT	A3	0	0	0	0	0.620169	0.405147	pass	pass	0	pass	0.139212	0.710777	52	53	-1.13482	2.55994e-05	32	79	-0.341516	8.16778e-11	6767	9457	FALSE	chr12	+	95266424	95266632	95270051	95270187	95270039	95270187	NA	NA	NA	NA	NA	NA	NA	NA	NA	NA
C03	K562K700E_DMSO-K562WT_DMSO	0.0371143	0.00167397	0.0613312	alt_3prime_1790	ENSG00000117054.12	ACADM	A3	0	0	1	0	0.0511081	0.0139938	pass	fail	1	pass	1.43727	0.0504766	14	6	-0.531687	2.79573e-06	259	421	-0.490616	1.9485e-25	12811	19862	FALSE	chr1	+	75724780	75724817	75728401	75728488	75728389	75728488	NA	NA	NA	NA	NA	NA	NA	NA	NA	NA
C03	K562K700E_DMSO-K562WT_DMSO	-0.0753847	0.00169398	0.0618252	alt_3prime_54187	ENSG00000136527.16	TRA2B	A3	0	0	0	0	0.144372	0.219757	pass	pass	0	pass	-0.349513	0.0640508	118	169	0.347787	0.000361274	697	615	0.118661	0.0176959	52682	53465	FALSE	chr3	-	185937825	185937987	185926601	185926734	185926601	185931852	NA	NA	NA	NA	NA	NA	NA	NA	NA	NA
C03	K562K700E_DMSO-K562WT_DMSO	-0.288838	0.00170183	0.0619584	alt_3prime_27572	ENSG00000223959.7	AFG3L1P	A3	0	0	0	3	0.644537	0.933375	pass	fail	1	pass	-0.0474463	0.951623	28	33	2.76718	0.00171342	15	2	0.168076	0.0118439	5172	5081	FALSE	chr16	+	89972648	89972765	89977715	89977802	89977639	89977802	NA	NA	NA	NA	NA	NA	NA	NA	NA	NA
C03	K562K700E_DMSO-K562WT_DMSO	0.122258	0.00174192	0.0629865	alt_3prime_60417	ENSG00000204469.11	PRRC2A	A3	0	0	0	0	0.535884	0.413626	pass	pass	0	pass	0.670024	2.09568e-07	262	184	-0.091211	0.685508	222	263	0.139911	0.00347401	51831	51795	FALSE	chr6	+	31620725	31620858	31622727	31622901	31622690	31622901	NA	NA	NA	NA	NA	NA	NA	NA	NA	NA
C03	K562K700E_DMSO-K562WT_DMSO	0.0921815	0.00174708	0.0630094	alt_3prime_72875	ENSG00000070061.13	IKBKAP	A3	0	0	0	0	0.840997	0.748815	pass	pass	0	pass	0.0821697	0.747888	133	142	-0.7675	0.0554643	25	48	-0.27906	4.46506e-09	17066	22855	FALSE	chr9	-	108933864	108933953	108930997	108931056	108930997	108931201	NA	NA	NA	NA	NA	NA	NA	NA	NA	NA
C03	K562K700E_DMSO-K562WT_DMSO	0.194347	0.00176324	0.0634931	alt_3prime_56824	ENSG00000145604.14	SKP2	A3	0	0	0	0	0.715144	0.520797	pass	pass	0	pass	0.31633	0.0437638	203	185	-0.892119	2.7651e-07	81	167	-0.156522	0.00312667	14543	17843	TRUE	chr5	+	36177139	36177292	36183840	36184029	36181818	36184029	NA	NA	NA	NA	NA	NA	NA	NA	NA	NA
C03	K562K700E_DMSO-K562WT_DMSO	-0.167383	0.00178784	0.063981	alt_3prime_26302	ENSG00000011638.9	TMEM159	A3	0	0	0	0	0.558446	0.725829	pass	pass	0	pass	-0.885918	0.000236834	40	84	0.154215	0.827818	31	31	-0.368685	2.81891e-07	1979	2817	FALSE	chr16	+	21158710	21158746	21161085	21161278	21160978	21161278	NA	NA	NA	NA	NA	NA	NA	NA	NA	NA
C03	K562K700E_DMSO-K562WT_DMSO	0.41336	0.00178788	0.063981	alt_3prime_10394	ENSG00000204161.12	C10orf128	A3	0	0	1	0	0.662452	0.249092	pass	fail	1	pass	1.40998	0.023657	18	7	-1.17567	0.112884	9	23	-0.877738	1.00522e-82	14459	29313	FALSE	chr10	-	49161599	49161622	49154753	49154965	49154753	49155929	NA	NA	NA	NA	NA	NA	NA	NA	NA	NA
C03	K562K700E_DMSO-K562WT_DMSO	-0.0482587	0.00179268	0.0640536	alt_3prime_37878	ENSG00000167671.10	UBXN6	A3	0	0	0	0	0.910999	0.959257	pass	pass	0	pass	-0.49677	0.000156577	190	303	0.693652	0.406364	18	13	-0.331	2.43618e-10	7158	9956	FALSE	chr19	-	4446500	4446620	4446049	4446197	4446049	4446413	NA	NA	NA	NA	NA	NA	NA	NA	NA	NA
C03	K562K700E_DMSO-K562WT_DMSO	-0.0549529	0.00179654	0.0640923	alt_3prime_71769	ENSG00000136816.14	TOR1B	A3	0	0	0	2	0.915167	0.97012	pass	fail	1	pass	-0.197775	0.433344	83	108	1.34537	0.354222	8	3	-0.0378179	0.856234	5237	5940	TRUE	chr9	+	129808905	129809032	129810227	129810316	129809342	129810316	NA	NA	NA	NA	NA	NA	NA	NA	NA	NA
C03	K562K700E_DMSO-K562WT_DMSO	-0.0704424	0.00182764	0.0646488	alt_3prime_41773	ENSG00000077232.15	DNAJC10	A3	0	0	0	0	0.871973	0.942416	pass	pass	0	pass	-0.839802	4.62677e-10	134	271	0.439847	0.611486	20	16	-0.888524	2.56855e-85	13973	28477	FALSE	chr2	+	182717016	182717072	182718157	182718290	182717941	182718290	NA	NA	NA	NA	NA	NA	NA	NA	NA	NA
C03	K562K700E_DMSO-K562WT_DMSO	0.122397	0.00185921	0.0653187	alt_3prime_35450	ENSG00000130175.8	PRKCSH	A3	0	0	0	0	0.637608	0.515211	pass	pass	0	pass	0.335184	0.107971	124	110	-0.42533	0.0948882	70	105	-0.0737061	0.271245	22109	25638	FALSE	chr19	+	11447574	11447618	11447723	11447789	11447693	11447789	NA	NA	NA	NA	NA	NA	NA	NA	NA	NA
C03	K562K700E_DMSO-K562WT_DMSO	0.034361	0.00186862	0.0655495	alt_3prime_16912	ENSG00000139641.11	ESYT1	A3	0	0	0	0	0.107622	0.0732614	pass	pass	0	pass	0.12763	0.671771	80	83	-0.486365	7.09711e-09	664	1044	-0.614576	1.39022e-49	47036	79388	FALSE	chr12	+	56133781	56133873	56134110	56134181	56134080	56134181	NA	NA	NA	NA	NA	NA	NA	NA	NA	NA
C03	K562K700E_DMSO-K562WT_DMSO	0.132146	0.00187638	0.0656221	alt_3prime_57262	ENSG00000164199.14	GPR98	A3	0	0	3	0	0.13694	0.00479417	pass	fail	1	pass	2.67328	0.00314634	10	2	-2.29208	1.24689e-62	64	348	-1.989	0	23525	103078	FALSE	chr5	+	90675243	90675445	90676080	90676209	90676065	90676209	NA	NA	NA	NA	NA	NA	NA	NA	NA	NA
C03	K562K700E_DMSO-K562WT_DMSO	-0.0262964	0.00189519	0.0659801	alt_3prime_60429	ENSG00000204469.11	PRRC2A	A3	0	0	0	3	0.969234	0.99553	pass	fail	1	pass	0.143324	0.356281	274	280	2.76606	0.0236711	9	1	0.139911	0.00347401	51831	51795	FALSE	chr6	+	31634472	31634557	31634798	31634977	31634753	31634977	NA	NA	NA	NA	NA	NA	NA	NA	NA	NA
C03	K562K700E_DMSO-K562WT_DMSO	0.023006	0.00190354	0.0661709	alt_3prime_10456	ENSG00000122952.15	ZWINT	A3	0	0	0	0	0.961484	0.938478	pass	pass	0	pass	0.0554463	0.638426	741	808	-0.661195	0.0809131	30	52	0.103141	0.0643018	28007	28831	FALSE	chr10	-	56358377	56358459	56357949	56358148	56357949	56358185	NA	NA	NA	NA	NA	NA	NA	NA	NA	NA
C03	K562K700E_DMSO-K562WT_DMSO	-0.0280152	0.00192961	0.0669762	alt_3prime_26993	ENSG00000205250.7	E2F4	A3	0	0	0	3	0.970662	0.998677	pass	fail	1	pass	0.702842	4.82939e-10	348	240	4.64946	0.000226972	10	0	0.957753	2.41091e-92	18446	10479	FALSE	chr16	+	67192761	67192870	67193067	67193119	67193009	67193119	NA	NA	NA	NA	NA	NA	NA	NA	NA	NA
C03	K562K700E_DMSO-K562WT_DMSO	0.254472	0.00193262	0.0669801	alt_3prime_16808	ENSG00000205352.9	PRR13	A3	0	0	0	0	0.881899	0.627427	pass	pass	0	pass	1.53233	1.83127e-09	70	27	-0.660825	0.494746	9	16	0.52906	9.22016e-29	15058	11512	FALSE	chr12	+	53442695	53442733	53443567	53443773	53443487	53443773	NA	NA	NA	NA	NA	NA	NA	NA	NA	NA
C03	K562K700E_DMSO-K562WT_DMSO	0.142831	0.00197327	0.0681588	alt_3prime_13796	ENSG00000023191.15	RNH1	A3	0	0	0	0	0.685994	0.543163	pass	pass	0	pass	0.947109	1.22653e-10	204	120	0.0636024	0.898027	94	101	0.238314	8.60311e-07	20740	19446	FALSE	chr11	-	504824	504888	502062	502181	502062	502249	NA	NA	NA	NA	NA	NA	NA	NA	NA	NA
C03	K562K700E_DMSO-K562WT_DMSO	0.027694	0.00197549	0.0681588	alt_3prime_36101	ENSG00000266976.1	AC079466.1	A3	0	0	2	0	0.0392671	0.0115731	pass	fail	1	pass	3.04865	3.04111e-08	28	4	1.30419	8.6034e-44	682	308	0.845475	3.50177e-108	206668	126950	FALSE	chr19	+	28611986	28612061	28612439	28612822	28612421	28612822	NA	NA	NA	NA	NA	NA	NA	NA	NA	NA
C03	K562K700E_DMSO-K562WT_DMSO	0.025648	0.00198516	0.0682882	alt_3prime_42805	ENSG00000084754.9	HADHA	A3	0	0	0	0	0.0307129	0.00506497	pass	pass	0	pass	2.30139	1.59306e-07	32	7	-0.338462	2.14071e-05	1013	1438	-0.274326	1.2716e-10	56880	75939	FALSE	chr2	-	26215053	26215093	26214443	26214561	26214443	26214576	NA	NA	NA	NA	NA	NA	NA	NA	NA	NA
C03	K562K700E_DMSO-K562WT_DMSO	0.0344804	0.00199902	0.0686254	alt_3prime_3739	ENSG00000143353.10	LYPLAL1	A3	0	0	2	0	0.0392457	0.00476523	pass	fail	1	pass	2.2962	0.0066594	12	3	-0.682699	7.42296e-11	285	510	-0.717587	1.14585e-41	4912	8885	FALSE	chr1	+	219173927	219173981	219179147	219179246	219179130	219179246	NA	NA	NA	NA	NA	NA	NA	NA	NA	NA
C03	K562K700E_DMSO-K562WT_DMSO	0.112909	0.00200091	0.0686254	alt_3prime_64880	ENSG00000196367.11	TRRAP	A3	0	0	3	0	0.129213	0.0163043	pass	fail	1	pass	2.95506	0.00161126	12	2	-0.163031	0.634834	81	102	-0.0230539	0.992649	20174	22658	FALSE	chr7	+	98981769	98981960	98983264	98983459	98983240	98983459	NA	NA	NA	NA	NA	NA	NA	NA	NA	NA
C03	K562K700E_DMSO-K562WT_DMSO	-0.157523	0.00201786	0.0691044	alt_3prime_12131	ENSG00000166801.14	FAM111A	A3	0	0	0	0	0.42953	0.587052	pass	pass	0	pass	0.364153	0.38039	33	29	1.29857	0.0002331	45	20	0.41609	1.83136e-16	9658	7951	FALSE	chr11	+	59145847	59145856	59148836	59148953	59148797	59148953	NA	NA	NA	NA	NA	NA	NA	NA	NA	NA
C03	K562K700E_DMSO-K562WT_DMSO	0.17492	0.00203097	0.0693475	alt_3prime_15659	ENSG00000166002.5	SMCO4	A3	0	0	2	0	0.237767	0.0628471	pass	fail	1	pass	2.10419	0.000747253	18	5	-0.0645003	0.925961	59	69	0.0904853	0.577969	1583	1647	FALSE	chr11	-	93499276	93499348	93478472	93479269	93478472	93479284	NA	NA	NA	NA	NA	NA	NA	NA	NA	NA
C03	K562K700E_DMSO-K562WT_DMSO	0.0212055	0.0020435	0.069547	alt_3prime_4875	ENSG00000198793.11	MTOR	A3	0	0	3	0	0.0260717	0.00486618	pass	fail	1	pass	2.1672	0.175674	6	1	-0.0662955	0.802105	210	247	0.00161666	1	36223	39958	FALSE	chr1	-	11128454	11128552	11128004	11128126	11128004	11128150	NA	NA	NA	NA	NA	NA	NA	NA	NA	NA
C03	K562K700E_DMSO-K562WT_DMSO	-0.0644638	0.00204887	0.069547	alt_3prime_28020	ENSG00000103426.11	CORO7-PAM16	A3	3	0	0	0	0.0255603	0.0900241	fail	pass	1	pass	-1.75819	0.195831	2	7	0.200063	0.587763	70	67	-0.0440315	0.689285	11041	12585	FALSE	chr16	-	4361985	4362160	4361361	4361469	4361361	4361803	NA	NA	NA	NA	NA	NA	NA	NA	NA	NA
C03	K562K700E_DMSO-K562WT_DMSO	-0.0322412	0.0020529	0.0695817	alt_3prime_40344	ENSG00000143924.17	EML4	A3	0	0	0	3	0.961557	0.993798	pass	fail	1	pass	0.281823	0.122517	166	155	2.75764	0.078278	7	1	0.270133	3.28397e-08	16180	14781	FALSE	chr2	+	42284634	42284703	42286323	42286379	42286269	42286379	NA	NA	NA	NA	NA	NA	NA	NA	NA	NA
C03	K562K700E_DMSO-K562WT_DMSO	0.435673	0.00208456	0.0703448	alt_3prime_33946	ENSG00000141391.12	SLMO1	A3	0	0	3	0	0.435673	0	pass	fail	1	pass	6.05259	0.000219001	8	0	-0.2841	0.826968	10	14	0.213615	0.12226	1022	966	FALSE	chr18	+	12407948	12408007	12421540	12421629	12421522	12421629	NA	NA	NA	NA	NA	NA	NA	NA	NA	NA
C03	K562K700E_DMSO-K562WT_DMSO	0.0626586	0.00210415	0.0707215	alt_3prime_33959	ENSG00000101639.17	CEP192	A3	0	0	2	0	0.0739931	0.0113346	pass	fail	1	pass	2.57195	1.82228e-06	25	5	-0.20584	0.172615	305	394	-0.251608	3.20057e-08	28766	37847	FALSE	chr18	+	13008500	13008631	13012973	13013025	13012950	13013025	NA	NA	NA	NA	NA	NA	NA	NA	NA	NA
C03	K562K700E_DMSO-K562WT_DMSO	0.067264	0.00212853	0.0711008	alt_3prime_16715	ENSG00000135476.10	ESPL1	A3	0	0	3	0	0.0702138	0.00294985	pass	fail	1	pass	3.86334	0.0052176	6	0	-0.259899	0.380206	80	107	-0.126488	0.0258768	12922	15556	FALSE	chr12	+	53272721	53272857	53274817	53274952	53274790	53274952	NA	NA	NA	NA	NA	NA	NA	NA	NA	NA
C03	K562K700E_DMSO-K562WT_DMSO	0.0915501	0.00213918	0.0712904	alt_3prime_32378	ENSG00000168610.13	STAT3	A3	0	0	0	0	0.915263	0.823713	pass	pass	0	pass	0.269399	0.012977	454	425	-0.931988	0.000131203	43	91	0.0549637	0.478673	24667	26173	FALSE	chr17	-	42317182	42317224	42316789	42316851	42316789	42316901	NA	NA	NA	NA	NA	NA	NA	NA	NA	NA
C03	K562K700E_DMSO-K562WT_DMSO	0.0900387	0.00214038	0.0712904	alt_3prime_35407	ENSG00000127616.16	SMARCA4	A3	0	0	0	0	0.767773	0.677734	pass	pass	0	pass	0.0156487	0.961906	243	272	-0.63189	0.00173822	74	129	-0.123134	0.0170727	32724	39260	FALSE	chr19	+	11035022	11035132	11041298	11041466	11041307	11041466	NA	NA	NA	NA	NA	NA	NA	NA	NA	NA
C03	K562K700E_DMSO-K562WT_DMSO	-0.0586116	0.00216755	0.0719874	alt_3prime_28735	ENSG00000005194.13	CIAPIN1	A3	0	0	0	0	0.85049	0.909101	pass	pass	0	pass	0.182997	0.180075	332	332	1.00434	0.000858741	59	33	0.275903	4.20114e-08	12377	11300	FALSE	chr16	-	57440772	57440933	57439182	57439295	57439182	57439334	NA	NA	NA	NA	NA	NA	NA	NA	NA	NA
C03	K562K700E_DMSO-K562WT_DMSO	0.154343	0.00219531	0.0727003	alt_3prime_33784	ENSG00000181396.11	OGFOD3	A3	0	0	3	0	0.222475	0.0681319	pass	fail	1	pass	1.20683	0.288462	8	4	-0.729823	0.0637986	27	51	0.205058	0.0011009	5606	5359	FALSE	chr17	-	82398196	82398319	82390116	82392534	82390116	82393444	NA	NA	NA	NA	NA	NA	NA	NA	NA	NA
C03	K562K700E_DMSO-K562WT_DMSO	0.0912573	0.00220059	0.0727057	alt_3prime_70594	ENSG00000179950.12	PUF60	A3	0	0	0	0	0.888457	0.7972	pass	pass	0	pass	0.318168	0.0729701	176	160	-0.687326	0.153223	22	40	0.369253	3.71313e-15	20874	17883	FALSE	chr8	-	143829280	143829299	143824313	143824396	143824313	143824399	NA	NA	NA	NA	NA	NA	NA	NA	NA	NA
C03	K562K700E_DMSO-K562WT_DMSO	0.103468	0.00220437	0.0727057	alt_3prime_42535	ENSG00000151353.13	TMEM18	A3	0	0	0	0	0.210384	0.106916	pass	pass	0	pass	0.830363	0.0367741	35	22	-0.305651	0.144243	128	178	0.0864657	0.392861	3800	3959	FALSE	chr2	-	677289	677406	675609	675630	675609	676238	NA	NA	NA	NA	NA	NA	NA	NA	NA	NA
C03	K562K700E_DMSO-K562WT_DMSO	-0.0683125	0.00221122	0.0727057	alt_3prime_53650	ENSG00000175455.13	CCDC14	A3	0	0	0	3	0.920661	0.988974	pass	fail	1	pass	-0.120149	0.661489	90	110	2.6035	0.0357218	8	1	-0.388777	2.98705e-17	17210	24798	FALSE	chr3	-	123956740	123956795	123955843	123955965	123955843	123956427	NA	NA	NA	NA	NA	NA	NA	NA	NA	NA
C03	K562K700E_DMSO-K562WT_DMSO	-0.166233	0.0022313	0.0732614	alt_3prime_15021	ENSG00000149743.12	TRPT1	A3	3	0	0	0	0.0396278	0.205861	fail	pass	1	pass	-1.29834	0.269748	3	8	1.34849	3.26478e-06	64	28	0.144569	0.093501	3047	3053	FALSE	chr11	-	64224285	64224341	64223799	64223967	64223799	64224213	NA	NA	NA	NA	NA	NA	NA	NA	NA	NA
C03	K562K700E_DMSO-K562WT_DMSO	0.0849378	0.00224641	0.0735083	alt_3prime_21078	ENSG00000134884.12	ARGLU1	A3	0	0	1	0	0.131817	0.0468788	pass	fail	1	pass	1.8802	0.0025852	19	6	0.345496	0.13546	127	111	-0.133244	0.0184647	12087	14575	FALSE	chr13	-	106559432	106559657	106557048	106557131	106557048	106557616	NA	NA	NA	NA	NA	NA	NA	NA	NA	NA
C03	K562K700E_DMSO-K562WT_DMSO	0.363587	0.00225155	0.0735083	alt_3prime_19442	ENSG00000136044.10	APPL2	A3	0	0	3	0	0.383825	0.0202381	pass	fail	1	pass	4.00867	3.96302e-05	11	1	-0.365608	0.561208	23	32	-0.0639941	0.670731	2592	3004	FALSE	chr12	-	105208158	105208199	105207971	105208029	105207971	105208047	NA	NA	NA	NA	NA	NA	NA	NA	NA	NA
C03	K562K700E_DMSO-K562WT_DMSO	-0.0463826	0.00225678	0.0735748	alt_3prime_16332	ENSG00000111788.10	RP11-22B23.1	A3	3	0	0	0	0.0224868	0.0688694	fail	pass	1	pass	-1.76399	0.220658	2	7	-0.35032	0.247199	65	94	-0.356405	2.10041e-09	3981	5654	FALSE	chr12	+	9294432	9294518	9294817	9294963	9294647	9294963	NA	NA	NA	NA	NA	NA	NA	NA	NA	NA
C03	K562K700E_DMSO-K562WT_DMSO	-0.224009	0.00227432	0.0738358	alt_3prime_3654	ENSG00000117625.12	RCOR3	A3	0	0	0	0	0.278006	0.502015	pass	pass	0	pass	-1.57518	0.000394743	9	29	-0.198614	0.813715	23	30	-0.366694	1.92398e-10	4448	6309	TRUE	chr1	+	211304083	211304140	211312720	211312804	211312355	211312804	NA	NA	NA	NA	NA	NA	NA	NA	NA	NA
C03	K562K700E_DMSO-K562WT_DMSO	-0.0660296	0.00227864	0.0738703	alt_3prime_23814	ENSG00000086666.17	ZFAND6	A3	0	0	0	0	0.911211	0.977241	pass	pass	0	pass	-0.561601	1.64772e-06	222	371	1.48587	0.0297933	22	9	-0.562258	3.04617e-28	6365	10384	FALSE	chr15	+	80120328	80120498	80121748	80121820	80121712	80121820	NA	NA	NA	NA	NA	NA	NA	NA	NA	NA
C03	K562K700E_DMSO-K562WT_DMSO	0.0432226	0.00230908	0.0742896	alt_3prime_16806	ENSG00000205352.9	PRR13	A3	0	0	0	0	0.096965	0.0537425	pass	pass	0	pass	1.53233	1.83127e-09	70	27	0.580143	2.13518e-10	647	484	0.52906	9.22016e-29	15058	11512	FALSE	chr12	+	53442695	53442733	53443391	53443536	53443487	53443536	NA	NA	NA	NA	NA	NA	NA	NA	NA	NA
C03	K562K700E_DMSO-K562WT_DMSO	0.0719828	0.00231089	0.0742896	alt_3prime_52680	ENSG00000077097.12	TOP2B	A3	0	0	0	0	0.279296	0.207313	pass	pass	0	pass	0.320861	0.185849	98	88	-0.262633	0.0801332	253	338	-0.202423	3.88203e-06	57952	73443	FALSE	chr3	-	25664229	25664340	25645300	25645455	25645300	25645470	NA	NA	NA	NA	NA	NA	NA	NA	NA	NA
C03	K562K700E_DMSO-K562WT_DMSO	0.198241	0.00233538	0.0749714	alt_3prime_51893	ENSG00000152601.16	MBNL1	A3	0	0	0	0	0.394134	0.195892	pass	pass	0	pass	0.264435	0.643355	20	19	-1.16757	2.34501e-05	31	77	-0.575776	1.38376e-46	68629	112590	TRUE	chr3	+	152300205	152300367	152301919	152302449	152300881	152302449	NA	NA	NA	NA	NA	NA	NA	NA	NA	NA
C03	K562K700E_DMSO-K562WT_DMSO	0.142378	0.00235668	0.07518	alt_3prime_61474	ENSG00000066651.16	TRMT11	A3	0	0	0	0	0.229835	0.0874565	pass	pass	0	pass	1.08654	0.0177092	27	14	-0.549583	0.00610628	89	146	-0.329527	9.55922e-11	8478	11764	TRUE	chr6	+	126008369	126008472	126011253	126011274	126010925	126011274	NA	NA	NA	NA	NA	NA	NA	NA	NA	NA
C03	K562K700E_DMSO-K562WT_DMSO	0.205002	0.00236801	0.0753908	alt_3prime_16809	ENSG00000205352.9	PRR13	A3	0	2	0	0	0.911994	0.706992	fail	pass	1	pass	1.53233	1.83127e-09	70	27	-0.62573	0.639823	6	11	0.52906	9.22016e-29	15058	11512	FALSE	chr12	+	53442695	53442733	53443679	53443773	53443487	53443773	NA	NA	NA	NA	NA	NA	NA	NA	NA	NA
C03	K562K700E_DMSO-K562WT_DMSO	-0.183869	0.00238633	0.0755927	alt_3prime_33336	ENSG00000070526.13	ST6GALNAC1	A3	0	0	0	0	0.620574	0.804443	pass	pass	0	pass	-1.54029	7.71177e-18	57	189	-0.219927	0.676782	36	47	-1.11774	1.01217e-116	7433	17735	FALSE	chr17	-	76626651	76626789	76624761	76626095	76624761	76626392	NA	NA	NA	NA	NA	NA	NA	NA	NA	NA
C03	K562K700E_DMSO-K562WT_DMSO	0.0331444	0.00238745	0.0755927	alt_3prime_16970	ENSG00000182199.9	SHMT2	A3	0	1	0	0	0.984363	0.951218	fail	pass	1	pass	-0.801635	2.20865e-22	481	950	-2.47977	7.14824e-08	8	49	-0.8925	1.99017e-89	19240	39471	FALSE	chr12	+	57232211	57232292	57232425	57232487	57232453	57232487	NA	NA	NA	NA	NA	NA	NA	NA	NA	NA
C03	K562K700E_DMSO-K562WT_DMSO	-0.0481867	0.00239098	0.0756009	alt_3prime_25802	ENSG00000140983.12	RHOT2	A3	0	0	0	0	0.930055	0.978242	pass	pass	0	pass	0.316017	0.00681259	367	334	2.12508	2.78413e-05	28	7	0.365771	5.36014e-15	19955	17100	TRUE	chr16	+	668656	668699	670123	670175	669553	670175	NA	NA	NA	NA	NA	NA	NA	NA	NA	NA
C03	K562K700E_DMSO-K562WT_DMSO	0.173661	0.00240854	0.0759511	alt_3prime_24848	ENSG00000128915.10	ICE2	A3	0	0	0	0	0.75951	0.585849	pass	pass	0	pass	0.106002	0.710122	91	95	-1.04635	0.0003601	29	68	-0.386307	7.42421e-16	12258	17653	FALSE	chr15	-	60476063	60476167	60468061	60468162	60468061	60468322	NA	NA	NA	NA	NA	NA	NA	NA	NA	NA
C03	K562K700E_DMSO-K562WT_DMSO	-0.104678	0.00241851	0.0759511	alt_3prime_72067	ENSG00000148362.9	C9orf142	A3	0	0	0	0	0.802007	0.906684	pass	pass	0	pass	-0.182051	0.381545	124	160	1.13239	0.0201085	31	16	-0.0164384	1	4678	5242	TRUE	chr9	+	136992491	136992562	136992925	136992974	136992640	136992974	NA	NA	NA	NA	NA	NA	NA	NA	NA	NA
C03	K562K700E_DMSO-K562WT_DMSO	0.223489	0.00244615	0.0765961	alt_3prime_52873	ENSG00000185219.14	ZNF445	A3	0	0	2	0	0.255747	0.0322581	pass	fail	1	pass	2.06706	0.0749443	8	2	-1.01957	0.00459866	22	51	-0.202933	9.36343e-05	11323	14356	FALSE	chr3	-	44450868	44450962	44450121	44450573	44450121	44450584	NA	NA	NA	NA	NA	NA	NA	NA	NA	NA
C03	K562K700E_DMSO-K562WT_DMSO	-0.0180074	0.00245546	0.076626	alt_3prime_50400	ENSG00000168137.14	SETD5	A3	3	0	0	0	0.00408998	0.0220973	fail	pass	1	pass	-2.64935	0.141147	1	5	-0.419433	0.00603487	160	239	-0.429734	1.62125e-22	27781	41278	TRUE	chr3	+	9434824	9434882	9435728	9435825	9435004	9435825	NA	NA	NA	NA	NA	NA	NA	NA	NA	NA
C03	K562K700E_DMSO-K562WT_DMSO	0.0329485	0.00246732	0.0768564	alt_3prime_42473	ENSG00000168385.16	2002-09-01	A3	0	0	0	0	0.0627631	0.0298145	pass	pass	0	pass	1.14896	0.00528511	30	15	0.0207409	0.957577	444	490	0.0377172	0.724709	33638	36137	FALSE	chr2	+	241335126	241335212	241335975	241336070	241335959	241336070	NA	NA	NA	NA	NA	NA	NA	NA	NA	NA
C03	K562K700E_DMSO-K562WT_DMSO	-0.113624	0.00249386	0.0775785	alt_3prime_14592	ENSG00000149187.16	CELF1	A3	0	0	0	0	0.748429	0.862053	pass	pass	0	pass	0.110783	0.610446	150	157	1.19936	0.000290918	51	24	0.230306	6.27816e-07	33638	31586	FALSE	chr11	-	47482695	47482856	47478877	47478940	47478877	47478952	NA	NA	NA	NA	NA	NA	NA	NA	NA	NA
C03	K562K700E_DMSO-K562WT_DMSO	-0.116488	0.0025313	0.0784261	alt_3prime_16470	ENSG00000013573.15	DDX11	A3	0	0	0	0	0.216838	0.333326	pass	pass	0	pass	-0.4378	0.289945	25	38	0.387753	0.161505	89	76	0.0345195	0.810949	15305	16507	FALSE	chr12	+	31089403	31089490	31089886	31089999	31089891	31089999	NA	NA	NA	NA	NA	NA	NA	NA	NA	NA
C03	K562K700E_DMSO-K562WT_DMSO	-0.0437758	0.00255604	0.0789332	alt_3prime_20329	ENSG00000133119.11	RFC3	A3	0	0	0	2	0.945612	0.989387	pass	fail	1	pass	0.0333	0.88678	208	229	2.29836	0.0159603	12	3	0.205172	0.000102313	10916	10425	FALSE	chr13	+	33835148	33835217	33837464	33837496	33836104	33837496	NA	NA	NA	NA	NA	NA	NA	NA	NA	NA
C03	K562K700E_DMSO-K562WT_DMSO	-0.139176	0.00260358	0.0799147	alt_3prime_69671	ENSG00000029534.18	ANK1	A3	0	0	0	0	0.263799	0.402975	pass	pass	0	pass	-0.42639	0.0348031	90	136	0.47071	0.000512445	251	203	0.339915	1.49655e-15	59372	51742	FALSE	chr8	-	41684544	41684690	41672354	41672912	41672354	41672426	NA	NA	NA	NA	NA	NA	NA	NA	NA	NA
C03	K562K700E_DMSO-K562WT_DMSO	-0.154409	0.00261572	0.0801807	alt_3prime_67309	ENSG00000168255.17	POLR2J3	A3	0	0	0	0	0.649224	0.803633	pass	pass	0	pass	-0.550692	0.0052888	78	131	0.638692	0.11454	42	30	0.158674	0.00777756	7262	7217	FALSE	chr7	-	102569835	102569924	102566288	102568184	102566288	102567083	NA	NA	NA	NA	NA	NA	NA	NA	NA	NA
C03	K562K700E_DMSO-K562WT_DMSO	-0.0888547	0.00262316	0.0802828	alt_3prime_64413	ENSG00000011426.9	ANLN	A3	0	0	0	2	0.892285	0.98114	pass	fail	1	pass	0.118634	0.550469	171	177	2.67401	0.000194536	19	3	0.217295	1.11597e-05	16916	16079	FALSE	chr7	+	36420224	36420314	36420612	36420744	36420597	36420744	NA	NA	NA	NA	NA	NA	NA	NA	NA	NA
C03	K562K700E_DMSO-K562WT_DMSO	-0.044556	0.00262601	0.0802828	alt_3prime_66757	ENSG00000130305.15	NSUN5	A3	0	0	0	0	0.923617	0.968173	pass	pass	0	pass	0.284414	0.0735956	214	200	1.54616	0.0438354	18	7	0.214252	4.2348e-05	11960	11387	FALSE	chr7	-	73304747	73304857	73304230	73304404	73304230	73304408	NA	NA	NA	NA	NA	NA	NA	NA	NA	NA
C03	K562K700E_DMSO-K562WT_DMSO	-0.0314088	0.00263973	0.0803678	alt_3prime_42900	ENSG00000115241.10	PPM1G	A3	0	0	0	0	0.942667	0.974076	pass	pass	0	pass	0.189977	0.0673829	581	576	1.36346	0.0010789	35	15	0.20279	1.36994e-05	34110	32712	FALSE	chr2	-	27382126	27382228	27381194	27381721	27381194	27381805	NA	NA	NA	NA	NA	NA	NA	NA	NA	NA
C03	K562K700E_DMSO-K562WT_DMSO	0.0239484	0.00263975	0.0803678	alt_3prime_17051	ENSG00000135655.12	USP15	A3	0	0	2	0	0.0312453	0.00729695	pass	fail	1	pass	1.68139	0.0567666	10	3	-0.302663	0.0154241	298	409	-0.103341	0.0513937	42379	50160	FALSE	chr12	+	62389634	62389699	62389797	62389873	62389783	62389873	NA	NA	NA	NA	NA	NA	NA	NA	NA	NA
C03	K562K700E_DMSO-K562WT_DMSO	-0.0665966	0.00264056	0.0803678	alt_3prime_14283	ENSG00000251381.5	LINC00958	A3	0	0	0	3	0.927451	0.994048	pass	fail	1	pass	0.746721	0.000753318	88	59	4.01461	0.00259407	7	0	1.2453	9.39231e-196	69058	32179	FALSE	chr11	-	12989456	12989537	12984226	12984338	12984226	12986144	NA	NA	NA	NA	NA	NA	NA	NA	NA	NA
C03	K562K700E_DMSO-K562WT_DMSO	0.0600973	0.00271129	0.0819622	alt_3prime_21503	ENSG00000126777.16	KTN1	A3	0	0	3	0	0.0608566	0.000759301	pass	fail	1	pass	5.49868	4.42838e-10	19	0	-0.645707	7.57941e-10	285	498	-0.546894	1.97371e-35	24302	39058	FALSE	chr14	+	55633235	55633341	55634526	55634658	55634513	55634658	NA	NA	NA	NA	NA	NA	NA	NA	NA	NA
C03	K562K700E_DMSO-K562WT_DMSO	0.136459	0.00278486	0.0834335	alt_3prime_17400	ENSG00000136051.12	KIAA1033	A3	0	0	0	0	0.231081	0.0946216	pass	pass	0	pass	0.681816	0.0837084	36	25	-0.820511	8.39755e-09	122	241	-0.553798	5.12746e-31	10483	16935	FALSE	chr12	+	105120555	105120597	105121101	105121204	105121089	105121204	NA	NA	NA	NA	NA	NA	NA	NA	NA	NA
C03	K562K700E_DMSO-K562WT_DMSO	-0.214462	0.00284266	0.0841322	alt_3prime_27847	ENSG00000008710.16	PKD1	A3	0	0	0	1	0.678001	0.892462	pass	fail	1	pass	-1.25062	0.000224195	18	49	0.676908	0.616889	9	6	-0.903235	3.89145e-86	12701	26226	FALSE	chr16	-	2093544	2093738	2092480	2092592	2092480	2093093	NA	NA	NA	NA	NA	NA	NA	NA	NA	NA
C03	K562K700E_DMSO-K562WT_DMSO	0.140287	0.00284662	0.0841322	alt_3prime_19123	ENSG00000175197.9	DDIT3	A3	0	0	1	0	0.165579	0.0252921	pass	fail	1	pass	2.11278	0.00141966	18	5	-0.870796	6.91789e-07	86	177	-0.762412	1.39415e-60	14049	26338	FALSE	chr12	-	57517706	57517753	57517269	57517424	57517269	57517459	NA	NA	NA	NA	NA	NA	NA	NA	NA	NA
C03	K562K700E_DMSO-K562WT_DMSO	0.0398227	0.00284859	0.0841322	alt_3prime_784	ENSG00000121766.13	ZCCHC17	A3	0	0	3	0	0.0398227	0	pass	fail	1	pass	6.79557	8.31781e-08	13	0	0.087882	0.656277	327	345	0.118869	0.0500425	10277	10446	FALSE	chr1	+	31338957	31339048	31346640	31346740	31346619	31346740	NA	NA	NA	NA	NA	NA	NA	NA	NA	NA
C03	K562K700E_DMSO-K562WT_DMSO	0.0280054	0.0029659	0.0870978	alt_3prime_3384	ENSG00000157181.13	C1orf27	A3	0	0	2	0	0.0591046	0.0310991	pass	fail	1	pass	0.812277	0.33307	9	6	-0.111004	0.67115	148	179	-0.0764138	0.293787	11311	13155	FALSE	chr1	+	186388442	186388548	186389588	186389624	186389583	186389624	NA	NA	NA	NA	NA	NA	NA	NA	NA	NA
C03	K562K700E_DMSO-K562WT_DMSO	0.040657	0.00297913	0.0873753	alt_3prime_51011	ENSG00000011198.6	ABHD5	A3	0	0	2	0	0.0582899	0.0176328	pass	fail	1	pass	2.63131	6.46428e-05	19	3	0.92335	2.23763e-15	307	181	0.775034	2.97613e-68	28159	18152	TRUE	chr3	+	43699276	43699361	43702215	43702339	43701912	43702339	NA	NA	NA	NA	NA	NA	NA	NA	NA	NA
C03	K562K700E_DMSO-K562WT_DMSO	0.120747	0.00298602	0.0874661	alt_3prime_35923	ENSG00000196705.7	ZNF431	A3	0	0	0	0	0.634322	0.513575	pass	pass	0	pass	-0.104475	0.748038	68	83	-0.820014	0.00194538	39	78	-0.390488	4.79044e-15	8000	11526	FALSE	chr19	+	21166335	21166461	21167571	21167666	21167568	21167666	NA	NA	NA	NA	NA	NA	NA	NA	NA	NA
C03	K562K700E_DMSO-K562WT_DMSO	0.0833755	0.00307216	0.0894219	alt_3prime_6476	ENSG00000162694.12	EXTL2	A3	0	0	2	0	0.105781	0.0224052	pass	fail	1	pass	1.54774	0.169193	7	3	-0.744614	0.000389602	59	111	-0.453409	1.50929e-15	4120	6220	FALSE	chr1	-	100888753	100888828	100877519	100877903	100877519	100878447	NA	NA	NA	NA	NA	NA	NA	NA	NA	NA
C03	K562K700E_DMSO-K562WT_DMSO	-0.12116	0.00309859	0.0898514	alt_3prime_37321	ENSG00000090971.4	NAT14	A3	0	0	0	0	0.78638	0.90754	pass	pass	0	pass	-0.840407	0.000242146	49	99	0.593553	0.543201	13	10	-0.393347	1.03511e-09	2908	4221	FALSE	chr19	+	55485661	55485780	55487054	55487568	55486408	55487568	NA	NA	NA	NA	NA	NA	NA	NA	NA	NA
C03	K562K700E_DMSO-K562WT_DMSO	-0.121227	0.00312141	0.0902905	alt_3prime_50976	ENSG00000114857.16	NKTR	A3	0	0	0	2	0.858358	0.979585	pass	fail	1	pass	-0.833215	1.19541e-05	68	136	2.03945	0.0500699	11	3	-0.473144	1.27087e-28	38252	58593	FALSE	chr3	+	42632676	42632823	42633628	42633735	42633580	42633735	NA	NA	NA	NA	NA	NA	NA	NA	NA	NA
C03	K562K700E_DMSO-K562WT_DMSO	0.203994	0.00312156	0.0902905	alt_3prime_66625	ENSG00000146733.12	PSPH	A3	0	1	0	0	0.953623	0.74963	fail	pass	1	pass	0.939153	0.000721478	58	34	-1.51032	0.27376	3	11	-1.04874	1.87428e-86	4704	10749	FALSE	chr7	-	56051138	56051288	56033961	56034106	56033961	56034154	NA	NA	NA	NA	NA	NA	NA	NA	NA	NA
C03	K562K700E_DMSO-K562WT_DMSO	-0.0989558	0.00313525	0.0904123	alt_3prime_15200	ENSG00000175376.7	EIF1AD	A3	0	0	0	1	0.787993	0.886949	pass	fail	1	pass	0.432142	0.18466	46	39	1.4146	0.121984	13	5	0.677667	2.45873e-40	9093	6257	FALSE	chr11	-	66001910	66002007	66000303	66000476	66000303	66000481	NA	NA	NA	NA	NA	NA	NA	NA	NA	NA
C03	K562K700E_DMSO-K562WT_DMSO	0.225982	0.00315108	0.0906899	alt_3prime_18010	ENSG00000226210.3	WASH7P	A3	0	0	0	0	0.756231	0.53025	pass	pass	0	pass	1.90448	7.69105e-07	33	10	0.466216	0.724394	11	9	0.516509	1.38802e-24	9404	7257	FALSE	chr12	-	26801	26954	18373	18471	18373	22032	NA	NA	NA	NA	NA	NA	NA	NA	NA	NA
C03	K562K700E_DMSO-K562WT_DMSO	-0.0272837	0.00316967	0.0910491	alt_3prime_7956	ENSG00000047410.12	TPR	A3	0	0	0	0	0.961194	0.988478	pass	pass	0	pass	-0.745929	1.71532e-18	421	798	1.0209	0.253592	17	9	-0.735089	6.81131e-77	72070	132167	FALSE	chr1	-	186333122	186333394	186332195	186332327	186332195	186332343	NA	NA	NA	NA	NA	NA	NA	NA	NA	NA
C03	K562K700E_DMSO-K562WT_DMSO	0.0525674	0.00324683	0.0922482	alt_3prime_4925	ENSG00000116809.10	ZBTB17	A3	0	0	0	0	0.104683	0.052116	pass	pass	0	pass	0.815606	0.416994	9	6	-0.299523	0.301918	78	108	-0.203268	0.000964514	5033	6393	FALSE	chr1	-	15942529	15942738	15941869	15942420	15941869	15942441	NA	NA	NA	NA	NA	NA	NA	NA	NA	NA
C03	K562K700E_DMSO-K562WT_DMSO	-0.0871451	0.00324865	0.0922482	alt_3prime_73733	ENSG00000148399.10	DPH7	A3	0	0	0	0	0.0947786	0.181924	pass	pass	0	pass	-0.310344	0.764694	8	12	0.748724	0.0025977	80	54	-0.011682	1	7719	8609	FALSE	chr9	-	137576080	137576167	137574208	137574843	137574208	137574846	NA	NA	NA	NA	NA	NA	NA	NA	NA	NA
C03	K562K700E_DMSO-K562WT_DMSO	0.375718	0.00325319	0.0922482	alt_3prime_55046	ENSG00000269893.5	SNHG8	A3	0	2	0	0	0.761636	0.385918	fail	pass	1	pass	1.43345	0.030213	15	6	-1.07782	0.369845	4	11	-0.0780259	0.259544	15084	17656	FALSE	chr4	+	118278758	118278792	118278966	118279137	118278934	118279137	NA	NA	NA	NA	NA	NA	NA	NA	NA	NA
C03	K562K700E_DMSO-K562WT_DMSO	0.0558722	0.00328063	0.0929123	alt_3prime_34568	ENSG00000167220.10	HDHD2	A3	0	3	0	0	0.980353	0.924481	fail	pass	1	pass	0.61334	0.00261368	105	78	-1.44202	0.423455	2	6	0.333472	2.22069e-09	6495	5695	FALSE	chr18	-	47136339	47136449	47134496	47134677	47134496	47134704	NA	NA	NA	NA	NA	NA	NA	NA	NA	NA
C03	K562K700E_DMSO-K562WT_DMSO	0.0854333	0.00328804	0.093008	alt_3prime_42010	ENSG00000114942.12	EEF1B2	A3	0	0	0	0	0.271919	0.186486	pass	pass	0	pass	0.762166	3.38387e-06	172	115	0.0494479	0.820743	463	504	0.278646	2.75601e-11	87591	80033	FALSE	chr2	+	206159636	206159684	206159959	206160059	206159913	206160059	NA	NA	NA	NA	NA	NA	NA	NA	NA	NA
C03	K562K700E_DMSO-K562WT_DMSO	0.339321	0.00330434	0.0933547	alt_3prime_13653	ENSG00000149547.13	EI24	A3	0	0	0	0	0.849043	0.509722	pass	pass	0	pass	2.57495	4.89502e-14	52	10	0.120179	0.974692	9	9	0.149599	0.00323445	24881	24731	FALSE	chr11	+	125572458	125572569	125575305	125575408	125575251	125575408	NA	NA	NA	NA	NA	NA	NA	NA	NA	NA
C03	K562K700E_DMSO-K562WT_DMSO	-0.0639158	0.00335043	0.0944329	alt_3prime_49090	ENSG00000198911.10	SREBF2	A3	1	0	0	0	0.0494171	0.113333	fail	pass	1	pass	-1.81481	0.000197538	7	29	-0.467564	0.00246244	148	230	-0.333323	3.9776e-13	21374	29627	TRUE	chr22	+	41877942	41878123	41880716	41880992	41878659	41880992	NA	NA	NA	NA	NA	NA	NA	NA	NA	NA
C03	K562K700E_DMSO-K562WT_DMSO	-0.0340061	0.00335847	0.0945369	alt_3prime_17047	ENSG00000135655.12	USP15	A3	0	0	0	3	0.95971	0.993716	pass	fail	1	pass	-0.105854	0.522578	244	295	2.69401	0.0124464	10	2	-0.103341	0.0513937	42379	50160	FALSE	chr12	+	62389431	62389514	62389634	62389699	62389605	62389699	NA	NA	NA	NA	NA	NA	NA	NA	NA	NA
C03	K562K700E_DMSO-K562WT_DMSO	-0.158081	0.00339036	0.0950867	alt_3prime_39540	ENSG00000039650.8	PNKP	A3	0	0	0	3	0.841919	1	pass	fail	1	pass	-0.340214	0.202911	60	86	6.52873	1.80759e-05	11	0	-0.201876	0.00163456	4284	5440	FALSE	chr19	-	49866399	49866445	49865127	49865302	49865127	49865426	NA	NA	NA	NA	NA	NA	NA	NA	NA	NA
C03	K562K700E_DMSO-K562WT_DMSO	-0.123354	0.00344048	0.0959095	alt_3prime_39113	ENSG00000105341.17	ATP5SL	A3	0	0	0	0	0.211888	0.335243	pass	pass	0	pass	-0.279444	0.457545	35	48	0.601798	0.00162272	130	96	0.241287	0.000134354	4844	4531	FALSE	chr19	-	41433537	41433673	41431319	41432408	41431319	41433434	NA	NA	NA	NA	NA	NA	NA	NA	NA	NA
C03	K562K700E_DMSO-K562WT_DMSO	0.0344226	0.00344668	0.0959666	alt_3prime_18869	ENSG00000170627.8	GTSF1	A3	0	0	3	0	0.0366542	0.00223163	pass	fail	1	pass	3.63631	3.19359e-11	31	3	-0.478602	2.22421e-09	809	1265	-0.407842	5.43654e-18	14312	21002	FALSE	chr12	-	54462109	54462172	54460377	54460471	54460377	54460491	NA	NA	NA	NA	NA	NA	NA	NA	NA	NA
C03	K562K700E_DMSO-K562WT_DMSO	-0.0966087	0.00347851	0.0966196	alt_3prime_39838	ENSG00000133265.9	HSPBP1	A3	0	0	0	0	0.850483	0.947092	pass	pass	0	pass	-0.663416	0.000507595	80	144	0.96121	0.356823	14	8	0.100768	0.222924	5037	5181	FALSE	chr19	-	55265886	55265982	55265278	55265367	55265278	55265389	NA	NA	NA	NA	NA	NA	NA	NA	NA	NA
C03	K562K700E_DMSO-K562WT_DMSO	0.0835164	0.00350128	0.0969921	alt_3prime_27680	ENSG00000130731.14	C16orf13	A3	0	0	2	0	0.106401	0.0228846	pass	fail	1	pass	1.2348	0.188967	10	5	-1.00324	1.76629e-10	90	201	-0.096753	0.235812	5020	5947	FALSE	chr16	-	635281	635340	634889	634956	634889	635012	NA	NA	NA	NA	NA	NA	NA	NA	NA	NA
C03	K562K700E_DMSO-K562WT_DMSO	0.0640143	0.00350207	0.0969921	alt_3prime_37205	ENSG00000105618.12	PRPF31	A3	0	0	0	0	0.127852	0.0638375	pass	pass	0	pass	1.10294	0.00676577	31	16	-0.0139844	1	209	237	0.187112	0.000338813	13861	13475	FALSE	chr19	+	54115779	54115797	54118271	54118455	54118241	54118455	NA	NA	NA	NA	NA	NA	NA	NA	NA	NA
C03	K562K700E_DMSO-K562WT_DMSO	-0.14791	0.00356983	0.0983281	alt_3prime_2491	ENSG00000143379.11	SETDB1	A3	0	0	0	0	0.601101	0.749011	pass	pass	0	pass	-0.617856	0.0158813	48	83	0.336932	0.590756	32	28	-0.250122	1.1535e-06	10197	13382	FALSE	chr1	+	150949122	150949278	150949370	150949525	150949367	150949525	NA	NA	NA	NA	NA	NA	NA	NA	NA	NA
C03	K562K700E_DMSO-K562WT_DMSO	-0.171911	0.00357697	0.0984072	alt_3prime_34589	ENSG00000141644.16	MBD1	A3	0	0	0	2	0.787124	0.959035	pass	fail	1	pass	-0.166373	0.652183	43	55	2.40114	0.0275736	12	2	0.173061	0.00188536	9300	9088	FALSE	chr18	-	50272677	50272738	50269557	50269811	50269557	50271540	NA	NA	NA	NA	NA	NA	NA	NA	NA	NA
C03	K562K700E_DMSO-K562WT_DMSO	-0.0614994	0.00360086	0.0985944	alt_3prime_8266	ENSG00000117650.11	NEK2	A3	0	0	0	0	0.789756	0.851255	pass	pass	0	pass	-0.808931	4.87295e-14	226	447	-0.218719	0.550896	60	79	-0.613193	7.43141e-38	9931	16800	FALSE	chr1	-	211667106	211667231	211663403	211663628	211663403	211663652	NA	NA	NA	NA	NA	NA	NA	NA	NA	NA
C03	K562K700E_DMSO-K562WT_DMSO	0.209857	0.0036364	0.099442	alt_3prime_15210	ENSG00000175376.7	EIF1AD	A3	0	0	1	0	0.39484	0.184983	pass	fail	1	pass	1.49726	0.000997327	23	9	0.119248	0.866622	36	37	0.677667	2.45873e-40	9093	6257	FALSE	chr11	-	66002040	66002156	66000303	66000481	66000303	66000505	NA	NA	NA	NA	NA	NA	NA	NA	NA	NA
C03	K562K700E_DMSO-K562WT_DMSO	0.127091	0.00366005	0.0997418	alt_3prime_49162	ENSG00000100416.11	TRMU	A3	0	0	0	0	0.851184	0.724092	pass	pass	0	pass	1.38303	3.48686e-14	139	60	0.285737	0.707697	24	22	0.380348	5.54554e-12	6686	5671	FALSE	chr22	+	46346422	46346544	46350346	46350420	46350291	46350420	NA	NA	NA	NA	NA	NA	NA	NA	NA	NA
C04	K562K700E_PARPi-K562WT_PARPi	0.516272	1.76595e-12	4.02972e-08	alt_3prime_60031	ENSG00000111843.12	TMEM14C	A3	0	0	0	0	0.552053	0.0357813	pass	pass	0	pass	4.06039	1.44355e-235	733	43	-1.00507	5.55426e-38	595	1158	-0.0189257	1	24039	23169	FALSE	chr6	+	10723125	10723241	10724570	10724633	10724556	10724633	NA	NA	NA	NA	NA	NA	NA	NA	NA	NA
C04	K562K700E_PARPi-K562WT_PARPi	0.711556	4.91192e-11	5.60426e-07	alt_3prime_19445	ENSG00000120832.8	MTERF2	A3	0	0	0	0	0.94727	0.235715	pass	pass	0	pass	2.33295	1.44204e-42	221	43	-3.55197	6.29732e-50	12	138	-0.787706	2.80602e-50	5169	8497	FALSE	chr12	-	106986969	106987090	106985115	106985225	106985115	106985215	NA	NA	NA	NA	NA	NA	NA	NA	NA	NA
C04	K562K700E_PARPi-K562WT_PARPi	0.364797	1.1489e-10	8.73888e-07	alt_3prime_30563	ENSG00000198336.8	MYL4	A3	0	0	1	0	0.381574	0.0167769	pass	fail	1	pass	5.04399	1.50244e-149	373	11	-0.123788	0.423203	605	640	0.572687	8.34874e-36	24975	16011	FALSE	chr17	+	47223014	47223057	47223509	47223658	47223496	47223658	NA	NA	NA	NA	NA	NA	NA	NA	NA	NA
C04	K562K700E_PARPi-K562WT_PARPi	0.222364	1.89069e-10	1.07859e-06	alt_3prime_29967	ENSG00000196712.15	NF1	A3	0	0	3	0	0.230475	0.00811082	pass	fail	1	pass	3.94297	9.10869e-08	23	1	-1.07152	2.19289e-10	76	154	-0.512173	5.93497e-31	24961	33908	FALSE	chr17	+	31260369	31260515	31261711	31261794	31261697	31261794	NA	NA	NA	NA	NA	NA	NA	NA	NA	NA
C04	K562K700E_PARPi-K562WT_PARPi	0.268567	5.10557e-10	2.33008e-06	alt_3prime_60385	ENSG00000137411.15	VARS2	A3	0	0	3	0	0.268567	0	pass	fail	1	pass	7.16572	5.17448e-09	17	0	-0.850723	0.000199639	47	83	-0.477094	5.15079e-22	7904	10489	FALSE	chr6	+	30916878	30916959	30917105	30917224	30917095	30917224	NA	NA	NA	NA	NA	NA	NA	NA	NA	NA
C04	K562K700E_PARPi-K562WT_PARPi	0.40806	6.50638e-10	2.47448e-06	alt_3prime_21706	ENSG00000119689.13	DLST	A3	0	0	3	0	0.410959	0.00289855	pass	fail	1	pass	6.73328	1.63471e-26	49	0	-0.961954	1.44147e-07	71	134	0.0613403	0.477686	9084	8302	FALSE	chr14	+	74889277	74889349	74889897	74889952	74889878	74889952	NA	NA	NA	NA	NA	NA	NA	NA	NA	NA
C04	K562K700E_PARPi-K562WT_PARPi	-0.655399	8.24851e-10	2.68889e-06	alt_3prime_28663	ENSG00000245694.7	CRNDE	A3	0	0	0	0	0.103232	0.758631	pass	pass	0	pass	-1.97691	2.38293e-12	16	63	2.72533	6.38907e-38	140	20	-0.505696	1.98673e-11	1673	2254	FALSE	chr16	-	54923585	54923650	54920298	54920327	54920298	54920410	NA	NA	NA	NA	NA	NA	NA	NA	NA	NA
C04	K562K700E_PARPi-K562WT_PARPi	0.23733	9.66534e-10	2.75692e-06	alt_3prime_52218	ENSG00000156976.13	EIF4A2	A3	0	0	0	0	0.480914	0.243584	pass	pass	0	pass	0.654444	1.44632e-12	598	373	-0.888329	3.88795e-31	647	1160	-0.0854927	0.113621	79252	80086	TRUE	chr3	+	186787803	186787882	186789125	186789140	186788310	186789140	NA	NA	NA	NA	NA	NA	NA	NA	NA	NA
C04	K562K700E_PARPi-K562WT_PARPi	0.666647	1.44367e-09	3.29431e-06	alt_3prime_57267	ENSG00000164199.14	GPR98	A3	0	0	3	0	0.669867	0.00322061	pass	fail	1	pass	5.45791	3.89582e-17	35	1	-3.71796	1.47055e-84	17	223	-2.0501	0	24299	95890	FALSE	chr5	+	90681315	90681454	90683586	90683767	90683576	90683767	NA	NA	NA	NA	NA	NA	NA	NA	NA	NA
C04	K562K700E_PARPi-K562WT_PARPi	0.511755	2.16393e-09	4.48897e-06	alt_3prime_28585	ENSG00000261599.4	HERC2P8	A3	0	0	3	0	0.511755	0	pass	fail	1	pass	8.26329	7.98367e-21	37	0	-0.99251	0.000328268	36	69	-0.135623	0.127645	2822	2963	FALSE	chr16	-	33120365	33120537	33116995	33117150	33116995	33117168	NA	NA	NA	NA	NA	NA	NA	NA	NA	NA
C04	K562K700E_PARPi-K562WT_PARPi	0.22795	5.78367e-09	9.62434e-06	alt_3prime_1612	ENSG00000134748.12	PRPF38A	A3	0	0	2	0	0.240843	0.0128936	pass	fail	1	pass	4.6778	5.55941e-40	90	3	0.0273161	0.96218	283	269	0.171354	0.00107017	16623	14088	FALSE	chr1	+	52414621	52414647	52414762	52414859	52414741	52414859	NA	NA	NA	NA	NA	NA	NA	NA	NA	NA
C04	K562K700E_PARPi-K562WT_PARPi	0.478439	6.7483e-09	9.62434e-06	alt_3prime_58328	ENSG00000028310.16	BRD9	A3	0	0	1	0	0.533176	0.0547365	pass	fail	1	pass	3.80816	7.7746e-33	87	6	-0.491294	0.0337614	76	104	0.320726	8.00227e-12	21805	16647	FALSE	chr5	-	870473	870553	865414	865581	865414	869404	NA	NA	NA	NA	NA	NA	NA	NA	NA	NA
C04	K562K700E_PARPi-K562WT_PARPi	0.266412	1.34722e-08	1.67024e-05	alt_3prime_20534	ENSG00000134900.10	TPP2	A3	0	0	3	0	0.270527	0.00411523	pass	fail	1	pass	5.15258	5.52123e-13	28	1	-1.44399	3.75881e-22	77	202	-0.669199	1.97052e-50	18553	28082	FALSE	chr13	+	102644909	102645009	102646294	102646390	102646280	102646390	NA	NA	NA	NA	NA	NA	NA	NA	NA	NA
C04	K562K700E_PARPi-K562WT_PARPi	-0.0568032	1.50879e-08	1.67024e-05	alt_3prime_1371	ENSG00000126088.11	UROD	A3	0	0	0	3	0.943197	1	pass	fail	1	pass	0.101477	0.204141	2248	2058	10.1134	1.52431e-80	136	0	0.0966495	0.0618045	76131	67903	FALSE	chr1	+	45012935	45013019	45013162	45013211	45013136	45013211	NA	NA	NA	NA	NA	NA	NA	NA	NA	NA
C04	K562K700E_PARPi-K562WT_PARPi	-0.28674	1.68155e-08	1.67024e-05	alt_3prime_36086	ENSG00000266976.1	AC079466.1	A3	0	0	0	0	0.0862682	0.373009	pass	pass	0	pass	-0.426579	0.0372742	90	118	2.21848	3.50731e-136	957	199	0.767399	2.85594e-89	174754	97823	FALSE	chr19	+	28611017	28611190	28611973	28612040	28611912	28612040	NA	NA	NA	NA	NA	NA	NA	NA	NA	NA
C04	K562K700E_PARPi-K562WT_PARPi	-0.297928	1.69071e-08	1.67024e-05	alt_3prime_31645	ENSG00000004975.10	DVL2	A3	0	0	0	3	0.698739	0.996667	pass	fail	1	pass	-0.293138	0.211012	90	109	6.39651	1.14795e-17	39	0	0.13068	0.0357606	8255	7180	FALSE	chr17	-	7227977	7228042	7227655	7227711	7227655	7227783	NA	NA	NA	NA	NA	NA	NA	NA	NA	NA
C04	K562K700E_PARPi-K562WT_PARPi	0.441478	1.75059e-08	1.67024e-05	alt_3prime_17649	ENSG00000088986.9	DYNLL1	A3	0	0	0	0	0.520635	0.0791574	pass	pass	0	pass	3.10333	3.47447e-104	388	44	-0.536151	1.11646e-07	357	504	0.309572	5.54462e-09	8625	6654	FALSE	chr12	+	120496113	120496216	120496416	120496547	120496402	120496547	NA	NA	NA	NA	NA	NA	NA	NA	NA	NA
C04	K562K700E_PARPi-K562WT_PARPi	0.244806	1.75669e-08	1.67024e-05	alt_3prime_11545	ENSG00000223756.5	TSSC2	A3	0	0	3	0	0.244806	0	pass	fail	1	pass	7.84318	5.7146e-14	28	0	0.550164	0.0437986	85	57	0.301646	6.4937e-12	52719	40812	FALSE	chr11	+	3384899	3384968	3397117	3397366	3397123	3397366	NA	NA	NA	NA	NA	NA	NA	NA	NA	NA
C04	K562K700E_PARPi-K562WT_PARPi	0.254371	1.93128e-08	1.70494e-05	alt_3prime_3420	ENSG00000000971.14	CFH	A3	0	0	1	0	0.274517	0.0201459	pass	fail	1	pass	1.54472	0.00315491	24	8	-2.60966	5.50425e-84	63	371	-2.0284	0	12271	47693	FALSE	chr1	+	196725121	196725297	196726470	196726642	196726456	196726642	NA	NA	NA	NA	NA	NA	NA	NA	NA	NA
C04	K562K700E_PARPi-K562WT_PARPi	-0.720505	1.94261e-08	1.70494e-05	alt_3prime_43854	ENSG00000135953.9	MFSD9	A3	0	0	0	3	0.266675	0.987179	pass	fail	1	pass	-1.42436	0.00405889	9	23	5.67616	2.92766e-09	24	0	-0.191743	0.0196915	2374	2585	FALSE	chr2	-	102736646	102736839	102732286	102732426	102732286	102732409	NA	NA	NA	NA	NA	NA	NA	NA	NA	NA
C04	K562K700E_PARPi-K562WT_PARPi	0.26644	2.12688e-08	1.73333e-05	alt_3prime_7849	ENSG00000169905.11	TOR1AIP2	A3	0	0	2	0	0.278361	0.0119213	pass	fail	1	pass	4.77912	1.94548e-53	124	4	-0.195136	0.231572	323	358	0.0913095	0.107723	46143	41263	FALSE	chr1	-	179877239	179877367	179859030	179865854	179859030	179865869	NA	NA	NA	NA	NA	NA	NA	NA	NA	NA
C04	K562K700E_PARPi-K562WT_PARPi	0.119247	2.58838e-08	1.96881e-05	alt_3prime_8461	ENSG00000183814.14	LIN9	A3	0	0	3	0	0.121099	0.00185185	pass	fail	1	pass	5.49864	2.25078e-10	21	0	-0.195097	0.41447	150	167	-0.197807	0.000364761	7623	8323	FALSE	chr1	-	226301173	226301205	226297719	226297813	226297719	226297832	NA	NA	NA	NA	NA	NA	NA	NA	NA	NA
C04	K562K700E_PARPi-K562WT_PARPi	0.691749	3.17127e-08	2.26141e-05	alt_3prime_65092	ENSG00000160991.14	ORAI2	A3	0	0	3	0	0.721014	0.0292655	pass	fail	1	pass	4.41483	5.00394e-16	39	2	-1.71277	3.69006e-05	15	47	0.321507	6.40947e-08	5992	4570	FALSE	chr7	+	102433576	102433661	102436225	102436333	102436202	102436333	NA	NA	NA	NA	NA	NA	NA	NA	NA	NA
C04	K562K700E_PARPi-K562WT_PARPi	0.446881	4.38124e-08	2.85644e-05	alt_3prime_9643	ENSG00000171307.17	ZDHHC16	A3	0	0	3	0	0.464425	0.0175439	pass	fail	1	pass	4.50681	1.79437e-07	18	1	-0.996166	0.0122125	21	40	-0.0148295	1	3211	3088	FALSE	chr10	+	97454714	97454799	97455660	97455757	97455639	97455757	NA	NA	NA	NA	NA	NA	NA	NA	NA	NA
C04	K562K700E_PARPi-K562WT_PARPi	0.488757	6.12592e-08	3.79971e-05	alt_3prime_63277	ENSG00000135341.16	MAP3K7	A3	0	0	0	0	0.592305	0.103548	pass	pass	0	pass	1.88809	1.49375e-10	62	16	-1.78859	3.8626e-21	43	143	-0.627009	7.07246e-41	12536	18427	FALSE	chr6	-	90561622	90561667	90560076	90560214	90560076	90560234	NA	NA	NA	NA	NA	NA	NA	NA	NA	NA
C04	K562K700E_PARPi-K562WT_PARPi	-0.197136	6.16107e-08	3.79971e-05	alt_3prime_22571	ENSG00000133997.10	MED6	A3	0	0	0	3	0.802864	1	pass	fail	1	pass	0.115902	0.758388	63	58	7.02101	1.32318e-07	16	0	0.184085	0.0179257	3186	2678	FALSE	chr14	-	70593296	70593378	70592880	70593009	70592880	70592988	NA	NA	NA	NA	NA	NA	NA	NA	NA	NA
C04	K562K700E_PARPi-K562WT_PARPi	-0.0510214	6.46327e-08	3.88119e-05	alt_3prime_14671	ENSG00000149136.6	SSRP1	A3	0	0	0	3	0.94745	0.998471	pass	fail	1	pass	0.0659805	0.633579	498	468	5.0978	7.55344e-11	28	1	0.018458	1	38203	35935	FALSE	chr11	-	57333435	57333540	57332959	57333071	57332959	57333149	NA	NA	NA	NA	NA	NA	NA	NA	NA	NA
C04	K562K700E_PARPi-K562WT_PARPi	0.505072	7.49043e-08	4.38267e-05	alt_3prime_52021	ENSG00000114346.12	ECT2	A3	0	0	3	0	0.505072	0	pass	fail	1	pass	8.75366	1.22754e-30	52	0	-1.7887	3.72477e-25	52	175	-0.652286	9.97392e-43	10691	15952	FALSE	chr3	+	172761610	172761683	172762416	172762546	172762398	172762546	NA	NA	NA	NA	NA	NA	NA	NA	NA	NA
C04	K562K700E_PARPi-K562WT_PARPi	0.143823	8.95484e-08	5.10851e-05	alt_3prime_53901	ENSG00000071794.14	HLTF	A3	0	0	0	0	0.274769	0.130946	pass	pass	0	pass	1.29636	2.45674e-13	155	62	-0.0526514	0.827182	407	409	0.290672	2.28144e-11	56517	43949	FALSE	chr3	-	149042166	149042290	149041490	149041668	149041490	149041680	NA	NA	NA	NA	NA	NA	NA	NA	NA	NA
C04	K562K700E_PARPi-K562WT_PARPi	0.072916	1.11156e-07	5.89876e-05	alt_3prime_52216	ENSG00000156976.13	EIF4A2	A3	0	0	0	0	0.0970366	0.0241206	pass	pass	0	pass	1.70242	2.27517e-19	147	44	-0.431266	7.65312e-10	1370	1793	-0.0854927	0.113621	79252	80086	FALSE	chr3	+	186787127	186787264	186787495	186787584	186787479	186787584	NA	NA	NA	NA	NA	NA	NA	NA	NA	NA
C04	K562K700E_PARPi-K562WT_PARPi	-0.419098	1.46452e-07	7.5952e-05	alt_3prime_34270	ENSG00000132199.17	ENOSF1	A3	0	0	0	1	0.540657	0.959756	pass	fail	1	pass	-0.875391	2.02735e-07	82	148	3.3799	6.07068e-22	69	6	-0.377123	2.01986e-16	18443	22839	FALSE	chr18	-	685921	685972	683217	683395	683217	683380	NA	NA	NA	NA	NA	NA	NA	NA	NA	NA
C04	K562K700E_PARPi-K562WT_PARPi	-0.26102	2.03201e-07	0.000103041	alt_3prime_66662	ENSG00000169919.15	GUSB	A3	0	0	0	0	0.500102	0.761121	pass	pass	0	pass	-1.2592	1.32981e-05	22	53	0.376765	0.651027	22	17	-0.472543	2.21601e-17	4793	6357	FALSE	chr7	-	65976015	65976202	65974294	65974704	65974294	65975071	NA	NA	NA	NA	NA	NA	NA	NA	NA	NA
C04	K562K700E_PARPi-K562WT_PARPi	-0.563469	2.52483e-07	0.000125248	alt_3prime_49804	ENSG00000185686.16	PRAME	A3	0	0	0	0	0.157074	0.720543	pass	pass	0	pass	-0.640214	0.0875972	24	36	3.04161	2.25603e-38	128	15	-0.058922	0.312069	198279	196872	FALSE	chr22	-	22557545	22557580	22556812	22556977	22556812	22557086	NA	NA	NA	NA	NA	NA	NA	NA	NA	NA
C04	K562K700E_PARPi-K562WT_PARPi	-0.325384	2.68999e-07	0.000130602	alt_3prime_55715	ENSG00000163257.9	DCAF16	A3	0	0	0	0	0.488337	0.813722	pass	pass	0	pass	-0.300648	0.103708	138	167	1.86507	1.27426e-22	144	38	-0.108562	0.0571685	21042	21595	FALSE	chr4	-	17810447	17810711	17800655	17804771	17800655	17805225	NA	NA	NA	NA	NA	NA	NA	NA	NA	NA
C04	K562K700E_PARPi-K562WT_PARPi	0.161118	2.91145e-07	0.000138409	alt_3prime_45573	ENSG00000125991.17	ERGIC3	A3	0	0	2	0	0.167286	0.00616861	pass	fail	1	pass	4.76853	2.80403e-39	86	3	-0.203034	0.133729	434	484	-0.033999	0.80358	16623	16219	FALSE	chr20	+	35556207	35556271	35556973	35557066	35556955	35557066	NA	NA	NA	NA	NA	NA	NA	NA	NA	NA
C04	K562K700E_PARPi-K562WT_PARPi	-0.275527	3.51962e-07	0.000154451	alt_3prime_73041	ENSG00000119446.12	RBM18	A3	0	0	0	1	0.684334	0.959861	pass	fail	1	pass	-0.444886	0.00734676	127	170	3.00026	4.5665e-17	59	7	-0.0488899	0.703887	5183	5102	FALSE	chr9	-	122264715	122264794	122261376	122261498	122261376	122261508	NA	NA	NA	NA	NA	NA	NA	NA	NA	NA
C04	K562K700E_PARPi-K562WT_PARPi	0.244629	4.24481e-07	0.000182759	alt_3prime_23162	ENSG00000156970.11	BUB1B	A3	0	0	0	0	0.281485	0.0368557	pass	pass	0	pass	2.57921	1.67248e-14	58	9	-0.804239	2.2337e-09	146	248	-0.42028	2.17454e-20	21205	27047	FALSE	chr15	+	40200931	40200980	40202405	40202465	40202390	40202465	NA	NA	NA	NA	NA	NA	NA	NA	NA	NA
C04	K562K700E_PARPi-K562WT_PARPi	0.0879202	4.83149e-07	0.000200454	alt_3prime_40246	ENSG00000115760.12	BIRC6	A3	0	0	3	0	0.0879202	0	pass	fail	1	pass	8.22635	3.37054e-21	36	0	0.125807	0.493079	375	333	0.0488969	0.487958	96412	88853	FALSE	chr2	+	32388811	32388943	32392039	32392150	32392024	32392150	NA	NA	NA	NA	NA	NA	NA	NA	NA	NA
C04	K562K700E_PARPi-K562WT_PARPi	0.110872	5.17383e-07	0.000210824	alt_3prime_17464	ENSG00000076513.15	ANKRD13A	A3	0	0	3	0	0.117889	0.00701754	pass	fail	1	pass	3.79614	0.000231016	11	1	-0.266361	0.388279	83	96	-0.271859	8.16775e-08	10451	12010	FALSE	chr12	+	109999523	109999784	110012005	110012137	110011991	110012137	NA	NA	NA	NA	NA	NA	NA	NA	NA	NA
C04	K562K700E_PARPi-K562WT_PARPi	0.0331234	5.48135e-07	0.000219437	alt_3prime_53439	ENSG00000114391.11	RPL24	A3	0	0	3	0	0.0332369	0.000113475	pass	fail	1	pass	7.56135	3.5661e-81	151	1	-0.37639	5.6524e-12	4391	5527	-0.325579	7.78146e-15	59125	70648	FALSE	chr3	-	101682771	101682907	101682042	101682492	101682042	101682509	NA	NA	NA	NA	NA	NA	NA	NA	NA	NA
C04	K562K700E_PARPi-K562WT_PARPi	0.527168	6.75679e-07	0.000261327	alt_3prime_41043	ENSG00000135968.18	GCC2	A3	0	0	3	0	0.547989	0.0208201	pass	fail	1	pass	4.45926	4.27254e-17	40	2	-1.38865	7.51116e-09	32	82	-0.487844	7.85677e-24	10435	13923	FALSE	chr2	+	108485831	108485908	108486511	108486648	108486499	108486648	NA	NA	NA	NA	NA	NA	NA	NA	NA	NA
C04	K562K700E_PARPi-K562WT_PARPi	-0.272094	7.27601e-07	0.00026773	alt_3prime_27638	ENSG00000007392.15	LUC7L	A3	0	0	0	0	0.129398	0.401492	pass	pass	0	pass	-0.977931	0.00122585	27	52	1.16269	1.16891e-13	178	77	-0.0438906	0.689872	10961	10781	FALSE	chr16	-	220649	220747	208078	208188	208078	208664	NA	NA	NA	NA	NA	NA	NA	NA	NA	NA
C04	K562K700E_PARPi-K562WT_PARPi	-0.343577	7.50144e-07	0.00026773	alt_3prime_46295	ENSG00000171552.11	BCL2L1	A3	0	0	0	0	0.198691	0.542268	pass	pass	0	pass	-1.22242	1.33174e-05	27	63	1.0085	8.50161e-07	110	53	-0.025662	0.933021	21840	21192	FALSE	chr20	-	31722618	31722860	31721655	31722348	31721655	31722330	NA	NA	NA	NA	NA	NA	NA	NA	NA	NA
C04	K562K700E_PARPi-K562WT_PARPi	0.188377	7.5191e-07	0.00026773	alt_3prime_6254	ENSG00000142864.13	SERBP1	A3	0	0	0	0	0.716782	0.528404	pass	pass	0	pass	0.303323	2.6335e-05	1364	1086	-0.893188	3.6822e-29	539	971	-0.226514	1.55682e-07	60054	66961	FALSE	chr1	-	67425083	67425120	67424888	67424959	67424888	67424977	NA	NA	NA	NA	NA	NA	NA	NA	NA	NA
C04	K562K700E_PARPi-K562WT_PARPi	0.0791094	7.93199e-07	0.00026773	alt_3prime_12963	ENSG00000110075.13	PPP6R3	A3	0	0	3	0	0.0791094	0	pass	fail	1	pass	7.39523	5.76744e-11	20	0	-0.343699	0.0129859	239	294	-0.167029	0.000473578	35717	38203	FALSE	chr11	+	68596097	68596218	68600341	68600494	68600321	68600494	NA	NA	NA	NA	NA	NA	NA	NA	NA	NA
C04	K562K700E_PARPi-K562WT_PARPi	0.22901	7.95408e-07	0.00026773	alt_3prime_60897	ENSG00000146223.13	RPL7L1	A3	0	3	0	0	1	0.77099	fail	pass	1	pass	-0.114538	0.726968	70	75	-7.56833	1.91405e-12	0	22	-0.0474173	0.536423	50628	49839	FALSE	chr6	+	42880861	42881082	42883454	42883614	42883451	42883614	NA	NA	NA	NA	NA	NA	NA	NA	NA	NA
C04	K562K700E_PARPi-K562WT_PARPi	0.315045	8.02356e-07	0.00026773	alt_3prime_46582	ENSG00000101407.11	TTI1	A3	0	0	2	0	0.34398	0.0289351	pass	fail	1	pass	3.19596	7.62972e-09	29	3	-0.857239	7.24774e-05	55	97	-0.490294	3.3367e-24	10750	14397	FALSE	chr20	-	38006197	38006397	38002628	38002776	38002628	38002793	NA	NA	NA	NA	NA	NA	NA	NA	NA	NA
C04	K562K700E_PARPi-K562WT_PARPi	0.0962833	8.03743e-07	0.00026773	alt_3prime_49770	ENSG00000185686.16	PRAME	A3	0	0	0	0	0.11079	0.0145068	pass	pass	0	pass	3.06009	2.02199e-37	128	15	-0.0470413	0.77972	1026	1028	-0.058922	0.312069	198279	196872	FALSE	chr22	-	22557545	22557580	22556812	22556909	22556812	22556977	NA	NA	NA	NA	NA	NA	NA	NA	NA	NA
C04	K562K700E_PARPi-K562WT_PARPi	0.167537	8.0956e-07	0.00026773	alt_3prime_32537	ENSG00000013306.14	SLC25A39	A3	0	0	0	0	0.322657	0.155121	pass	pass	0	pass	1.99576	1.4424e-42	278	68	0.604622	6.58174e-10	583	373	0.728296	1.59995e-59	29788	17136	FALSE	chr17	-	44322808	44322852	44322419	44322528	44322419	44322552	NA	NA	NA	NA	NA	NA	NA	NA	NA	NA
C04	K562K700E_PARPi-K562WT_PARPi	-0.40164	9.20004e-07	0.000299908	alt_3prime_48374	ENSG00000093010.10	COMT	A3	0	0	0	3	0.554095	0.955735	pass	fail	1	pass	-0.0151315	1	48	48	3.9482	2.13488e-12	39	2	-0.170645	0.000465028	25507	27333	FALSE	chr22	+	19961229	19961289	19962659	19962815	19962233	19962815	NA	NA	NA	NA	NA	NA	NA	NA	NA	NA
C04	K562K700E_PARPi-K562WT_PARPi	0.658235	9.5572e-07	0.000306189	alt_3prime_55745	ENSG00000109618.10	SEPSECS	A3	0	0	3	0	0.658235	0	pass	fail	1	pass	7.71811	2.68289e-14	25	0	-2.05776	2.26874e-10	13	54	-1.46134	1.98109e-146	2694	7050	FALSE	chr4	-	25158953	25159107	25156856	25156974	25156856	25156997	NA	NA	NA	NA	NA	NA	NA	NA	NA	NA
C04	K562K700E_PARPi-K562WT_PARPi	0.494459	9.66107e-07	0.000306189	alt_3prime_72768	ENSG00000196312.10	HIATL2	A3	0	0	3	0	0.582237	0.0877778	pass	fail	1	pass	3.5359	1.9082e-07	21	2	-0.327794	0.726597	15	18	0.265175	0.00111574	2397	1904	FALSE	chr9	-	96949555	96949585	96942603	96942752	96942603	96943154	NA	NA	NA	NA	NA	NA	NA	NA	NA	NA
C04	K562K700E_PARPi-K562WT_PARPi	-0.647807	1.11188e-06	0.000342863	alt_3prime_73804	ENSG00000205642.8	VCX3B	A3	0	0	0	3	0.352193	1	pass	fail	1	pass	1.10032	0.0108982	29	13	8.76361	1.46045e-25	53	0	3.59835	0	6379	501	TRUE	chrX	+	8466141	8466149	8466360	8466469	8466180	8466469	NA	NA	NA	NA	NA	NA	NA	NA	NA	NA
C04	K562K700E_PARPi-K562WT_PARPi	0.119662	1.18358e-06	0.000360108	alt_3prime_50539	ENSG00000144554.9	FANCD2	A3	0	0	3	0	0.127512	0.00784993	pass	fail	1	pass	3.87716	4.83454e-08	22	1	-0.32692	0.0935527	149	182	-0.314993	3.34221e-12	27746	32896	FALSE	chr3	+	10046615	10046723	10047917	10048051	10047884	10048051	NA	NA	NA	NA	NA	NA	NA	NA	NA	NA
C04	K562K700E_PARPi-K562WT_PARPi	0.0456875	1.23053e-06	0.000369466	alt_3prime_32764	ENSG00000136450.11	SRSF1	A3	0	0	3	0	0.046952	0.00126451	pass	fail	1	pass	5.72485	1.92489e-40	78	1	0.421519	7.33776e-09	1582	1147	0.346235	2.22575e-16	65998	49465	FALSE	chr17	-	58005801	58005973	58003802	58005600	58003802	58005617	NA	NA	NA	NA	NA	NA	NA	NA	NA	NA
C04	K562K700E_PARPi-K562WT_PARPi	0.148677	1.42345e-06	0.000421841	alt_3prime_36093	ENSG00000266976.1	AC079466.1	A3	0	0	0	0	0.819988	0.671311	pass	pass	0	pass	2.2376	4.14564e-144	957	199	1.05891	2.80737e-13	209	97	0.767399	2.85594e-89	174754	97823	FALSE	chr19	+	28611017	28611190	28611986	28612040	28611973	28612040	NA	NA	NA	NA	NA	NA	NA	NA	NA	NA
C04	K562K700E_PARPi-K562WT_PARPi	0.110372	1.48351e-06	0.000428847	alt_3prime_1846	ENSG00000097046.11	CDC7	A3	0	0	3	0	0.125844	0.0154721	pass	fail	1	pass	2.92679	3.22102e-05	16	2	-0.153323	0.605825	114	122	-0.361342	5.34276e-13	9121	11150	FALSE	chr1	+	91500893	91500948	91501654	91501831	91501637	91501831	NA	NA	NA	NA	NA	NA	NA	NA	NA	NA
C04	K562K700E_PARPi-K562WT_PARPi	0.0691931	1.48468e-06	0.000428847	alt_3prime_7984	ENSG00000047410.12	TPR	A3	0	0	3	0	0.0697718	0.000578704	pass	fail	1	pass	5.92874	6.18381e-13	28	0	-0.778778	1.26558e-16	375	623	-0.764476	5.69768e-83	76423	123737	FALSE	chr1	-	186356286	186356449	186355635	186355768	186355635	186355785	NA	NA	NA	NA	NA	NA	NA	NA	NA	NA
C04	K562K700E_PARPi-K562WT_PARPi	0.140952	1.5298e-06	0.000436357	alt_3prime_43149	ENSG00000115970.17	THADA	A3	0	0	3	0	0.140952	0	pass	fail	1	pass	6.52694	1.9183e-05	11	0	-0.0492317	0.967306	66	66	0.185494	0.000530812	12277	10289	FALSE	chr2	-	43578513	43578607	43577022	43577242	43577022	43577261	NA	NA	NA	NA	NA	NA	NA	NA	NA	NA
C04	K562K700E_PARPi-K562WT_PARPi	0.257705	1.70865e-06	0.000481353	alt_3prime_6144	ENSG00000134744.12	ZCCHC11	A3	0	0	0	0	0.387712	0.130006	pass	pass	0	pass	1.22076	0.056316	16	7	-0.839056	0.0287278	25	44	-0.15575	0.003616	14891	15824	FALSE	chr1	-	52438220	52438335	52436755	52436963	52436755	52436975	NA	NA	NA	NA	NA	NA	NA	NA	NA	NA
C04	K562K700E_PARPi-K562WT_PARPi	0.36568	1.76817e-06	0.000492046	alt_3prime_74173	ENSG00000102145.12	GATA1	A3	0	0	0	0	0.769867	0.404187	pass	pass	0	pass	2.15577	1.09439e-14	72	16	-0.139139	0.908069	22	23	0.48281	2.19909e-25	21667	14780	FALSE	chrX	+	48793172	48793297	48794134	48794308	48793778	48794308	NA	NA	NA	NA	NA	NA	NA	NA	NA	NA
C04	K562K700E_PARPi-K562WT_PARPi	0.0284367	1.79908e-06	0.000494618	alt_3prime_54288	ENSG00000072274.11	TFRC	A3	0	0	3	0	0.02924	0.000803303	pass	fail	1	pass	6.56384	5.53845e-56	108	1	1.38942	5.3635e-115	3571	1324	1.17091	5.36747e-222	381872	161720	FALSE	chr3	-	196058284	196058365	196055080	196055301	196055080	196055319	NA	NA	NA	NA	NA	NA	NA	NA	NA	NA
C04	K562K700E_PARPi-K562WT_PARPi	-0.135174	1.98273e-06	0.000538617	alt_3prime_24821	ENSG00000137776.15	SLTM	A3	0	0	0	2	0.854117	0.989291	pass	fail	1	pass	-0.00383986	1	255	251	3.92389	1.45923e-13	43	3	-0.07945	0.229146	20569	20734	FALSE	chr15	-	58932356	58932443	58916935	58917020	58916935	58916999	NA	NA	NA	NA	NA	NA	NA	NA	NA	NA
C04	K562K700E_PARPi-K562WT_PARPi	0.112254	2.31249e-06	0.00061945	alt_3prime_16619	ENSG00000161813.19	LARP4	A3	0	0	1	0	0.140682	0.0284285	pass	fail	1	pass	2.58913	6.71053e-08	33	5	0.0639516	0.846254	202	187	0.201549	3.27449e-05	25110	20803	FALSE	chr12	+	50427765	50427909	50428935	50429086	50428917	50429086	NA	NA	NA	NA	NA	NA	NA	NA	NA	NA
C04	K562K700E_PARPi-K562WT_PARPi	-0.25025	2.33458e-06	0.00061945	alt_3prime_44967	ENSG00000153827.12	TRIP12	A3	0	0	0	0	0.607503	0.857753	pass	pass	0	pass	-0.0346065	0.880877	268	269	1.91952	8.47684e-27	173	44	0.501698	4.68673e-32	57801	38916	FALSE	chr2	-	229795179	229795330	229792973	229793130	229792973	229793145	NA	NA	NA	NA	NA	NA	NA	NA	NA	NA
C04	K562K700E_PARPi-K562WT_PARPi	-0.220036	2.56344e-06	0.000672359	alt_3prime_34609	ENSG00000154832.13	CXXC1	A3	0	0	0	3	0.76403	0.984066	pass	fail	1	pass	-0.260854	0.270501	96	113	3.99732	1.27999e-08	29	2	0.199887	0.00169584	5420	4509	FALSE	chr18	-	50285749	50285928	50285002	50285247	50285002	50285351	NA	NA	NA	NA	NA	NA	NA	NA	NA	NA
C04	K562K700E_PARPi-K562WT_PARPi	0.0737734	2.77166e-06	0.000718711	alt_3prime_13992	ENSG00000205531.11	NAP1L4	A3	0	0	0	0	0.0890173	0.015244	pass	pass	0	pass	2.57738	4.55859e-13	53	9	-0.0840564	0.619254	545	561	-0.00607756	1	34303	32848	FALSE	chr11	-	2976024	2976123	2972102	2972243	2972102	2972279	NA	NA	NA	NA	NA	NA	NA	NA	NA	NA
C04	K562K700E_PARPi-K562WT_PARPi	0.412986	3.33441e-06	0.000800424	alt_3prime_43146	ENSG00000115970.17	THADA	A3	0	0	3	0	0.412986	0	pass	fail	1	pass	6.52694	1.9183e-05	11	0	0.205839	0.897974	15	13	0.185494	0.000530812	12277	10289	FALSE	chr2	-	43578513	43578607	43577022	43577122	43577022	43577261	NA	NA	NA	NA	NA	NA	NA	NA	NA	NA
C04	K562K700E_PARPi-K562WT_PARPi	0.331687	2.89642e-06	0.000742622	alt_3prime_25831	ENSG00000127586.15	CHTF18	A3	0	0	3	0	0.336877	0.00519003	pass	fail	1	pass	5.29663	3.16845e-15	31	1	-1.1385	9.18458e-10	62	132	-0.174963	0.00148633	9620	10348	FALSE	chr16	+	793144	793274	794054	794201	794034	794201	NA	NA	NA	NA	NA	NA	NA	NA	NA	NA
C04	K562K700E_PARPi-K562WT_PARPi	0.0721644	3.03531e-06	0.000763414	alt_3prime_41387	ENSG00000080345.16	RIF1	A3	0	0	0	0	0.971886	0.899721	pass	pass	0	pass	-0.41219	0.000115805	332	434	-2.35388	3.43845e-10	10	48	-0.588086	8.95505e-47	58614	83810	TRUE	chr2	+	151462412	151462466	151465854	151466120	151462884	151466120	NA	NA	NA	NA	NA	NA	NA	NA	NA	NA
C04	K562K700E_PARPi-K562WT_PARPi	0.155174	3.04442e-06	0.000763414	alt_3prime_21685	ENSG00000119725.16	ZNF410	A3	0	0	3	0	0.159854	0.00468054	pass	fail	1	pass	4.8061	3.23614e-10	22	1	-0.202974	0.457783	116	130	0.0241547	0.997425	8687	8132	FALSE	chr14	+	73892027	73892208	73893797	73893932	73893776	73893932	NA	NA	NA	NA	NA	NA	NA	NA	NA	NA
C04	K562K700E_PARPi-K562WT_PARPi	0.145419	3.09022e-06	0.000766477	alt_3prime_61852	ENSG00000213066.10	FGFR1OP	A3	0	0	3	0	0.166515	0.0210955	pass	fail	1	pass	2.66214	1.03112e-05	20	3	-0.508853	0.00751067	100	138	-0.175737	0.00170398	8344	8989	FALSE	chr6	+	167033875	167033971	167039904	167040317	167040048	167040317	NA	NA	NA	NA	NA	NA	NA	NA	NA	NA
C04	K562K700E_PARPi-K562WT_PARPi	0.176736	3.13017e-06	0.000768036	alt_3prime_2717	ENSG00000160752.13	FDPS	A3	0	0	0	0	0.781517	0.604782	pass	pass	0	pass	-0.110591	0.29669	793	841	-1.35435	4.70195e-42	221	548	-0.771065	2.93986e-71	26664	43377	FALSE	chr1	+	155308914	155308965	155310064	155310205	155310043	155310205	NA	NA	NA	NA	NA	NA	NA	NA	NA	NA
C04	K562K700E_PARPi-K562WT_PARPi	-0.166547	3.32492e-06	0.000800424	alt_3prime_8413	ENSG00000196187.10	TMEM63A	A3	0	0	0	3	0.82579	0.992337	pass	fail	1	pass	0.0119638	1	87	85	4.52032	5.09727e-06	18	1	0.141115	0.0119126	14146	12226	FALSE	chr1	-	225848897	225848988	225848492	225848614	225848492	225848554	NA	NA	NA	NA	NA	NA	NA	NA	NA	NA
C04	K562K700E_PARPi-K562WT_PARPi	0.153961	3.3674e-06	0.000800424	alt_3prime_8679	ENSG00000196418.11	ZNF124	A3	0	0	3	0	0.16322	0.00925926	pass	fail	1	pass	4.76422	2.59571e-05	12	0	0.82934	0.00357094	63	34	0.820203	5.07142e-57	9644	5205	FALSE	chr1	-	247171848	247171967	247159687	247159813	247159687	247159859	NA	NA	NA	NA	NA	NA	NA	NA	NA	NA
C04	K562K700E_PARPi-K562WT_PARPi	0.054675	3.50834e-06	0.000825328	alt_3prime_44683	ENSG00000115524.14	SF3B1	A3	0	0	3	0	0.0552844	0.000609385	pass	fail	1	pass	6.2716	2.80228e-17	35	0	0.151236	0.293028	612	533	0.240395	2.12722e-08	71076	57304	FALSE	chr2	-	197403585	197403764	197402949	197403035	197402949	197403059	NA	NA	NA	NA	NA	NA	NA	NA	NA	NA
C04	K562K700E_PARPi-K562WT_PARPi	0.22701	4.17378e-06	0.000971851	alt_3prime_47054	ENSG00000278903.2	CH507-145C22.1	A3	0	0	3	0	0.22701	0	pass	fail	1	pass	7.09497	9.67843e-09	16	0	1.12608	0.000628362	57	25	-0.00355478	1	10392	9927	FALSE	chr21	+	6318495	6318604	6320872	6320974	6320827	6320974	NA	NA	NA	NA	NA	NA	NA	NA	NA	NA
C04	K562K700E_PARPi-K562WT_PARPi	-0.0242488	4.34139e-06	0.00100067	alt_3prime_19003	ENSG00000110955.7	ATP5B	A3	0	0	0	3	0.975751	1	pass	fail	1	pass	-0.170276	0.00637814	3093	3415	9.30062	2.18274e-43	77	0	-0.200123	7.58318e-07	145756	159524	FALSE	chr12	-	56639980	56640150	56639106	56639196	56639106	56639307	NA	NA	NA	NA	NA	NA	NA	NA	NA	NA
C04	K562K700E_PARPi-K562WT_PARPi	0.0729446	4.75695e-06	0.00107658	alt_3prime_12242	ENSG00000168003.15	SLC3A2	A3	0	0	2	0	0.0781528	0.00520827	pass	fail	1	pass	3.97304	1.45812e-17	44	3	-0.0259341	0.938279	527	518	-0.0955956	0.0906555	31351	31875	FALSE	chr11	+	62881019	62881447	62881893	62881994	62881881	62881994	NA	NA	NA	NA	NA	NA	NA	NA	NA	NA
C04	K562K700E_PARPi-K562WT_PARPi	0.478373	4.77967e-06	0.00107658	alt_3prime_75065	ENSG00000165584.14	SSX3	A3	0	0	3	0	0.53916	0.060787	pass	fail	1	pass	4.17704	2.99607e-14	33	2	0.0723466	0.974417	29	26	0.418998	1.97549e-08	2518	1793	FALSE	chrX	-	48349540	48349587	48348257	48348448	48348257	48348464	NA	NA	NA	NA	NA	NA	NA	NA	NA	NA
C04	K562K700E_PARPi-K562WT_PARPi	0.151646	4.81226e-06	0.00107658	alt_3prime_21200	ENSG00000155463.11	OXA1L	A3	0	0	1	0	0.16585	0.0142043	pass	fail	1	pass	3.20971	7.34279e-14	45	5	-0.516017	3.25946e-05	225	311	0.0237999	0.990087	12395	11618	FALSE	chr14	+	22767958	22768171	22769791	22769932	22769777	22769932	NA	NA	NA	NA	NA	NA	NA	NA	NA	NA
C04	K562K700E_PARPi-K562WT_PARPi	0.0899358	4.97427e-06	0.00110202	alt_3prime_15219	ENSG00000174851.13	YIF1A	A3	0	0	3	0	0.0899358	0	pass	fail	1	pass	6.00328	0.000680064	8	0	-1.00732	8.25495e-10	78	153	-0.701326	2.35289e-37	4118	6387	FALSE	chr11	-	66285701	66285758	66285381	66285536	66285381	66285597	NA	NA	NA	NA	NA	NA	NA	NA	NA	NA
C04	K562K700E_PARPi-K562WT_PARPi	-0.57709	5.0871e-06	0.00111019	alt_3prime_75572	ENSG00000165675.15	ENOX2	A3	0	0	0	2	0.338815	0.915905	pass	fail	1	pass	-1.40868	1.42702e-05	17	44	2.95975	1.10298e-08	33	4	-0.0811856	0.423053	3593	3616	FALSE	chrX	-	130656581	130656695	130637229	130637404	130637229	130637410	NA	NA	NA	NA	NA	NA	NA	NA	NA	NA
C04	K562K700E_PARPi-K562WT_PARPi	0.0525286	5.10844e-06	0.00111019	alt_3prime_49779	ENSG00000185686.16	PRAME	A3	0	0	0	0	0.0597678	0.00723914	pass	pass	0	pass	3.06009	2.02199e-37	128	15	-0.0775985	0.493513	2014	2058	-0.058922	0.312069	198279	196872	FALSE	chr22	-	22557545	22557580	22556812	22556930	22556812	22556977	NA	NA	NA	NA	NA	NA	NA	NA	NA	NA
C04	K562K700E_PARPi-K562WT_PARPi	0.413409	5.61708e-06	0.00120912	alt_3prime_75490	ENSG00000125354.21	2006-09-01	A3	0	0	2	0	0.461558	0.0481481	pass	fail	1	pass	3.69609	8.33008e-12	32	2	-0.620169	0.0810691	38	57	-0.115041	0.0673153	9166	9435	FALSE	chrX	-	119629318	119629508	119625335	119625379	119625335	119625396	NA	NA	NA	NA	NA	NA	NA	NA	NA	NA
C04	K562K700E_PARPi-K562WT_PARPi	0.298586	6.75733e-06	0.0013465	alt_3prime_38832	ENSG00000167232.12	ZNF91	A3	0	0	3	0	0.298586	0	pass	fail	1	pass	6.06606	6.84802e-05	8	0	-0.0806109	0.982274	19	20	0.540223	3.25258e-16	3731	2441	FALSE	chr19	-	23373742	23373816	23357696	23362725	23357696	23362739	NA	NA	NA	NA	NA	NA	NA	NA	NA	NA
C04	K562K700E_PARPi-K562WT_PARPi	0.0735104	5.66966e-06	0.00120912	alt_3prime_12919	ENSG00000110075.13	PPP6R3	A3	0	0	3	0	0.0735104	0	pass	fail	1	pass	7.11652	6.5334e-09	17	0	-0.344182	0.0179375	216	265	-0.167029	0.000473578	35717	38203	FALSE	chr11	+	68564424	68564432	68567014	68567166	68566999	68567166	NA	NA	NA	NA	NA	NA	NA	NA	NA	NA
C04	K562K700E_PARPi-K562WT_PARPi	-0.19503	5.81014e-06	0.00121634	alt_3prime_4351	ENSG00000221978.10	CCNL2	A3	0	0	0	0	0.729415	0.924445	pass	pass	0	pass	-0.682185	4.54722e-06	131	207	1.45892	4.20399e-05	48	17	-0.396267	1.01988e-17	17725	22211	FALSE	chr1	-	1393396	1393460	1390766	1390865	1390766	1392803	NA	NA	NA	NA	NA	NA	NA	NA	NA	NA
C04	K562K700E_PARPi-K562WT_PARPi	0.370576	5.86479e-06	0.00121662	alt_3prime_74363	ENSG00000130052.12	STARD8	A3	0	0	0	0	0.575646	0.20507	pass	pass	0	pass	0.987327	0.0241562	29	14	-1.40147	1.85954e-05	21	55	-0.604614	3.97779e-33	6848	9946	FALSE	chrX	+	68716368	68716431	68717212	68718629	68717200	68718629	NA	NA	NA	NA	NA	NA	NA	NA	NA	NA
C04	K562K700E_PARPi-K562WT_PARPi	0.17404	5.91929e-06	0.00121687	alt_3prime_3375	ENSG00000121481.9	RNF2	A3	0	0	3	0	0.184341	0.0103012	pass	fail	1	pass	4.19351	2.61073e-13	33	2	-0.169206	0.500703	146	159	0.196669	0.0017971	5792	4795	FALSE	chr1	+	185087563	185087640	185091579	185091735	185091565	185091735	NA	NA	NA	NA	NA	NA	NA	NA	NA	NA
C04	K562K700E_PARPi-K562WT_PARPi	0.189865	6.06189e-06	0.00123506	alt_3prime_14578	ENSG00000149187.16	CELF1	A3	0	0	0	0	0.821899	0.632033	pass	pass	0	pass	0.872013	9.33998e-06	115	61	-0.561333	0.248925	25	36	0.3186	1.49666e-12	33063	25273	FALSE	chr11	-	47472191	47472356	47468284	47468891	47468284	47472102	NA	NA	NA	NA	NA	NA	NA	NA	NA	NA
C04	K562K700E_PARPi-K562WT_PARPi	0.0517199	6.78592e-06	0.0013465	alt_3prime_72884	ENSG00000119326.13	CTNNAL1	A3	0	0	3	0	0.0517199	0	pass	fail	1	pass	6.12295	0.000366283	8	0	-1.20785	4.05386e-24	153	342	-1.11938	5.65492e-125	9443	19543	FALSE	chr9	-	108983145	108983315	108979281	108979481	108979281	108979500	NA	NA	NA	NA	NA	NA	NA	NA	NA	NA
C04	K562K700E_PARPi-K562WT_PARPi	0.087997	8.00232e-06	0.00156073	alt_3prime_13652	ENSG00000149547.13	EI24	A3	0	0	0	0	0.102573	0.0145759	pass	pass	0	pass	2.82278	1.98577e-15	56	8	-0.128652	0.424424	492	523	-0.0343226	0.778971	23413	22847	FALSE	chr11	+	125572458	125572569	125575263	125575408	125575251	125575408	NA	NA	NA	NA	NA	NA	NA	NA	NA	NA
C04	K562K700E_PARPi-K562WT_PARPi	-0.248015	8.52439e-06	0.00162682	alt_3prime_36087	ENSG00000266976.1	AC079466.1	A3	0	0	0	0	0.300398	0.548413	pass	pass	0	pass	-0.426579	0.0372742	90	118	1.05891	2.80737e-13	209	97	0.767399	2.85594e-89	174754	97823	FALSE	chr19	+	28611017	28611190	28611986	28612040	28611912	28612040	NA	NA	NA	NA	NA	NA	NA	NA	NA	NA
C04	K562K700E_PARPi-K562WT_PARPi	-0.0697065	8.55508e-06	0.00162682	alt_3prime_43904	ENSG00000153107.10	ANAPC1	A3	0	0	0	3	0.922283	0.991989	pass	fail	1	pass	-0.134905	0.403211	254	274	3.09389	7.94458e-05	21	2	-0.129337	0.0114497	32267	33619	FALSE	chr2	-	111822422	111822600	111821239	111821440	111821239	111821453	NA	NA	NA	NA	NA	NA	NA	NA	NA	NA
C04	K562K700E_PARPi-K562WT_PARPi	0.149402	8.70808e-06	0.00162979	alt_3prime_5078	ENSG00000127481.13	UBR4	A3	0	0	0	0	0.184622	0.0352205	pass	pass	0	pass	2.2546	1.55569e-11	55	11	-0.394164	0.00259753	244	311	-0.177916	1.9022e-05	141160	152427	FALSE	chr1	-	19154918	19155039	19153768	19153939	19153768	19153954	NA	NA	NA	NA	NA	NA	NA	NA	NA	NA
C04	K562K700E_PARPi-K562WT_PARPi	0.562473	8.71357e-06	0.00162979	alt_3prime_60301	ENSG00000137338.5	PGBD1	A3	0	1	0	0	0.871349	0.308876	fail	pass	1	pass	2.00715	7.1463e-08	43	10	-1.9107	0.00252385	6	23	-0.214874	0.00150304	3487	3855	FALSE	chr6	+	28281572	28281918	28283776	28284209	28283756	28284209	NA	NA	NA	NA	NA	NA	NA	NA	NA	NA
C04	K562K700E_PARPi-K562WT_PARPi	0.38924	9.44654e-06	0.00175253	alt_3prime_46541	ENSG00000101079.19	NDRG3	A3	0	0	3	0	0.392415	0.0031746	pass	fail	1	pass	6.57351	1.13597e-21	44	0	-0.620789	0.00506523	68	101	0.131854	0.059087	5720	4978	FALSE	chr20	-	36656360	36656411	36651766	36653701	36651766	36653723	NA	NA	NA	NA	NA	NA	NA	NA	NA	NA
C04	K562K700E_PARPi-K562WT_PARPi	0.360022	9.78476e-06	0.00180063	alt_3prime_57275	ENSG00000164199.14	GPR98	A3	0	0	0	0	0.383344	0.0233219	pass	pass	0	pass	2.06292	2.04932e-06	32	7	-2.65923	7.89288e-76	50	306	-2.0501	0	24299	95890	FALSE	chr5	+	90704389	90704488	90705400	90705579	90705379	90705579	NA	NA	NA	NA	NA	NA	NA	NA	NA	NA
C04	K562K700E_PARPi-K562WT_PARPi	0.543136	9.95232e-06	0.00181682	alt_3prime_27493	ENSG00000261373.1	VPS9D1-AS1	A3	0	0	2	0	0.598691	0.0555556	pass	fail	1	pass	3.61986	2.55324e-12	35	3	-0.386274	0.545965	23	29	0.266347	0.00690372	1620	1288	FALSE	chr16	+	89711856	89712222	89712689	89712818	89712674	89712818	NA	NA	NA	NA	NA	NA	NA	NA	NA	NA
C04	K562K700E_PARPi-K562WT_PARPi	0.260106	1.03254e-05	0.00186996	alt_3prime_54535	ENSG00000197386.9	HTT	A3	0	0	3	0	0.264273	0.00416667	pass	fail	1	pass	5.4665	1.26845e-08	20	0	-0.354303	0.346203	54	67	0.364073	5.17066e-14	16294	12092	FALSE	chr4	+	3140510	3140656	3142766	3142886	3142745	3142886	NA	NA	NA	NA	NA	NA	NA	NA	NA	NA
C04	K562K700E_PARPi-K562WT_PARPi	-0.321115	1.19588e-05	0.00213837	alt_3prime_12131	ENSG00000166801.14	FAM111A	A3	0	0	0	0	0.333333	0.654448	pass	pass	0	pass	-0.488196	0.242271	25	35	1.31705	0.000194774	50	19	0.363324	1.02958e-12	10235	7579	FALSE	chr11	+	59145847	59145856	59148836	59148953	59148797	59148953	NA	NA	NA	NA	NA	NA	NA	NA	NA	NA
C04	K562K700E_PARPi-K562WT_PARPi	0.106301	1.19949e-05	0.00213837	alt_3prime_8787	ENSG00000173848.17	NET1	A3	0	0	3	0	0.107356	0.00105485	pass	fail	1	pass	5.85615	2.8925e-15	27	0	-0.511653	9.09907e-06	221	305	-0.300372	3.76165e-11	20602	24134	FALSE	chr10	+	5454948	5455118	5456087	5456273	5456065	5456273	NA	NA	NA	NA	NA	NA	NA	NA	NA	NA
C04	K562K700E_PARPi-K562WT_PARPi	-0.194881	1.29994e-05	0.00228999	alt_3prime_25640	ENSG00000198901.12	PRC1	A3	0	0	0	0	0.41749	0.612371	pass	pass	0	pass	-1.17277	7.08925e-12	71	158	-0.0611516	0.91462	99	100	-0.805954	2.0799e-76	23437	39006	FALSE	chr15	-	90969447	90969623	90966038	90967202	90966038	90969120	NA	NA	NA	NA	NA	NA	NA	NA	NA	NA
C04	K562K700E_PARPi-K562WT_PARPi	0.273847	1.41373e-05	0.00246259	alt_3prime_72165	ENSG00000181090.16	EHMT1	A3	0	0	0	0	0.63016	0.356313	pass	pass	0	pass	1.08101	9.39934e-05	61	28	-0.545184	0.157841	36	51	0.061623	0.461428	10376	9493	FALSE	chr9	+	137728349	137728529	137743392	137743528	137743371	137743528	NA	NA	NA	NA	NA	NA	NA	NA	NA	NA
C04	K562K700E_PARPi-K562WT_PARPi	0.530241	1.73728e-05	0.00295576	alt_3prime_57736	ENSG00000131503.19	ANKHD1	A3	0	0	3	0	0.648296	0.118056	pass	fail	1	pass	4.75965	7.03175e-18	40	1	0.700336	0.363346	22	13	0.014966	1	28029	26499	FALSE	chr5	+	140436104	140436257	140438503	140438617	140438494	140438617	NA	NA	NA	NA	NA	NA	NA	NA	NA	NA
C04	K562K700E_PARPi-K562WT_PARPi	0.393398	1.68121e-05	0.00290634	alt_3prime_64861	ENSG00000127995.15	CASD1	A3	0	0	3	0	0.410942	0.0175439	pass	fail	1	pass	4.25789	0.00213794	9	0	-0.785776	0.271604	13	22	0.219894	0.026239	1849	1504	FALSE	chr7	+	94528188	94528250	94533205	94533249	94533189	94533249	NA	NA	NA	NA	NA	NA	NA	NA	NA	NA
C04	K562K700E_PARPi-K562WT_PARPi	-0.247417	1.72701e-05	0.00295576	alt_3prime_30959	ENSG00000166685.10	COG1	A3	0	0	0	3	0.74425	0.991667	pass	fail	1	pass	-0.574391	0.0917953	31	45	4.47875	0.00067386	10	0	0.193476	0.0010202	7301	6084	FALSE	chr17	+	73201820	73201900	73203024	73203146	73203000	73203146	NA	NA	NA	NA	NA	NA	NA	NA	NA	NA
C04	K562K700E_PARPi-K562WT_PARPi	0.068521	1.74866e-05	0.00295576	alt_3prime_14032	ENSG00000110713.14	NUP98	A3	0	0	3	0	0.0735736	0.00505266	pass	fail	1	pass	3.60046	8.19469e-05	14	1	-0.173184	0.458782	173	189	-0.00172962	1	45082	43009	FALSE	chr11	-	3676509	3676620	3675010	3676376	3675010	3676389	NA	NA	NA	NA	NA	NA	NA	NA	NA	NA
C04	K562K700E_PARPi-K562WT_PARPi	-0.579266	1.81274e-05	0.00304154	alt_3prime_50971	ENSG00000114857.16	NKTR	A3	0	0	0	2	0.243651	0.822917	pass	fail	1	pass	-1.29755	0.0498326	7	16	2.30704	0.00127046	21	4	-0.546825	7.36251e-38	37117	51648	FALSE	chr3	+	42632676	42632823	42633618	42633735	42633561	42633735	NA	NA	NA	NA	NA	NA	NA	NA	NA	NA
C04	K562K700E_PARPi-K562WT_PARPi	-0.0554414	1.87361e-05	0.00312072	alt_3prime_15224	ENSG00000174851.13	YIF1A	A3	0	0	0	3	0.944559	1	pass	fail	1	pass	-0.830608	3.05327e-12	180	315	6.46299	4.85255e-05	11	0	-0.701326	2.35289e-37	4118	6387	FALSE	chr11	-	66287598	66287676	66285381	66285597	66285381	66285758	NA	NA	NA	NA	NA	NA	NA	NA	NA	NA
C04	K562K700E_PARPi-K562WT_PARPi	0.518728	1.95716e-05	0.00323627	alt_3prime_47485	ENSG00000160305.16	DIP2A	A3	0	0	3	0	0.528829	0.010101	pass	fail	1	pass	5.49293	8.24173e-10	21	0	-0.810904	0.17679	18	31	0.0979281	0.142599	10877	9682	FALSE	chr21	+	46550543	46550744	46551634	46551734	46551617	46551734	NA	NA	NA	NA	NA	NA	NA	NA	NA	NA
C04	K562K700E_PARPi-K562WT_PARPi	0.104232	2.00341e-05	0.00328891	alt_3prime_70064	ENSG00000132541.9	HRSP12	A3	0	0	3	0	0.110266	0.00603344	pass	fail	1	pass	4.18377	9.63009e-15	33	2	-0.199072	0.258986	267	298	-0.12248	0.140258	3524	3647	FALSE	chr8	-	98117032	98117110	98108646	98108751	98108646	98108768	NA	NA	NA	NA	NA	NA	NA	NA	NA	NA
C04	K562K700E_PARPi-K562WT_PARPi	0.0440088	2.06069e-05	0.00335877	alt_3prime_1436	ENSG00000132780.15	NASP	A3	0	0	3	0	0.0445575	0.000548697	pass	fail	1	pass	5.72671	3.22134e-21	42	1	-0.507434	2.4485e-11	910	1256	-0.347247	4.37431e-16	45596	55355	FALSE	chr1	+	45602255	45602365	45604936	45604965	45604917	45604965	NA	NA	NA	NA	NA	NA	NA	NA	NA	NA
C04	K562K700E_PARPi-K562WT_PARPi	-0.29269	2.17149e-05	0.00348635	alt_3prime_57734	ENSG00000131503.19	ANKHD1	A3	0	0	0	3	0.697941	0.990631	pass	fail	1	pass	-0.600041	0.00127566	94	140	4.74312	1.02406e-14	40	1	0.014966	1	28029	26499	FALSE	chr5	+	140436104	140436257	140438494	140438617	140438461	140438617	NA	NA	NA	NA	NA	NA	NA	NA	NA	NA
C04	K562K700E_PARPi-K562WT_PARPi	0.0480712	2.17598e-05	0.00348635	alt_3prime_55975	ENSG00000132466.16	ANKRD17	A3	0	0	3	0	0.0504186	0.00234742	pass	fail	1	pass	3.99838	0.000153613	13	1	-0.411046	0.00149872	239	308	-0.344698	3.85227e-15	35853	43428	FALSE	chr4	-	73148813	73149050	73147241	73147432	73147241	73147446	NA	NA	NA	NA	NA	NA	NA	NA	NA	NA
C04	K562K700E_PARPi-K562WT_PARPi	0.028885	2.20358e-05	0.00348635	alt_3prime_59726	ENSG00000145912.7	NHP2	A3	0	0	3	0	0.028885	0	pass	fail	1	pass	7.40522	2.92805e-10	20	0	0.155923	0.23767	691	600	0.153892	0.00575819	11660	9989	FALSE	chr5	-	178150888	178150993	178149460	178149838	178149460	178149858	NA	NA	NA	NA	NA	NA	NA	NA	NA	NA
C04	K562K700E_PARPi-K562WT_PARPi	0.0483353	2.21357e-05	0.00348635	alt_3prime_55035	ENSG00000174720.14	LARP7	A3	0	3	0	0	0.992991	0.944655	fail	pass	1	pass	-0.0182547	0.970191	141	141	-2.9456	0.0272667	1	8	-0.121399	0.0828007	5542	5741	FALSE	chr4	+	112647053	112647127	112647202	112647338	112647199	112647338	NA	NA	NA	NA	NA	NA	NA	NA	NA	NA
C04	K562K700E_PARPi-K562WT_PARPi	0.27867	3.00961e-05	0.00426561	alt_3prime_12605	ENSG00000251562.6	MALAT1	A3	0	0	3	0	0.27867	0	pass	fail	1	pass	9.16643	3.22296e-39	70	0	1.8459	4.5249e-25	181	49	-0.0265361	0.756212	1201202	1167065	FALSE	chr11	+	65504952	65505019	65505187	65505278	65505178	65505278	NA	NA	NA	NA	NA	NA	NA	NA	NA	NA
C04	K562K700E_PARPi-K562WT_PARPi	0.261742	2.23697e-05	0.00349627	alt_3prime_7851	ENSG00000169905.11	TOR1AIP2	A3	0	0	3	0	0.268687	0.00694444	pass	fail	1	pass	4.76446	6.71775e-06	12	0	-0.500143	0.304262	33	46	0.0913095	0.107723	46143	41263	FALSE	chr1	-	179877693	179877772	179859030	179865854	179859030	179865869	NA	NA	NA	NA	NA	NA	NA	NA	NA	NA
C04	K562K700E_PARPi-K562WT_PARPi	0.090457	2.32201e-05	0.00358013	alt_3prime_7136	ENSG00000176444.17	CLK2	A3	0	0	3	0	0.0937904	0.00333333	pass	fail	1	pass	3.94435	0.00857801	7	0	-0.529736	0.0244783	68	96	-0.271417	2.7005e-06	5198	5988	FALSE	chr1	-	155268293	155268359	155268010	155268126	155268010	155268197	NA	NA	NA	NA	NA	NA	NA	NA	NA	NA
C04	K562K700E_PARPi-K562WT_PARPi	0.140841	2.39921e-05	0.00362825	alt_3prime_72951	ENSG00000119321.7	FKBP15	A3	0	0	3	0	0.140841	0	pass	fail	1	pass	6.05843	0.000507456	8	0	-0.42603	0.226905	48	63	-0.159704	0.00525093	8661	9220	FALSE	chr9	-	113173453	113173605	113171581	113171706	113171581	113171722	NA	NA	NA	NA	NA	NA	NA	NA	NA	NA
C04	K562K700E_PARPi-K562WT_PARPi	0.236339	2.40447e-05	0.00362825	alt_3prime_53853	ENSG00000175066.14	GK5	A3	0	0	2	0	0.260684	0.0243448	pass	fail	1	pass	2.16567	0.0161828	11	2	-1.53561	5.90418e-11	31	88	-1.13471	1.11052e-106	4589	9585	FALSE	chr3	-	142181461	142181470	142177482	142177576	142177482	142177605	NA	NA	NA	NA	NA	NA	NA	NA	NA	NA
C04	K562K700E_PARPi-K562WT_PARPi	0.145182	2.41682e-05	0.00362825	alt_3prime_14537	ENSG00000149182.13	ARFGAP2	A3	0	0	3	0	0.154514	0.0093326	pass	fail	1	pass	4.0888	4.13736e-20	48	3	-0.130653	0.500793	262	278	0.144179	0.00577058	21644	18652	FALSE	chr11	-	47175015	47175098	47173759	47173840	47173759	47173915	NA	NA	NA	NA	NA	NA	NA	NA	NA	NA
C04	K562K700E_PARPi-K562WT_PARPi	-0.340214	2.50701e-05	0.00373904	alt_3prime_39840	ENSG00000133265.9	HSPBP1	A3	0	0	0	3	0.64303	0.983244	pass	fail	1	pass	-0.289873	0.262434	71	86	4.70115	2.39093e-14	39	1	0.253345	5.31644e-05	4462	3572	FALSE	chr19	-	55265886	55265982	55265278	55265378	55265278	55265389	NA	NA	NA	NA	NA	NA	NA	NA	NA	NA
C04	K562K700E_PARPi-K562WT_PARPi	-0.578284	3.06114e-05	0.00431186	alt_3prime_50972	ENSG00000114857.16	NKTR	A3	0	0	0	3	0.381716	0.96	pass	fail	1	pass	-1.29755	0.0498326	7	16	3.77945	0.000977067	11	1	-0.546825	7.36251e-38	37117	51648	FALSE	chr3	+	42632676	42632823	42633628	42633735	42633561	42633735	NA	NA	NA	NA	NA	NA	NA	NA	NA	NA
C04	K562K700E_PARPi-K562WT_PARPi	0.0469159	2.59546e-05	0.00384582	alt_3prime_45738	ENSG00000101057.14	MYBL2	A3	0	0	3	0	0.0488098	0.00189394	pass	fail	1	pass	4.72266	3.89482e-05	12	0	0.287586	0.0893873	231	184	0.338138	4.15972e-13	23290	17589	FALSE	chr20	+	43667157	43667303	43673806	43673899	43673708	43673899	NA	NA	NA	NA	NA	NA	NA	NA	NA	NA
C04	K562K700E_PARPi-K562WT_PARPi	-0.0223757	2.70882e-05	0.00396235	alt_3prime_49367	ENSG00000100075.8	SLC25A1	A3	0	0	0	2	0.976008	0.998384	pass	fail	1	pass	-0.49067	3.65106e-14	1341	1846	3.36788	2.31276e-08	33	3	-0.425696	1.21199e-22	33599	42907	FALSE	chr22	-	19176846	19176903	19176582	19176633	19176582	19176693	NA	NA	NA	NA	NA	NA	NA	NA	NA	NA
C04	K562K700E_PARPi-K562WT_PARPi	0.20961	2.73177e-05	0.00397047	alt_3prime_60477	ENSG00000204351.10	SKIV2L	A3	0	0	0	0	0.303059	0.0934489	pass	pass	0	pass	1.22799	0.00394526	30	13	-0.893783	1.6295e-06	71	128	-0.309428	2.70194e-10	12390	14647	FALSE	chr6	+	31968524	31968538	31968686	31968796	31968623	31968796	NA	NA	NA	NA	NA	NA	NA	NA	NA	NA
C04	K562K700E_PARPi-K562WT_PARPi	-0.135802	2.96597e-05	0.00425664	alt_3prime_6819	ENSG00000117362.11	APH1A	A3	0	0	0	0	0.83334	0.969142	pass	pass	0	pass	-0.11708	0.527426	212	225	2.52868	8.95414e-10	42	7	0.0413877	0.711308	14074	13037	FALSE	chr1	-	150268698	150268999	150267957	150267991	150267957	150268127	NA	NA	NA	NA	NA	NA	NA	NA	NA	NA
C04	K562K700E_PARPi-K562WT_PARPi	0.193824	3.00595e-05	0.00426561	alt_3prime_73640	ENSG00000159069.12	FBXW5	A3	0	0	3	0	0.195718	0.00189394	pass	fail	1	pass	6.4471	5.58085e-21	40	0	-0.250693	0.211313	165	191	0.167712	0.00211512	12028	10207	FALSE	chr9	-	136943349	136943506	136942046	136942943	136942046	136942997	NA	NA	NA	NA	NA	NA	NA	NA	NA	NA
C04	K562K700E_PARPi-K562WT_PARPi	0.241811	3.1646e-05	0.00443024	alt_3prime_64130	ENSG00000106263.16	EIF3B	A3	0	0	1	0	0.330937	0.0891261	pass	fail	1	pass	2.28453	8.30967e-07	32	6	-0.0973341	0.862097	65	68	0.230056	6.86975e-08	80581	65526	FALSE	chr7	+	2379394	2379511	2380284	2380740	2380181	2380740	NA	NA	NA	NA	NA	NA	NA	NA	NA	NA
C04	K562K700E_PARPi-K562WT_PARPi	0.038478	3.29931e-05	0.00454121	alt_3prime_469	ENSG00000004487.14	KDM1A	A3	0	0	2	0	0.0450017	0.00652371	pass	fail	1	pass	2.67574	1.44443e-06	22	3	-0.121461	0.45771	476	502	0.0146589	1	42875	40437	FALSE	chr1	+	23072124	23072197	23073292	23073403	23073274	23073403	NA	NA	NA	NA	NA	NA	NA	NA	NA	NA
C04	K562K700E_PARPi-K562WT_PARPi	0.194894	3.38568e-05	0.00454121	alt_3prime_15789	ENSG00000137710.13	RDX	A3	0	0	3	0	0.194894	0	pass	fail	1	pass	7.80538	4.78614e-14	27	0	-1.48506	3.56746e-32	112	305	-1.04701	1.31565e-110	10036	19746	FALSE	chr11	-	110258106	110258189	110257767	110257913	110257767	110257927	NA	NA	NA	NA	NA	NA	NA	NA	NA	NA
C04	K562K700E_PARPi-K562WT_PARPi	-0.0466322	3.39749e-05	0.00454121	alt_3prime_5557	ENSG00000004455.15	AK2	A3	0	0	0	0	0.938706	0.985338	pass	pass	0	pass	-0.0324926	0.800821	971	975	2.06265	7.71014e-11	63	15	-0.0552352	0.432822	61914	61357	FALSE	chr1	-	33013207	33013287	33010631	33012122	33010631	33010833	NA	NA	NA	NA	NA	NA	NA	NA	NA	NA
C04	K562K700E_PARPi-K562WT_PARPi	0.32439	3.40475e-05	0.00454121	alt_3prime_64084	ENSG00000164828.16	SUN1	A3	0	0	3	0	0.333279	0.00888889	pass	fail	1	pass	3.80486	0.000577843	11	1	-1.50392	4.39045e-08	23	62	-0.264711	5.06067e-08	15019	17213	FALSE	chr7	+	849520	849603	849923	850033	849832	850033	NA	NA	NA	NA	NA	NA	NA	NA	NA	NA
C04	K562K700E_PARPi-K562WT_PARPi	-0.0687578	3.42033e-05	0.00454121	alt_3prime_48401	ENSG00000093010.10	COMT	A3	0	0	0	3	0.926273	0.995031	pass	fail	1	pass	0.0184345	0.929541	495	480	3.9482	2.13488e-12	39	2	-0.170645	0.000465028	25507	27333	FALSE	chr22	+	19961229	19961289	19962659	19962815	19962527	19962815	NA	NA	NA	NA	NA	NA	NA	NA	NA	NA
C04	K562K700E_PARPi-K562WT_PARPi	0.203777	3.42968e-05	0.00454121	alt_3prime_72491	ENSG00000137133.9	HINT2	A3	0	0	1	0	0.257236	0.0534594	pass	fail	1	pass	2.18122	1.83857e-06	28	6	-0.408184	0.0792667	81	105	-0.257215	0.00228532	1717	1958	FALSE	chr9	-	35813266	35813338	35812960	35813145	35812960	35813156	NA	NA	NA	NA	NA	NA	NA	NA	NA	NA
C04	K562K700E_PARPi-K562WT_PARPi	0.114014	3.43993e-05	0.00454121	alt_3prime_30042	ENSG00000005156.10	LIG3	A3	0	0	3	0	0.134843	0.020829	pass	fail	1	pass	1.50088	0.251775	6	2	-1.33065	9.99873e-10	39	94	-0.827688	6.98209e-66	7811	13200	FALSE	chr17	+	34992524	34992692	34994276	34994429	34994254	34994429	NA	NA	NA	NA	NA	NA	NA	NA	NA	NA
C04	K562K700E_PARPi-K562WT_PARPi	0.0866378	3.62127e-05	0.00474907	alt_3prime_34108	ENSG00000134759.12	ELP2	A3	0	0	3	0	0.0927907	0.0061529	pass	fail	1	pass	3.36483	1.84455e-09	29	3	-0.611	1.28936e-08	285	422	-0.447066	3.02314e-23	21559	28015	FALSE	chr18	+	36144939	36145034	36145948	36146048	36145934	36146048	NA	NA	NA	NA	NA	NA	NA	NA	NA	NA
C04	K562K700E_PARPi-K562WT_PARPi	0.0830142	3.67061e-05	0.00478627	alt_3prime_64129	ENSG00000106263.16	EIF3B	A3	0	0	1	0	0.105806	0.0227915	pass	fail	1	pass	2.28453	8.30967e-07	32	6	-0.0238238	0.974511	269	265	0.230056	6.86975e-08	80581	65526	FALSE	chr7	+	2379394	2379511	2380279	2380740	2380181	2380740	NA	NA	NA	NA	NA	NA	NA	NA	NA	NA
C04	K562K700E_PARPi-K562WT_PARPi	0.0156435	3.71868e-05	0.0048214	alt_3prime_35440	ENSG00000130175.8	PRKCSH	A3	0	0	3	0	0.0156435	0	pass	fail	1	pass	6.33334	0.00152162	10	0	-0.0804767	0.629588	608	624	-0.0413337	0.67765	22704	22274	FALSE	chr19	+	11441240	11441357	11442386	11442422	11442407	11442422	NA	NA	NA	NA	NA	NA	NA	NA	NA	NA
C04	K562K700E_PARPi-K562WT_PARPi	0.220858	3.95763e-05	0.00507354	alt_3prime_54011	ENSG00000085276.16	MECOM	A3	0	0	3	0	0.220858	0	pass	fail	1	pass	7.29835	3.53575e-11	19	0	-0.252775	0.459672	69	79	-0.125831	0.0414216	8090	8389	FALSE	chr3	-	169095076	169095245	169092958	169093102	169092958	169093120	NA	NA	NA	NA	NA	NA	NA	NA	NA	NA
C04	K562K700E_PARPi-K562WT_PARPi	0.0482564	4.02618e-05	0.00513259	alt_3prime_75392	ENSG00000010671.14	BTK	A3	0	0	3	0	0.0482564	0	pass	fail	1	pass	6.78796	1.02455e-06	13	0	0.10743	0.632211	259	233	0.156332	0.00403687	14509	12409	FALSE	chrX	-	101386062	101386148	101375144	101375314	101375144	101375333	NA	NA	NA	NA	NA	NA	NA	NA	NA	NA
C04	K562K700E_PARPi-K562WT_PARPi	0.0296584	4.23222e-05	0.00530632	alt_3prime_8605	ENSG00000119285.9	HEATR1	A3	0	0	3	0	0.0296584	0	pass	fail	1	pass	6.01095	0.000168865	8	0	-0.105366	0.632908	251	262	-0.0181386	1	49176	47405	FALSE	chr1	-	236576219	236576377	236574661	236574903	236574661	236574918	NA	NA	NA	NA	NA	NA	NA	NA	NA	NA
C04	K562K700E_PARPi-K562WT_PARPi	0.190864	4.35647e-05	0.00540503	alt_3prime_34258	ENSG00000079134.10	THOC1	A3	0	0	0	0	0.265138	0.0742737	pass	pass	0	pass	1.80502	1.20763e-11	71	20	-0.409079	0.00280055	199	256	-0.139613	0.0108342	15096	15811	FALSE	chr18	-	224924	224994	224084	224179	224084	224200	NA	NA	NA	NA	NA	NA	NA	NA	NA	NA
C04	K562K700E_PARPi-K562WT_PARPi	0.0314577	4.44763e-05	0.00548597	alt_3prime_45893	ENSG00000124228.13	DDX27	A3	0	0	3	0	0.0314577	0	pass	fail	1	pass	6.05299	0.00132857	8	0	0.440875	0.002419	244	174	0.354214	4.32805e-13	14664	10938	FALSE	chr20	+	49225113	49225199	49226430	49226466	49226415	49226466	NA	NA	NA	NA	NA	NA	NA	NA	NA	NA
C04	K562K700E_PARPi-K562WT_PARPi	0.107127	4.508e-05	0.00550977	alt_3prime_31805	ENSG00000166582.8	CENPV	A3	0	0	3	0	0.113599	0.00647249	pass	fail	1	pass	3.90981	0.000111301	12	1	-0.214463	0.463987	93	104	-0.0875723	0.294387	5447	5516	FALSE	chr17	-	16349931	16349956	16348616	16348685	16348616	16349356	NA	NA	NA	NA	NA	NA	NA	NA	NA	NA
C04	K562K700E_PARPi-K562WT_PARPi	0.0903721	4.51522e-05	0.00550977	alt_3prime_68810	ENSG00000171316.10	CHD7	A3	0	0	3	0	0.0903721	0	pass	fail	1	pass	5.81511	0.00287178	7	0	-0.0734392	0.91413	68	69	0.0247048	0.960092	17470	16380	FALSE	chr8	+	60828663	60828806	60830322	60830577	60830310	60830577	NA	NA	NA	NA	NA	NA	NA	NA	NA	NA
C04	K562K700E_PARPi-K562WT_PARPi	0.207458	4.55101e-05	0.00552391	alt_3prime_56611	ENSG00000182552.13	RWDD4	A3	0	0	2	0	0.240661	0.0332031	pass	fail	1	pass	2.78925	8.97933e-11	38	5	-0.440739	0.0168165	119	157	-0.19555	0.00275891	4379	4773	FALSE	chr4	-	183658929	183659151	183655881	183655961	183655881	183655974	NA	NA	NA	NA	NA	NA	NA	NA	NA	NA
C04	K562K700E_PARPi-K562WT_PARPi	0.0581723	4.64421e-05	0.0055883	alt_3prime_3925	ENSG00000143774.15	GUK1	A3	0	0	2	0	0.0624138	0.0042416	pass	fail	1	pass	3.97541	1.36571e-17	45	3	-0.0469783	0.8131	666	667	0.0111751	1	18729	17717	FALSE	chr1	+	228147621	228147699	228148371	228148439	228148358	228148439	NA	NA	NA	NA	NA	NA	NA	NA	NA	NA
C04	K562K700E_PARPi-K562WT_PARPi	0.192611	4.65304e-05	0.0055883	alt_3prime_67723	ENSG00000197993.6	KEL	A3	0	0	0	0	0.36487	0.172259	pass	pass	0	pass	1.81268	6.99515e-14	96	27	0.342222	0.0855933	168	128	1.08587	3.34013e-143	62504	28102	FALSE	chr7	-	142954184	142954255	142952509	142953956	142952509	142953976	NA	NA	NA	NA	NA	NA	NA	NA	NA	NA
C04	K562K700E_PARPi-K562WT_PARPi	0.0697536	4.76295e-05	0.00569036	alt_3prime_49299	ENSG00000274602.3	PI4KAP1	A3	0	0	0	0	0.114786	0.0450319	pass	pass	0	pass	1.54677	6.9325e-06	46	15	0.0694795	0.756824	352	326	0.299167	1.10724e-08	9333	7231	FALSE	chr22	-	18535859	18535948	18535249	18535328	18535249	18535448	NA	NA	NA	NA	NA	NA	NA	NA	NA	NA
C04	K562K700E_PARPi-K562WT_PARPi	0.0538372	5.11012e-05	0.00601071	alt_3prime_74996	ENSG00000177189.11	RPS6KA3	A3	0	0	3	0	0.0659321	0.0120949	pass	fail	1	pass	2.11399	0.0083829	14	3	-0.37533	0.0122655	194	243	-0.36524	2.73502e-15	19073	23371	FALSE	chrX	-	20176996	20177084	20176434	20176498	20176434	20176516	NA	NA	NA	NA	NA	NA	NA	NA	NA	NA
C04	K562K700E_PARPi-K562WT_PARPi	0.0504312	5.50792e-05	0.00634774	alt_3prime_36062	ENSG00000266976.1	AC079466.1	A3	0	0	0	0	0.101818	0.0513873	pass	pass	0	pass	2.51192	1.33982e-41	184	32	1.42883	6.4723e-88	1627	586	0.767399	2.85594e-89	174754	97823	FALSE	chr19	+	28610260	28610331	28610982	28611068	28610969	28611068	NA	NA	NA	NA	NA	NA	NA	NA	NA	NA
C04	K562K700E_PARPi-K562WT_PARPi	0.106857	5.76309e-05	0.00660844	alt_3prime_24484	ENSG00000104129.8	DNAJC17	A3	0	0	0	0	0.164727	0.0578704	pass	pass	0	pass	0.701233	0.47251	10	6	-0.954529	4.48709e-06	52	98	-0.520501	7.82582e-17	2695	3677	FALSE	chr15	-	40776542	40776653	40776196	40776292	40776196	40776401	NA	NA	NA	NA	NA	NA	NA	NA	NA	NA
C04	K562K700E_PARPi-K562WT_PARPi	0.0866778	5.96866e-05	0.00680994	alt_3prime_43906	ENSG00000153107.10	ANAPC1	A3	0	0	0	0	0.117942	0.031264	pass	pass	0	pass	1.93083	6.6048e-06	34	9	-0.153022	0.439711	254	274	-0.129337	0.0114497	32267	33619	FALSE	chr2	-	111822422	111822600	111821239	111821453	111821239	111821465	NA	NA	NA	NA	NA	NA	NA	NA	NA	NA
C04	K562K700E_PARPi-K562WT_PARPi	0.0437904	6.06117e-05	0.00684702	alt_3prime_65632	ENSG00000197448.12	GSTK1	A3	0	0	3	0	0.0442019	0.000411523	pass	fail	1	pass	5.9562	4.08209e-15	28	0	-0.297851	0.00240485	622	741	-0.0799667	0.245966	16071	16170	FALSE	chr7	+	143264548	143264676	143264992	143265092	143264935	143265092	NA	NA	NA	NA	NA	NA	NA	NA	NA	NA
C04	K562K700E_PARPi-K562WT_PARPi	0.142471	6.17117e-05	0.00692561	alt_3prime_22658	ENSG00000119684.14	MLH3	A3	0	0	3	0	0.142471	0	pass	fail	1	pass	5.58044	0.0165792	6	0	-0.293258	0.556577	34	41	-0.16517	0.0141183	4585	4903	FALSE	chr14	-	75046376	75046388	75042379	75042477	75042379	75042498	NA	NA	NA	NA	NA	NA	NA	NA	NA	NA
C04	K562K700E_PARPi-K562WT_PARPi	0.164912	6.19144e-05	0.00692561	alt_3prime_40040	ENSG00000173960.11	UBXN2A	A3	0	0	3	0	0.181002	0.0160895	pass	fail	1	pass	3.47268	8.73905e-07	20	2	-0.143003	0.680034	91	97	0.242443	1.81245e-05	7308	5882	FALSE	chr2	+	23984673	23984831	23999672	24000203	23999655	24000203	NA	NA	NA	NA	NA	NA	NA	NA	NA	NA
C04	K562K700E_PARPi-K562WT_PARPi	-0.34937	6.75958e-05	0.00748772	alt_3prime_27645	ENSG00000007392.15	LUC7L	A3	0	0	0	0	0.436321	0.785691	pass	pass	0	pass	-0.47554	0.0395068	72	98	1.69603	5.47919e-13	90	27	-0.0438906	0.689872	10961	10781	FALSE	chr16	-	229279	229374	227242	227336	227242	228402	NA	NA	NA	NA	NA	NA	NA	NA	NA	NA
C04	K562K700E_PARPi-K562WT_PARPi	0.161217	6.92585e-05	0.00763483	alt_3prime_42231	ENSG00000144591.16	GMPPA	A3	0	0	0	0	0.472212	0.310995	pass	pass	0	pass	1.07815	0.00376858	37	17	0.0755364	0.946039	41	38	0.312402	6.30451e-10	11019	8444	FALSE	chr2	+	219498907	219499254	219499961	219500015	219499956	219500015	NA	NA	NA	NA	NA	NA	NA	NA	NA	NA
C04	K562K700E_PARPi-K562WT_PARPi	0.0527359	7.07907e-05	0.00776622	alt_3prime_67568	ENSG00000064419.12	TNPO3	A3	0	0	3	0	0.0527359	0	pass	fail	1	pass	7.13204	1.77197e-09	17	0	-0.481638	1.46355e-05	298	403	-0.361814	8.58355e-17	35848	43910	FALSE	chr7	-	129014979	129015095	129005016	129005159	129005016	129005176	NA	NA	NA	NA	NA	NA	NA	NA	NA	NA
C04	K562K700E_PARPi-K562WT_PARPi	0.613669	7.43878e-05	0.00804481	alt_3prime_3540	ENSG00000058673.14	ZC3H11A	A3	0	0	1	0	0.730449	0.11678	pass	fail	1	pass	2.82909	6.49314e-13	44	6	-1.40913	0.000324441	16	42	-0.609394	1.07047e-46	34832	50552	FALSE	chr1	+	203801575	203801628	203802957	203803016	203802569	203803016	NA	NA	NA	NA	NA	NA	NA	NA	NA	NA
C04	K562K700E_PARPi-K562WT_PARPi	-0.11724	7.65651e-05	0.00824122	alt_3prime_9910	ENSG00000154473.16	BUB3	A3	0	0	0	0	0.662588	0.779828	pass	pass	0	pass	-0.298925	0.008033	347	418	0.540954	0.00117392	178	118	-0.162482	0.0010266	25978	27651	FALSE	chr10	+	123162612	123162828	123165047	123165212	123163820	123165212	NA	NA	NA	NA	NA	NA	NA	NA	NA	NA
C04	K562K700E_PARPi-K562WT_PARPi	0.304793	9.52021e-05	0.00952814	alt_3prime_74864	ENSG00000155959.9	VBP1	A3	0	0	2	0	0.536275	0.231481	pass	fail	1	pass	1.48757	0.106009	10	3	-0.388679	0.793759	8	11	-0.0362231	0.767114	16548	16125	FALSE	chrX	+	155216366	155216575	155220187	155220307	155220163	155220307	NA	NA	NA	NA	NA	NA	NA	NA	NA	NA
C04	K562K700E_PARPi-K562WT_PARPi	0.583482	8.57877e-05	0.00893877	alt_3prime_14540	ENSG00000149182.13	ARFGAP2	A3	0	0	3	0	0.661913	0.0784314	pass	fail	1	pass	4.0888	4.13736e-20	48	3	-0.412704	0.497283	24	31	0.144179	0.00577058	21644	18652	FALSE	chr11	-	47175015	47175098	47173759	47173882	47173759	47173915	NA	NA	NA	NA	NA	NA	NA	NA	NA	NA
C04	K562K700E_PARPi-K562WT_PARPi	-0.109789	8.6627e-05	0.00898518	alt_3prime_14283	ENSG00000251381.5	LINC00958	A3	0	0	0	3	0.862131	0.97192	pass	fail	1	pass	1.07306	8.23346e-07	99	46	3.4041	0.000977944	16	1	1.14501	1.98799e-166	86476	37344	FALSE	chr11	-	12989456	12989537	12984226	12984338	12984226	12986144	NA	NA	NA	NA	NA	NA	NA	NA	NA	NA
C04	K562K700E_PARPi-K562WT_PARPi	0.204037	8.75462e-05	0.00903944	alt_3prime_67748	ENSG00000197993.6	KEL	A3	0	0	0	0	0.321618	0.117581	pass	pass	0	pass	2.55997	6.93216e-18	75	12	0.734162	2.00471e-05	158	92	1.08587	3.34013e-143	62504	28102	FALSE	chr7	-	142957827	142957875	142952509	142954527	142952509	142954543	NA	NA	NA	NA	NA	NA	NA	NA	NA	NA
C04	K562K700E_PARPi-K562WT_PARPi	0.0565431	8.81629e-05	0.00906212	alt_3prime_1363	ENSG00000126088.11	UROD	A3	0	0	0	0	0.236512	0.179969	pass	pass	0	pass	0.701742	4.19412e-10	378	229	0.188068	0.0530954	1224	1042	0.0966495	0.0618045	76131	67903	FALSE	chr1	+	45012268	45012285	45012907	45013019	45012857	45013019	NA	NA	NA	NA	NA	NA	NA	NA	NA	NA
C04	K562K700E_PARPi-K562WT_PARPi	0.189671	9.10505e-05	0.00927536	alt_3prime_32802	ENSG00000108395.12	TRIM37	A3	0	0	3	0	0.194175	0.0045045	pass	fail	1	pass	5.59866	2.66681e-11	22	0	0.122387	0.758818	90	80	0.293783	7.00837e-09	11737	9121	FALSE	chr17	-	59075647	59075714	59070823	59070947	59070823	59070968	NA	NA	NA	NA	NA	NA	NA	NA	NA	NA
C04	K562K700E_PARPi-K562WT_PARPi	0.0823799	9.3099e-05	0.00940866	alt_3prime_45501	ENSG00000078747.11	ITCH	A3	0	0	0	0	0.165366	0.0829859	pass	pass	0	pass	1.01089	0.0102893	33	16	-0.149024	0.523978	166	178	-0.126938	0.0216734	17320	18007	FALSE	chr20	+	34369394	34369470	34393791	34393881	34393770	34393881	NA	NA	NA	NA	NA	NA	NA	NA	NA	NA
C04	K562K700E_PARPi-K562WT_PARPi	0.115291	9.31837e-05	0.00940866	alt_3prime_14117	ENSG00000132254.11	ARFIP2	A3	0	0	0	0	0.245669	0.130378	pass	pass	0	pass	1.31456	5.22747e-05	48	19	0.181721	0.487412	148	127	0.27459	1.35674e-07	10167	8023	FALSE	chr11	-	6481231	6481297	6479657	6480463	6479657	6480068	NA	NA	NA	NA	NA	NA	NA	NA	NA	NA
C04	K562K700E_PARPi-K562WT_PARPi	0.253684	9.45443e-05	0.00950399	alt_3prime_1949	ENSG00000122435.8	TRMT13	A3	0	0	3	0	0.285275	0.0315904	pass	fail	1	pass	3.83049	7.82528e-09	26	2	0.47904	0.129069	66	46	0.0882251	0.32642	4749	4249	FALSE	chr1	+	100140408	100140514	100140852	100141019	100140845	100141019	NA	NA	NA	NA	NA	NA	NA	NA	NA	NA
C04	K562K700E_PARPi-K562WT_PARPi	0.0821191	9.59689e-05	0.00956295	alt_3prime_16163	ENSG00000171792.9	RHNO1	A3	0	0	3	0	0.091923	0.00980392	pass	fail	1	pass	3.02125	0.0322704	6	1	-0.128122	0.78494	64	67	-0.250339	0.000763412	2490	2822	FALSE	chr12	+	2877199	2877282	2885283	2885492	2885263	2885492	NA	NA	NA	NA	NA	NA	NA	NA	NA	NA
C04	K562K700E_PARPi-K562WT_PARPi	0.105401	9.72853e-05	0.00965197	alt_3prime_16715	ENSG00000135476.10	ESPL1	A3	0	0	3	0	0.105401	0	pass	fail	1	pass	6.47991	4.21317e-05	11	0	-0.128472	0.724252	93	98	-0.211919	2.99544e-05	14009	15476	FALSE	chr12	+	53272721	53272857	53274817	53274952	53274790	53274952	NA	NA	NA	NA	NA	NA	NA	NA	NA	NA
C04	K562K700E_PARPi-K562WT_PARPi	-0.127441	9.83345e-05	0.00968801	alt_3prime_29330	ENSG00000198931.9	APRT	A3	0	0	0	0	0.522065	0.649506	pass	pass	0	pass	0.429152	6.71207e-06	537	392	1.18678	2.60406e-31	490	209	0.535618	2.77715e-30	17376	11425	FALSE	chr16	-	88810070	88810148	88809469	88809706	88809469	88809840	NA	NA	NA	NA	NA	NA	NA	NA	NA	NA
C04	K562K700E_PARPi-K562WT_PARPi	0.202575	9.84977e-05	0.00968801	alt_3prime_57262	ENSG00000164199.14	GPR98	A3	0	0	3	0	0.206023	0.0034478	pass	fail	1	pass	3.66502	7.49309e-05	14	1	-2.38628	8.39264e-65	58	294	-2.0501	0	24299	95890	FALSE	chr5	+	90675243	90675445	90676080	90676209	90676065	90676209	NA	NA	NA	NA	NA	NA	NA	NA	NA	NA
C04	K562K700E_PARPi-K562WT_PARPi	0.0480816	0.000100013	0.00977657	alt_3prime_74171	ENSG00000102145.12	GATA1	A3	0	0	0	0	0.0708587	0.0227771	pass	pass	0	pass	2.15577	1.09439e-14	72	16	0.42937	6.23751e-07	939	676	0.48281	2.19909e-25	21667	14780	FALSE	chrX	+	48793172	48793297	48793793	48794308	48793778	48794308	NA	NA	NA	NA	NA	NA	NA	NA	NA	NA
C04	K562K700E_PARPi-K562WT_PARPi	0.12335	0.000100255	0.00977657	alt_3prime_23472	ENSG00000156958.13	GALK2	A3	0	0	3	0	0.12335	0	pass	fail	1	pass	7.49816	5.97693e-12	22	0	-0.230173	0.288533	156	178	-0.307837	1.27209e-09	9175	10826	FALSE	chr15	+	49239221	49239367	49281987	49282067	49281972	49282067	NA	NA	NA	NA	NA	NA	NA	NA	NA	NA
C04	K562K700E_PARPi-K562WT_PARPi	0.0656207	0.000100773	0.0097853	alt_3prime_57463	ENSG00000172869.13	DMXL1	A3	0	0	3	0	0.0713458	0.0057251	pass	fail	1	pass	3.27852	0.0005622	14	1	-0.355999	0.0264285	183	227	-0.330912	1.13549e-13	31398	37595	FALSE	chr5	+	119118877	119119004	119120971	119121139	119120951	119121139	NA	NA	NA	NA	NA	NA	NA	NA	NA	NA
C04	K562K700E_PARPi-K562WT_PARPi	0.244815	0.000101997	0.00986215	alt_3prime_6145	ENSG00000134744.12	ZCCHC11	A3	0	0	0	0	0.519679	0.274863	pass	pass	0	pass	0.716755	0.103918	28	17	-0.839056	0.0287278	25	44	-0.15575	0.003616	14891	15824	FALSE	chr1	-	52438220	52438335	52436755	52436963	52436755	52436978	NA	NA	NA	NA	NA	NA	NA	NA	NA	NA
C04	K562K700E_PARPi-K562WT_PARPi	0.139394	0.000102557	0.00987446	alt_3prime_11613	ENSG00000167323.8	STIM1	A3	0	0	3	0	0.139394	0	pass	fail	1	pass	6.99105	1.35668e-08	15	0	-0.343567	0.158137	95	117	-0.0514748	0.58397	11106	10974	FALSE	chr11	+	4082882	4082982	4083263	4083498	4083242	4083498	NA	NA	NA	NA	NA	NA	NA	NA	NA	NA
C04	K562K700E_PARPi-K562WT_PARPi	0.0592982	0.000108627	0.0103002	alt_3prime_10398	ENSG00000204161.12	C10orf128	A3	0	0	3	0	0.0681079	0.0088097	pass	fail	1	pass	2.75645	7.07452e-05	17	2	-0.207502	0.251885	227	255	-0.609041	3.28246e-40	13653	19870	FALSE	chr10	-	49161599	49161622	49154728	49155909	49154728	49155929	NA	NA	NA	NA	NA	NA	NA	NA	NA	NA
C04	K562K700E_PARPi-K562WT_PARPi	0.100923	0.000109018	0.0103002	alt_3prime_1216	ENSG00000198198.12	SZT2	A3	0	0	3	0	0.100923	0	pass	fail	1	pass	5.79894	0.00421993	7	0	0.0679513	0.940353	59	55	0.245955	9.51094e-07	15596	12528	FALSE	chr1	+	43404441	43404550	43415082	43415213	43415061	43415213	NA	NA	NA	NA	NA	NA	NA	NA	NA	NA
C04	K562K700E_PARPi-K562WT_PARPi	0.133765	0.000110139	0.0103002	alt_3prime_32639	ENSG00000004897.10	CDC27	A3	0	0	0	0	0.175521	0.0417567	pass	pass	0	pass	1.57618	0.000667346	27	9	-0.707115	2.1791e-06	125	198	-0.360005	4.27633e-14	14663	17902	FALSE	chr17	-	47154672	47154766	47151806	47151918	47151806	47151936	NA	NA	NA	NA	NA	NA	NA	NA	NA	NA
C04	K562K700E_PARPi-K562WT_PARPi	-0.387127	0.000111311	0.0103438	alt_3prime_38146	ENSG00000171469.9	ZNF561	A3	0	0	0	2	0.574417	0.961544	pass	fail	1	pass	-0.441218	0.15172	45	60	3.35982	6.14647e-08	29	3	0.0398931	0.845206	4243	3936	FALSE	chr19	-	9619432	9619529	9618091	9618166	9618091	9618179	NA	NA	NA	NA	NA	NA	NA	NA	NA	NA
C04	K562K700E_PARPi-K562WT_PARPi	0.11022	0.000111745	0.0103438	alt_3prime_64756	ENSG00000006576.15	PHTF2	A3	0	0	3	0	0.118638	0.00841829	pass	fail	1	pass	2.96	0.000187435	14	2	-0.99115	1.26626e-11	99	191	-0.781555	5.54314e-54	5988	9769	FALSE	chr7	+	77840221	77840300	77893608	77893664	77893592	77893664	NA	NA	NA	NA	NA	NA	NA	NA	NA	NA
C04	K562K700E_PARPi-K562WT_PARPi	0.0918454	0.000112359	0.0103438	alt_3prime_32635	ENSG00000004897.10	CDC27	A3	0	0	3	0	0.0918454	0	pass	fail	1	pass	6.89066	6.7092e-07	14	0	-0.691713	1.42024e-06	143	224	-0.360005	4.27633e-14	14663	17902	FALSE	chr17	-	47141853	47142022	47138739	47138891	47138739	47138906	NA	NA	NA	NA	NA	NA	NA	NA	NA	NA
C04	K562K700E_PARPi-K562WT_PARPi	0.306955	0.000112417	0.0103438	alt_3prime_7338	ENSG00000183856.9	IQGAP3	A3	0	0	3	0	0.306955	0	pass	fail	1	pass	8.36276	1.76993e-23	40	0	-0.557187	0.00478878	90	128	-0.196533	0.000179527	12076	13181	FALSE	chr1	-	156563134	156563312	156562587	156562665	156562587	156562674	NA	NA	NA	NA	NA	NA	NA	NA	NA	NA
C04	K562K700E_PARPi-K562WT_PARPi	0.466489	0.000115262	0.0105629	alt_3prime_34987	ENSG00000115268.8	RPS15	A3	0	0	3	0	0.596296	0.129808	pass	fail	1	pass	3.04714	2.98181e-06	21	2	-0.253259	0.845663	13	15	-0.216117	4.08627e-06	26528	29353	FALSE	chr19	+	1438811	1438892	1440026	1440049	1439968	1440049	NA	NA	NA	NA	NA	NA	NA	NA	NA	NA
C04	K562K700E_PARPi-K562WT_PARPi	0.214865	0.00011749	0.010673	alt_3prime_51821	ENSG00000155903.10	RASA2	A3	0	0	3	0	0.223348	0.00848271	pass	fail	1	pass	3.95172	0.000137222	12	1	-0.951378	8.05665e-05	43	80	-0.546214	3.05196e-21	3904	5415	FALSE	chr3	+	141553857	141553940	141555840	141555912	141555806	141555912	NA	NA	NA	NA	NA	NA	NA	NA	NA	NA
C04	K562K700E_PARPi-K562WT_PARPi	-0.103247	0.00011778	0.010673	alt_3prime_5292	ENSG00000117308.13	GALE	A3	0	0	0	0	0.683989	0.787236	pass	pass	0	pass	-0.677188	3.88567e-06	132	207	0.0961227	0.880804	61	55	-0.603464	6.47582e-34	7428	10755	FALSE	chr1	-	23799366	23799436	23798311	23798730	23798311	23799012	NA	NA	NA	NA	NA	NA	NA	NA	NA	NA
C04	K562K700E_PARPi-K562WT_PARPi	-0.0299176	0.000117866	0.010673	alt_3prime_42139	ENSG00000144580.12	RQCD1	A3	0	0	0	3	0.970082	1	pass	fail	1	pass	0.39806	0.0104484	211	157	5.72738	0.014101	6	0	0.584996	4.9721e-34	14871	9446	FALSE	chr2	+	218583017	218583086	218584672	218584721	218584612	218584721	NA	NA	NA	NA	NA	NA	NA	NA	NA	NA
C04	K562K700E_PARPi-K562WT_PARPi	0.0512625	0.000119918	0.0108159	alt_3prime_16912	ENSG00000139641.11	ESYT1	A3	0	0	0	0	0.119601	0.0683384	pass	pass	0	pass	0.484306	0.0467782	86	60	-0.423674	1.2909e-06	632	822	-0.442955	4.0723e-26	48194	62420	FALSE	chr12	+	56133781	56133873	56134110	56134181	56134080	56134181	NA	NA	NA	NA	NA	NA	NA	NA	NA	NA
C04	K562K700E_PARPi-K562WT_PARPi	0.173807	0.000122243	0.0109821	alt_3prime_23007	ENSG00000276550.3	HERC2P2	A3	0	0	3	0	0.228438	0.0546315	pass	fail	1	pass	2.40602	0.0144217	11	2	-0.0201625	1	39	39	-0.203662	2.87671e-05	21154	23255	FALSE	chr15	+	22587344	22587391	22589680	22589732	22589666	22589732	NA	NA	NA	NA	NA	NA	NA	NA	NA	NA
C04	K562K700E_PARPi-K562WT_PARPi	0.266116	0.000123666	0.0110664	alt_3prime_9615	ENSG00000119969.13	HELLS	A3	0	0	2	0	0.285724	0.0196078	pass	fail	1	pass	3.94663	2.34076e-11	33	2	-0.21434	0.499772	84	94	0.00497829	1	16386	15558	FALSE	chr10	+	94545790	94545907	94546377	94546498	94546361	94546498	NA	NA	NA	NA	NA	NA	NA	NA	NA	NA
C04	K562K700E_PARPi-K562WT_PARPi	0.037707	0.000128273	0.0113014	alt_3prime_6094	ENSG00000078618.18	NRD1	A3	0	0	3	0	0.037707	0	pass	fail	1	pass	7.22197	1.38419e-09	18	0	-0.493778	2.06696e-07	464	634	-0.472635	4.57191e-29	44000	58259	FALSE	chr1	-	51834017	51834057	51827796	51827869	51827796	51827886	NA	NA	NA	NA	NA	NA	NA	NA	NA	NA
C04	K562K700E_PARPi-K562WT_PARPi	0.12754	0.000129299	0.011348	alt_3prime_20281	ENSG00000132964.10	CDK8	A3	0	0	3	0	0.12754	0	pass	fail	1	pass	6.21877	0.000152992	9	0	-0.333761	0.346546	60	73	-0.362367	8.28945e-10	4149	5070	FALSE	chr13	+	26396285	26396354	26397153	26397225	26397139	26397225	NA	NA	NA	NA	NA	NA	NA	NA	NA	NA
C04	K562K700E_PARPi-K562WT_PARPi	0.0830678	0.00013249	0.0115148	alt_3prime_61603	ENSG00000152818.17	UTRN	A3	0	0	3	0	0.0830678	0	pass	fail	1	pass	6.58944	1.40231e-05	12	0	1.17647	2.15782e-09	126	54	1.33243	2.65207e-190	32518	12311	FALSE	chr6	+	144499257	144499427	144510944	144511123	144510921	144511123	NA	NA	NA	NA	NA	NA	NA	NA	NA	NA
C04	K562K700E_PARPi-K562WT_PARPi	0.234215	0.000132743	0.0115148	alt_3prime_32789	ENSG00000108395.12	TRIM37	A3	0	0	2	0	0.266849	0.0326336	pass	fail	1	pass	3.52612	2.73382e-13	36	3	-0.0257319	0.997953	101	100	0.293783	7.00837e-09	11737	9121	FALSE	chr17	-	59012328	59012407	59001598	59001714	59001598	59001741	NA	NA	NA	NA	NA	NA	NA	NA	NA	NA
C04	K562K700E_PARPi-K562WT_PARPi	0.164882	0.000134266	0.0115181	alt_3prime_13681	ENSG00000110074.9	FOXRED1	A3	0	0	0	0	0.204593	0.0397105	pass	pass	0	pass	2.37783	2.10228e-11	50	9	-0.321266	0.0428059	194	235	-0.0818488	0.267727	9777	9876	FALSE	chr11	+	126273034	126273079	126273336	126273454	126273316	126273454	NA	NA	NA	NA	NA	NA	NA	NA	NA	NA
C04	K562K700E_PARPi-K562WT_PARPi	0.164765	0.000144728	0.0122484	alt_3prime_48151	ENSG00000100181.20	TPTEP1	A3	0	0	0	0	0.431778	0.267013	pass	pass	0	pass	0.588376	0.105807	44	29	-0.463023	0.118175	58	78	-0.0876671	0.162296	22538	22828	FALSE	chr22	+	16611658	16611893	16614077	16614178	16613985	16614178	NA	NA	NA	NA	NA	NA	NA	NA	NA	NA
C04	K562K700E_PARPi-K562WT_PARPi	0.136835	0.000144926	0.0122484	alt_3prime_23247	ENSG00000137815.13	RTF1	A3	0	0	3	0	0.136835	0	pass	fail	1	pass	6.06698	0.00221115	8	0	-1.04938	8.72121e-07	51	102	-0.881726	4.20385e-61	4544	7977	FALSE	chr15	+	41470257	41470392	41471172	41471349	41471152	41471349	NA	NA	NA	NA	NA	NA	NA	NA	NA	NA
C04	K562K700E_PARPi-K562WT_PARPi	-0.0274683	0.00015655	0.0131335	alt_3prime_14284	ENSG00000251381.5	LINC00958	A3	0	0	0	3	0.965728	0.993197	pass	fail	1	pass	1.1758	1.97217e-27	447	194	3.4041	0.000977944	16	1	1.14501	1.98799e-166	86476	37344	FALSE	chr11	-	12989456	12989537	12984226	12984338	12984226	12988466	NA	NA	NA	NA	NA	NA	NA	NA	NA	NA
C04	K562K700E_PARPi-K562WT_PARPi	0.0974298	0.000160921	0.0132436	alt_3prime_31807	ENSG00000166582.8	CENPV	A3	0	0	3	0	0.105273	0.00784314	pass	fail	1	pass	3.90981	0.000111301	12	1	0.173701	0.595089	103	89	-0.0875723	0.294387	5447	5516	FALSE	chr17	-	16349931	16349956	16348616	16349333	16348616	16349356	NA	NA	NA	NA	NA	NA	NA	NA	NA	NA
C04	K562K700E_PARPi-K562WT_PARPi	0.0239214	0.000161891	0.0132436	alt_3prime_16257	ENSG00000111678.9	C12orf57	A3	0	0	3	0	0.0256991	0.00177778	pass	fail	1	pass	3.65848	0.00348181	10	1	0.00996822	1	377	363	-0.150771	0.0363652	4122	4356	FALSE	chr12	+	6944122	6944173	6944476	6944565	6944380	6944565	NA	NA	NA	NA	NA	NA	NA	NA	NA	NA
C04	K562K700E_PARPi-K562WT_PARPi	0.43851	0.000163075	0.0132436	alt_3prime_7392	ENSG00000027869.10	SH2D2A	A3	0	0	3	0	0.482631	0.044121	pass	fail	1	pass	4.1465	1.08574e-11	32	2	-0.0924536	0.939131	36	37	0.483374	2.11816e-09	2412	1643	FALSE	chr1	-	156816675	156816760	156816006	156816094	156816006	156816112	NA	NA	NA	NA	NA	NA	NA	NA	NA	NA
C04	K562K700E_PARPi-K562WT_PARPi	-0.069978	0.000163346	0.0132436	alt_3prime_75425	ENSG00000123562.15	MORF4L2	A3	0	0	0	0	0.87135	0.941328	pass	pass	0	pass	-0.648985	6.08941e-09	235	362	0.559743	0.321653	35	23	-0.221421	1.67448e-06	30554	33897	FALSE	chrX	-	103685171	103685260	103678499	103678620	103678499	103678651	NA	NA	NA	NA	NA	NA	NA	NA	NA	NA
C04	K562K700E_PARPi-K562WT_PARPi	0.0597151	0.000163483	0.0132436	alt_3prime_73653	ENSG00000159069.12	FBXW5	A3	0	0	3	0	0.0617231	0.00200803	pass	fail	1	pass	4.89201	8.42005e-06	14	0	0.206061	0.340229	204	172	0.167712	0.00211512	12028	10207	FALSE	chr9	-	136943891	136944106	136943408	136943506	136943408	136943607	NA	NA	NA	NA	NA	NA	NA	NA	NA	NA
C04	K562K700E_PARPi-K562WT_PARPi	0.0639362	0.000164081	0.0132436	alt_3prime_16806	ENSG00000205352.9	PRR13	A3	0	0	0	0	0.108452	0.044516	pass	pass	0	pass	1.85718	2.45387e-13	85	23	0.436329	4.51926e-06	699	501	0.362541	6.11837e-14	16928	12546	FALSE	chr12	+	53442695	53442733	53443391	53443536	53443487	53443536	NA	NA	NA	NA	NA	NA	NA	NA	NA	NA
C04	K562K700E_PARPi-K562WT_PARPi	0.0748954	0.000164308	0.0132436	alt_3prime_21075	ENSG00000151287.15	TEX30	A3	0	0	3	0	0.0848974	0.010002	pass	fail	1	pass	3.24783	0.000500184	11	1	0.325071	0.205509	117	90	0.155907	0.0600979	3123	2671	FALSE	chr13	-	102773682	102773755	102770012	102770086	102770012	102770100	NA	NA	NA	NA	NA	NA	NA	NA	NA	NA
C04	K562K700E_PARPi-K562WT_PARPi	0.0355818	0.000164337	0.0132436	alt_3prime_65666	ENSG00000055130.14	CUL1	A3	0	0	3	0	0.0355818	0	pass	fail	1	pass	6.07403	0.000152981	8	0	-0.28413	0.0766106	219	259	-0.338684	5.09363e-13	16722	20141	FALSE	chr7	+	148754082	148754150	148756983	148757150	148756968	148757150	NA	NA	NA	NA	NA	NA	NA	NA	NA	NA
C04	K562K700E_PARPi-K562WT_PARPi	-0.198991	0.000164827	0.0132436	alt_3prime_15020	ENSG00000149743.12	TRPT1	A3	0	0	0	0	0.519988	0.71898	pass	pass	0	pass	0.130155	0.725066	59	53	1.32514	2.6566e-05	54	21	0.00848791	1	2588	2453	FALSE	chr11	-	64224285	64224341	64223799	64223967	64223799	64224210	NA	NA	NA	NA	NA	NA	NA	NA	NA	NA
C04	K562K700E_PARPi-K562WT_PARPi	0.115755	0.000167731	0.0134296	alt_3prime_64131	ENSG00000106263.16	EIF3B	A3	0	0	1	0	0.182208	0.0664533	pass	fail	1	pass	2.28453	8.30967e-07	32	6	0.62753	0.000576091	142	89	0.230056	6.86975e-08	80581	65526	FALSE	chr7	+	2379394	2379511	2380415	2380740	2380181	2380740	NA	NA	NA	NA	NA	NA	NA	NA	NA	NA
C04	K562K700E_PARPi-K562WT_PARPi	-0.112504	0.000170861	0.0135849	alt_3prime_22215	ENSG00000213983.10	AP1G2	A3	0	0	0	3	0.875113	0.987617	pass	fail	1	pass	0.422062	0.14077	70	51	3.64627	0.00626108	10	1	0.200262	0.00255442	4601	3811	FALSE	chr14	-	23567111	23567315	23566278	23566419	23566278	23566686	NA	NA	NA	NA	NA	NA	NA	NA	NA	NA
C04	K562K700E_PARPi-K562WT_PARPi	0.0670497	0.000172102	0.0136361	alt_3prime_36057	ENSG00000266976.1	AC079466.1	A3	0	0	3	0	0.0670497	0	pass	fail	1	pass	6.77982	1.08871e-07	13	0	2.49339	1.12251e-44	184	32	0.767399	2.85594e-89	174754	97823	FALSE	chr19	+	28610260	28610331	28610969	28611068	28610954	28611068	NA	NA	NA	NA	NA	NA	NA	NA	NA	NA
C04	K562K700E_PARPi-K562WT_PARPi	0.214003	0.000175186	0.0138324	alt_3prime_27686	ENSG00000130731.14	C16orf13	A3	0	0	0	0	0.358206	0.144203	pass	pass	0	pass	0.578541	0.102316	41	27	-1.15719	1.6272e-12	73	158	-0.142351	0.0415902	4551	4784	FALSE	chr16	-	635281	635340	634889	634956	634889	635063	NA	NA	NA	NA	NA	NA	NA	NA	NA	NA
C04	K562K700E_PARPi-K562WT_PARPi	-0.229387	0.00017756	0.0139235	alt_3prime_38042	ENSG00000125734.12	GPR108	A3	0	0	0	3	0.749859	0.979246	pass	fail	1	pass	-0.854936	0.000296319	45	80	2.99068	0.00181808	15	2	-0.439354	2.57536e-13	3358	4331	FALSE	chr19	-	6731199	6731282	6730987	6731054	6730987	6731111	NA	NA	NA	NA	NA	NA	NA	NA	NA	NA
C04	K562K700E_PARPi-K562WT_PARPi	0.552933	0.000179812	0.0140518	alt_3prime_75045	ENSG00000147124.11	ZNF41	A3	0	0	3	0	0.586266	0.0333333	pass	fail	1	pass	4.73932	2.41647e-05	12	0	-0.67422	0.534315	7	11	0.214517	0.00660523	2743	2252	FALSE	chrX	-	47467410	47467548	47456272	47456398	47456272	47456414	NA	NA	NA	NA	NA	NA	NA	NA	NA	NA
C04	K562K700E_PARPi-K562WT_PARPi	0.0288702	0.000183279	0.0142253	alt_3prime_65563	ENSG00000155561.13	NUP205	A3	0	0	3	0	0.0322359	0.00336569	pass	fail	1	pass	2.64274	0.00139802	13	2	-0.616338	7.24375e-11	407	605	-0.429632	6.41393e-26	67802	87039	FALSE	chr7	+	135630344	135630470	135635581	135635657	135635564	135635657	NA	NA	NA	NA	NA	NA	NA	NA	NA	NA
C04	K562K700E_PARPi-K562WT_PARPi	-0.0911678	0.000184836	0.0142975	alt_3prime_58052	ENSG00000134516.14	DOCK2	A3	0	0	0	3	0.896012	0.987179	pass	fail	1	pass	0.471731	0.0154029	142	100	3.45109	0.000187198	16	1	0.426174	1.17769e-18	17047	12100	FALSE	chr5	+	169674297	169674445	169681730	169681865	169681744	169681865	NA	NA	NA	NA	NA	NA	NA	NA	NA	NA
C04	K562K700E_PARPi-K562WT_PARPi	0.299362	0.000188101	0.0145009	alt_3prime_2963	ENSG00000143224.16	PPOX	A3	0	0	0	0	0.410569	0.111206	pass	pass	0	pass	2.42078	5.92616e-13	53	10	-0.0325476	0.991519	78	77	0.437181	8.62756e-16	7538	5294	FALSE	chr1	+	161167100	161167234	161167371	161167486	161167339	161167486	NA	NA	NA	NA	NA	NA	NA	NA	NA	NA
C04	K562K700E_PARPi-K562WT_PARPi	0.255385	0.000191403	0.0147058	alt_3prime_69853	ENSG00000040341.16	STAU2	A3	0	0	3	0	0.282443	0.0270578	pass	fail	1	pass	3.7421	3.83179e-07	20	1	-0.130469	0.820881	51	54	-0.195059	0.000426172	8008	8709	FALSE	chr8	-	73738284	73738349	73709032	73709162	73709032	73709177	NA	NA	NA	NA	NA	NA	NA	NA	NA	NA
C04	K562K700E_PARPi-K562WT_PARPi	-0.327145	0.000205136	0.015708	alt_3prime_71436	ENSG00000119397.15	CNTRL	A3	0	0	0	3	0.66095	0.988095	pass	fail	1	pass	-1.1338	0.00060654	19	42	3.60029	0.00782344	10	1	-0.624599	2.87212e-41	12885	18915	FALSE	chr9	+	121169611	121169816	121173357	121173509	121173243	121173509	NA	NA	NA	NA	NA	NA	NA	NA	NA	NA
C04	K562K700E_PARPi-K562WT_PARPi	-0.273371	0.000208659	0.0159244	alt_3prime_58	ENSG00000160072.18	ATAD3B	A3	0	0	0	0	0.272902	0.546273	pass	pass	0	pass	0.139113	0.743766	46	41	1.80382	8.17905e-17	121	34	0.407175	6.5979e-19	25518	18386	TRUE	chr1	+	1477221	1477350	1478644	1478745	1477751	1478745	NA	NA	NA	NA	NA	NA	NA	NA	NA	NA
C04	K562K700E_PARPi-K562WT_PARPi	0.0451482	0.000211048	0.016053	alt_3prime_47227	ENSG00000182670.12	TTC3	A3	0	0	3	0	0.0451482	0	pass	fail	1	pass	6.42139	4.41282e-06	10	0	-0.369024	0.00896652	216	271	-0.21974	1.24366e-06	41031	45536	FALSE	chr21	+	37197882	37198025	37200232	37200324	37200214	37200324	NA	NA	NA	NA	NA	NA	NA	NA	NA	NA
C04	K562K700E_PARPi-K562WT_PARPi	0.264829	0.000212704	0.0161252	alt_3prime_2719	ENSG00000160752.13	FDPS	A3	0	0	0	0	0.761318	0.496489	pass	pass	0	pass	-0.496277	0.0430147	60	83	-2.21132	1.72079e-18	19	84	-0.771065	2.93986e-71	26664	43377	FALSE	chr1	+	155308985	155309076	155310064	155310205	155310043	155310205	NA	NA	NA	NA	NA	NA	NA	NA	NA	NA
C04	K562K700E_PARPi-K562WT_PARPi	-0.0585281	0.000215633	0.0162394	alt_3prime_51499	ENSG00000114354.11	TFG	A3	0	0	0	3	0.941472	1	pass	fail	1	pass	-0.105979	0.688954	111	117	5.85463	0.00111441	7	0	-0.163047	0.00770521	6620	7055	FALSE	chr3	+	100709606	100709721	100713654	100713869	100713643	100713869	NA	NA	NA	NA	NA	NA	NA	NA	NA	NA
C04	K562K700E_PARPi-K562WT_PARPi	-0.203686	0.000223543	0.0166986	alt_3prime_67181	ENSG00000166925.7	TSC22D4	A3	0	0	0	1	0.722318	0.926004	pass	fail	1	pass	-0.0567834	0.898505	65	66	2.15761	0.00111814	25	5	0.156351	0.0113422	7618	6513	FALSE	chr7	-	100478794	100479169	100477277	100478201	100477277	100478307	NA	NA	NA	NA	NA	NA	NA	NA	NA	NA
C04	K562K700E_PARPi-K562WT_PARPi	-0.0842024	0.000225451	0.0167575	alt_3prime_44423	ENSG00000138382.12	METTL5	A3	0	0	0	0	0.895992	0.980194	pass	pass	0	pass	-1.13223	6.34666e-35	302	650	1.39256	0.00423195	36	13	-0.888714	3.7515e-74	7454	13134	FALSE	chr2	-	169815477	169815528	169812457	169812524	169812457	169812506	NA	NA	NA	NA	NA	NA	NA	NA	NA	NA
C04	K562K700E_PARPi-K562WT_PARPi	-0.146649	0.000227911	0.0168854	alt_3prime_52044	ENSG00000171109.17	MFN1	A3	0	0	0	0	0.716216	0.862865	pass	pass	0	pass	-0.78001	8.08964e-09	145	245	0.543892	0.154698	58	38	-0.483704	6.11853e-24	11285	15021	FALSE	chr3	+	179347735	179347810	179348848	179348963	179348845	179348963	NA	NA	NA	NA	NA	NA	NA	NA	NA	NA
C04	K562K700E_PARPi-K562WT_PARPi	0.370536	0.000229256	0.0169301	alt_3prime_16807	ENSG00000205352.9	PRR13	A3	0	0	0	0	0.777161	0.406625	pass	pass	0	pass	1.85718	2.45387e-13	85	23	-0.592186	0.264966	25	36	0.362541	6.11837e-14	16928	12546	FALSE	chr12	+	53442695	53442733	53443541	53443773	53443487	53443773	NA	NA	NA	NA	NA	NA	NA	NA	NA	NA
C04	K562K700E_PARPi-K562WT_PARPi	0.377926	0.000230598	0.0169742	alt_3prime_54788	ENSG00000174799.9	CEP135	A3	0	0	3	0	0.384216	0.00628931	pass	fail	1	pass	4.7094	2.00968e-05	12	0	-1.29027	0.000264101	18	44	-0.279659	5.76855e-06	3866	4472	FALSE	chr4	+	56008327	56008382	56009735	56009903	56009713	56009903	NA	NA	NA	NA	NA	NA	NA	NA	NA	NA
C04	K562K700E_PARPi-K562WT_PARPi	0.100083	0.00023644	0.0172374	alt_3prime_36127	ENSG00000105176.16	URI1	A3	0	0	0	0	0.715489	0.615406	pass	pass	0	pass	0.0247146	0.946644	155	150	-0.65761	0.00249585	62	94	-0.22657	6.47135e-06	12969	14457	TRUE	chr19	+	30012423	30012531	30015536	30015695	30014887	30015695	NA	NA	NA	NA	NA	NA	NA	NA	NA	NA
C04	K562K700E_PARPi-K562WT_PARPi	0.021929	0.000241115	0.0174667	alt_3prime_62470	ENSG00000204304.10	PBX2	A3	0	0	3	0	0.0259775	0.00404858	pass	fail	1	pass	2.5712	0.0696365	7	1	0.0106944	1	251	242	-0.0510894	0.566694	14426	14249	FALSE	chr6	-	32187242	32187395	32186256	32186901	32186256	32186690	NA	NA	NA	NA	NA	NA	NA	NA	NA	NA
C04	K562K700E_PARPi-K562WT_PARPi	-0.0148805	0.000244957	0.0176889	alt_3prime_26994	ENSG00000205250.7	E2F4	A3	0	0	0	3	0.98512	1	pass	fail	1	pass	0.500183	2.80891e-05	333	232	5.38953	0.0392871	5	0	0.624269	6.26504e-40	17831	11030	FALSE	chr16	+	67192761	67192870	67193071	67193170	67193009	67193170	NA	NA	NA	NA	NA	NA	NA	NA	NA	NA
C04	K562K700E_PARPi-K562WT_PARPi	0.0698102	0.000259639	0.0186899	alt_3prime_71094	ENSG00000197969.10	VPS13A	A3	0	0	3	0	0.0698102	0	pass	fail	1	pass	6.22622	0.000224659	9	0	-0.542916	0.000747351	122	172	-0.516154	5.32481e-30	18922	25760	FALSE	chr9	+	77370415	77370578	77370890	77370935	77370873	77370935	NA	NA	NA	NA	NA	NA	NA	NA	NA	NA
C04	K562K700E_PARPi-K562WT_PARPi	0.124257	0.000262326	0.0188122	alt_3prime_36576	ENSG00000160410.13	SHKBP1	A3	0	0	3	0	0.124257	0	pass	fail	1	pass	6.32556	0.000220718	10	0	-0.6799	0.00114577	71	110	-0.685735	1.78884e-31	3299	5050	FALSE	chr19	+	40578154	40578212	40578462	40578542	40578448	40578542	NA	NA	NA	NA	NA	NA	NA	NA	NA	NA
C04	K562K700E_PARPi-K562WT_PARPi	0.0419169	0.000263624	0.0188122	alt_3prime_39286	ENSG00000090372.13	STRN4	A3	0	0	2	0	0.061686	0.0197691	pass	fail	1	pass	1.7577	0.0263923	13	4	0.0435707	0.919645	195	183	0.0315922	0.860244	12794	11930	FALSE	chr19	-	46728618	46728777	46727894	46728007	46727894	46728126	NA	NA	NA	NA	NA	NA	NA	NA	NA	NA
C04	K562K700E_PARPi-K562WT_PARPi	-0.389576	0.000264451	0.0188122	alt_3prime_28665	ENSG00000245694.7	CRNDE	A3	0	0	0	2	0.565714	0.95529	pass	fail	1	pass	-1.97691	2.38293e-12	16	63	1.92503	0.0482659	12	3	-0.505696	1.98673e-11	1673	2254	FALSE	chr16	-	54923585	54923650	54920298	54920338	54920298	54920410	NA	NA	NA	NA	NA	NA	NA	NA	NA	NA
C04	K562K700E_PARPi-K562WT_PARPi	0.121891	0.000264635	0.0188122	alt_3prime_62288	ENSG00000254870.4	ATP6V1G2-DDX39B	A3	0	0	0	0	0.498326	0.376435	pass	pass	0	pass	0.557928	3.23203e-07	395	264	-0.173615	0.256992	398	435	0.141223	0.00473296	34022	29388	FALSE	chr6	-	31541950	31542148	31540414	31540534	31540414	31540664	NA	NA	NA	NA	NA	NA	NA	NA	NA	NA
C04	K562K700E_PARPi-K562WT_PARPi	0.133904	0.000268158	0.0190034	alt_3prime_44402	ENSG00000138399.16	FASTKD1	A3	0	0	3	0	0.134939	0.0010352	pass	fail	1	pass	5.55512	2.57582e-10	22	0	-1.18794	1.27426e-22	138	305	-0.818272	3.41536e-68	11169	18728	FALSE	chr2	-	169537227	169537340	169531352	169531490	169531352	169531508	NA	NA	NA	NA	NA	NA	NA	NA	NA	NA
C04	K562K700E_PARPi-K562WT_PARPi	0.0649629	0.000275716	0.0194184	alt_3prime_7919	ENSG00000116406.17	EDEM3	A3	0	0	0	0	0.15143	0.086467	pass	pass	0	pass	0.38965	0.376887	32	24	-0.535997	8.19012e-05	180	253	-0.370132	5.01931e-16	21401	26336	FALSE	chr1	-	184711723	184711757	184710394	184710547	184710394	184710550	NA	NA	NA	NA	NA	NA	NA	NA	NA	NA
C04	K562K700E_PARPi-K562WT_PARPi	0.461657	0.000277966	0.0194568	alt_3prime_37369	ENSG00000188785.10	ZNF548	A3	0	0	3	0	0.461657	0	pass	fail	1	pass	6.6667	7.89584e-07	12	0	-0.322957	0.749809	14	17	0.828031	3.20757e-23	1954	1048	FALSE	chr19	+	57397048	57397174	57398430	57398450	57398413	57398450	NA	NA	NA	NA	NA	NA	NA	NA	NA	NA
C04	K562K700E_PARPi-K562WT_PARPi	0.111313	0.000281808	0.0196654	alt_3prime_47536	ENSG00000279094.2	CH507-24F1.1	A3	0	0	3	0	0.111313	0	pass	fail	1	pass	7.69786	1.14505e-13	25	0	0.343608	0.0567455	196	150	0.376719	0.0150663	693	508	FALSE	chr21	-	5502369	5502497	5499557	5500101	5499557	5500146	NA	NA	NA	NA	NA	NA	NA	NA	NA	NA
C04	K562K700E_PARPi-K562WT_PARPi	0.0679969	0.000284662	0.019804	alt_3prime_73865	ENSG00000235592.1	GS1-600G8.4	A3	0	0	3	0	0.0679969	0	pass	fail	1	pass	6.94683	1.21184e-06	15	0	0.189141	0.4026	202	172	-0.168637	0.0106452	4720	5062	FALSE	chrX	+	13328590	13328660	13328764	13328824	13328750	13328824	NA	NA	NA	NA	NA	NA	NA	NA	NA	NA
C04	K562K700E_PARPi-K562WT_PARPi	0.0312604	0.000288146	0.0199854	alt_3prime_63555	ENSG00000111885.6	MAN1A1	A3	0	0	3	0	0.0312604	0	pass	fail	1	pass	7.48769	7.58331e-12	22	0	-0.126978	0.372691	676	716	-0.205137	6.23677e-06	41403	45371	FALSE	chr6	-	119193777	119193814	119189664	119189883	119189664	119189895	NA	NA	NA	NA	NA	NA	NA	NA	NA	NA
C04	K562K700E_PARPi-K562WT_PARPi	-0.134093	0.000292031	0.0201935	alt_3prime_4435	ENSG00000116213.14	WRAP73	A3	0	0	0	3	0.847645	0.981738	pass	fail	1	pass	-0.0578636	0.87066	89	91	3.13613	0.000518711	16	2	-0.0738458	0.47155	3713	3721	FALSE	chr1	-	3633398	3633503	3632213	3632317	3632213	3632338	NA	NA	NA	NA	NA	NA	NA	NA	NA	NA
C04	K562K700E_PARPi-K562WT_PARPi	0.641607	0.00035762	0.0231177	alt_3prime_22992	ENSG00000276550.3	HERC2P2	A3	0	0	3	0	0.712863	0.071256	pass	fail	1	pass	4.55623	1.46251e-14	35	1	-0.105684	0.974571	14	15	-0.203662	2.87671e-05	21154	23255	FALSE	chr15	+	22561559	22561789	22561908	22561934	22561896	22561934	NA	NA	NA	NA	NA	NA	NA	NA	NA	NA
C04	K562K700E_PARPi-K562WT_PARPi	0.145935	0.000294257	0.0202249	alt_3prime_15130	ENSG00000162298.15	SYVN1	A3	0	0	3	0	0.156352	0.0104167	pass	fail	1	pass	3.9897	0.000102505	13	1	0.00367528	1	68	66	-0.0365448	0.797494	9868	9647	FALSE	chr11	-	65133470	65133548	65132922	65133252	65132922	65133269	NA	NA	NA	NA	NA	NA	NA	NA	NA	NA
C04	K562K700E_PARPi-K562WT_PARPi	-0.0850283	0.000417304	0.025922	alt_3prime_33351	ENSG00000141524.14	TMC6	A3	0	0	0	3	0.914972	1	pass	fail	1	pass	3.09085	6.72179e-25	82	9	4.06494	0.0187383	8	0	0.0154262	1	43943	41438	FALSE	chr17	-	78113005	78113211	78110458	78112317	78110458	78112325	NA	NA	NA	NA	NA	NA	NA	NA	NA	NA
C04	K562K700E_PARPi-K562WT_PARPi	0.134028	0.000301953	0.0206915	alt_3prime_29680	ENSG00000187607.14	ZNF286A	A3	0	0	0	0	0.808778	0.674751	pass	pass	0	pass	0.637377	0.0803239	41	26	-0.385736	0.739225	10	13	0.0645258	0.560137	4307	3926	FALSE	chr17	+	15699577	15699777	15700135	15700366	15700048	15700366	NA	NA	NA	NA	NA	NA	NA	NA	NA	NA
C04	K562K700E_PARPi-K562WT_PARPi	0.124445	0.000312173	0.0212641	alt_3prime_19283	ENSG00000165891.14	E2F7	A3	0	0	3	0	0.159473	0.0350289	pass	fail	1	pass	1.72893	0.193222	7	2	-0.591477	0.104494	38	55	-0.53162	3.02715e-19	3710	5097	FALSE	chr12	-	77065345	77065550	77064543	77064635	77064543	77064653	NA	NA	NA	NA	NA	NA	NA	NA	NA	NA
C04	K562K700E_PARPi-K562WT_PARPi	0.0366186	0.000313888	0.0213131	alt_3prime_36058	ENSG00000266976.1	AC079466.1	A3	0	0	3	0	0.0366186	0	pass	fail	1	pass	6.77982	1.08871e-07	13	0	1.62784	1.09337e-41	352	110	0.767399	2.85594e-89	174754	97823	FALSE	chr19	+	28610260	28610331	28610979	28611068	28610954	28611068	NA	NA	NA	NA	NA	NA	NA	NA	NA	NA
C04	K562K700E_PARPi-K562WT_PARPi	0.236335	0.000314761	0.0213131	alt_3prime_64986	ENSG00000242294.5	STAG3L5P	A3	0	1	0	0	0.88956	0.653226	fail	pass	1	pass	1.10952	3.93491e-06	83	38	-1.03931	0.136473	10	20	-0.825542	1.35388e-64	7617	12866	FALSE	chr7	+	100345865	100345968	100349731	100349754	100349717	100349754	NA	NA	NA	NA	NA	NA	NA	NA	NA	NA
C04	K562K700E_PARPi-K562WT_PARPi	-0.09685	0.000319163	0.0214837	alt_3prime_5631	ENSG00000092853.12	CLSPN	A3	0	0	0	3	0.90108	0.99793	pass	fail	1	pass	0.045674	0.871052	166	158	5.31149	3.02752e-07	18	0	0.040307	0.71854	17393	16145	FALSE	chr1	-	35747907	35748061	35746769	35746977	35746769	35746992	NA	NA	NA	NA	NA	NA	NA	NA	NA	NA
C04	K562K700E_PARPi-K562WT_PARPi	0.073304	0.000321346	0.0215671	alt_3prime_32632	ENSG00000004897.10	CDC27	A3	0	0	2	0	0.0911362	0.0178322	pass	fail	1	pass	1.97397	0.00734676	14	3	-0.448488	0.0078801	138	183	-0.360005	4.27633e-14	14663	17902	FALSE	chr17	-	47123886	47123895	47122444	47122600	47122444	47122619	NA	NA	NA	NA	NA	NA	NA	NA	NA	NA
C04	K562K700E_PARPi-K562WT_PARPi	0.280433	0.000325285	0.0217674	alt_3prime_43747	ENSG00000114982.16	KANSL3	A3	0	0	3	0	0.280433	0	pass	fail	1	pass	7.98379	1.5517e-18	30	0	0.158972	0.689886	75	65	-0.00269851	1	17075	16317	FALSE	chr2	-	96631312	96631520	96619672	96619762	96619672	96619776	NA	NA	NA	NA	NA	NA	NA	NA	NA	NA
C04	K562K700E_PARPi-K562WT_PARPi	-0.123978	0.000330137	0.0219633	alt_3prime_22006	ENSG00000244306.8	LINC01296	A3	0	0	0	0	0.807481	0.931459	pass	pass	0	pass	0.349883	0.0900231	131	101	2.03264	6.30692e-05	31	7	-0.0143511	1	4484	4319	FALSE	chr14	-	19333702	19333813	19331835	19331948	19331835	19331972	NA	NA	NA	NA	NA	NA	NA	NA	NA	NA
C04	K562K700E_PARPi-K562WT_PARPi	0.057692	0.000331117	0.0219644	alt_3prime_68577	ENSG00000165392.8	WRN	A3	0	0	1	0	0.0815319	0.0238399	pass	fail	1	pass	1.83717	0.000589491	25	7	-0.0416242	0.908917	273	273	0.0917188	0.121369	31779	28420	FALSE	chr8	+	31088890	31088965	31090465	31090532	31090443	31090532	NA	NA	NA	NA	NA	NA	NA	NA	NA	NA
C04	K562K700E_PARPi-K562WT_PARPi	0.120554	0.000333695	0.0220713	alt_3prime_36061	ENSG00000266976.1	AC079466.1	A3	0	0	0	0	0.343813	0.223259	pass	pass	0	pass	2.51192	1.33982e-41	184	32	1.62784	1.09337e-41	352	110	0.767399	2.85594e-89	174754	97823	FALSE	chr19	+	28610260	28610331	28610979	28611068	28610969	28611068	NA	NA	NA	NA	NA	NA	NA	NA	NA	NA
C04	K562K700E_PARPi-K562WT_PARPi	0.257224	0.000339915	0.0223531	alt_3prime_26552	ENSG00000179965.10	ZNF771	A3	0	0	3	0	0.305568	0.048344	pass	fail	1	pass	3.24419	3.83923e-06	17	2	0.191026	0.758818	39	33	0.289543	0.00178738	1661	1291	FALSE	chr16	+	30407629	30407664	30408045	30408194	30408032	30408194	NA	NA	NA	NA	NA	NA	NA	NA	NA	NA
C04	K562K700E_PARPi-K562WT_PARPi	-0.149761	0.00034991	0.0228785	alt_3prime_11198	ENSG00000107672.13	NSMCE4A	A3	0	0	0	3	0.83734	0.987101	pass	fail	1	pass	-1.92958	6.51294e-28	47	175	1.88806	0.13541	9	2	-1.21309	1.54705e-87	2056	4536	FALSE	chr10	-	121960358	121960406	121959324	121959410	121959324	121959595	NA	NA	NA	NA	NA	NA	NA	NA	NA	NA
C04	K562K700E_PARPi-K562WT_PARPi	-0.0266959	0.000352979	0.022996	alt_3prime_22233	ENSG00000100911.12	PSME2	A3	0	0	0	3	0.97217	0.998866	pass	fail	1	pass	-0.0221246	0.899975	625	623	4.47388	4.47289e-06	18	1	0.0829055	0.245858	12177	10955	FALSE	chr14	-	24146208	24146240	24145741	24145911	24145741	24145772	NA	NA	NA	NA	NA	NA	NA	NA	NA	NA
C04	K562K700E_PARPi-K562WT_PARPi	-0.0338457	0.000353722	0.022996	alt_3prime_60429	ENSG00000204469.11	PRRC2A	A3	0	0	0	3	0.964821	0.998667	pass	fail	1	pass	0.108324	0.543384	254	231	4.30049	0.00188772	9	0	0.102877	0.0516458	52111	46242	FALSE	chr6	+	31634472	31634557	31634798	31634977	31634753	31634977	NA	NA	NA	NA	NA	NA	NA	NA	NA	NA
C04	K562K700E_PARPi-K562WT_PARPi	0.404553	0.000356768	0.0231177	alt_3prime_32631	ENSG00000004897.10	CDC27	A3	0	0	2	0	0.600205	0.195652	pass	fail	1	pass	1.97397	0.00734676	14	3	-0.782445	0.437631	9	15	-0.360005	4.27633e-14	14663	17902	FALSE	chr17	-	47123886	47123895	47122444	47122536	47122444	47122619	NA	NA	NA	NA	NA	NA	NA	NA	NA	NA
C04	K562K700E_PARPi-K562WT_PARPi	0.0659159	0.000359708	0.023187	alt_3prime_55800	ENSG00000121892.13	PDS5A	A3	0	0	3	0	0.0681758	0.00225989	pass	fail	1	pass	4.25864	1.47675e-06	15	1	-0.468438	0.000430433	199	268	-0.381506	8.55419e-18	27096	33612	FALSE	chr4	-	39869394	39869462	39866861	39866997	39866861	39867015	NA	NA	NA	NA	NA	NA	NA	NA	NA	NA
C04	K562K700E_PARPi-K562WT_PARPi	0.0531175	0.000364965	0.0234596	alt_3prime_40716	ENSG00000168894.8	RNF181	A3	0	0	0	0	0.945551	0.892434	pass	pass	0	pass	-0.787852	1.84287e-23	548	929	-1.87739	5.24007e-18	31	112	-0.862767	4.18973e-63	5529	9555	TRUE	chr2	+	85595817	85595849	85596907	85596931	85596519	85596931	NA	NA	NA	NA	NA	NA	NA	NA	NA	NA
C04	K562K700E_PARPi-K562WT_PARPi	0.0678783	0.000366936	0.02352	alt_3prime_46226	ENSG00000089006.15	SNX5	A3	0	0	0	0	0.107933	0.0400547	pass	pass	0	pass	0.906222	0.023542	33	17	-0.663547	3.32634e-10	274	420	-0.32365	5.02401e-12	17091	20377	FALSE	chr20	-	17955365	17955475	17953996	17954117	17953996	17954223	NA	NA	NA	NA	NA	NA	NA	NA	NA	NA
C04	K562K700E_PARPi-K562WT_PARPi	0.366161	0.000377788	0.0241477	alt_3prime_6481	ENSG00000117543.18	DPH5	A3	0	0	3	0	0.368444	0.00228311	pass	fail	1	pass	5.37479	5.36361e-10	19	0	-2.18303	1.52414e-28	30	134	-1.11588	3.52735e-79	2469	5093	FALSE	chr1	-	100995110	100995149	100992637	100992740	100992637	100992754	NA	NA	NA	NA	NA	NA	NA	NA	NA	NA
C04	K562K700E_PARPi-K562WT_PARPi	0.037134	0.000382835	0.024402	alt_3prime_68504	ENSG00000120899.16	PTK2B	A3	0	0	3	0	0.037134	0	pass	fail	1	pass	5.67167	0.0160067	6	0	0.664463	0.000276419	155	95	0.383851	8.29183e-15	14277	10436	FALSE	chr8	+	27422304	27422383	27430093	27430155	27430058	27430155	NA	NA	NA	NA	NA	NA	NA	NA	NA	NA
C04	K562K700E_PARPi-K562WT_PARPi	0.0717872	0.000390045	0.0247126	alt_3prime_17776	ENSG00000182196.12	ARL6IP4	A3	0	0	0	0	0.162741	0.0909534	pass	pass	0	pass	0.598056	0.104486	37	24	-0.383461	0.00768573	191	241	-0.0686989	0.382533	10952	10946	FALSE	chr12	+	122981129	122981266	122981595	122981809	122981571	122981809	NA	NA	NA	NA	NA	NA	NA	NA	NA	NA
C04	K562K700E_PARPi-K562WT_PARPi	0.0574845	0.000390371	0.0247126	alt_3prime_49199	ENSG00000170638.8	TRABD	A3	0	0	3	0	0.0701777	0.0126932	pass	fail	1	pass	2.52456	0.00692127	10	2	0.0552964	0.911891	137	128	0.173922	0.00788861	5390	4553	FALSE	chr22	+	50197241	50197351	50197449	50197588	50197437	50197588	NA	NA	NA	NA	NA	NA	NA	NA	NA	NA
C04	K562K700E_PARPi-K562WT_PARPi	0.0654693	0.000392041	0.0247126	alt_3prime_25563	ENSG00000140521.10	POLG	A3	0	0	2	0	0.0753312	0.00986193	pass	fail	1	pass	2.5558	0.00828869	11	2	-0.470632	0.00487792	129	173	-0.238817	8.86287e-07	16554	18626	FALSE	chr15	-	89327167	89327349	89326912	89327063	89326912	89327079	NA	NA	NA	NA	NA	NA	NA	NA	NA	NA
C04	K562K700E_PARPi-K562WT_PARPi	-0.0663877	0.000414355	0.025917	alt_3prime_13908	ENSG00000177225.15	PDDC1	A3	0	0	0	3	0.905634	0.972022	pass	fail	1	pass	0.44361	0.0331326	119	86	2.30231	0.0326605	12	2	0.279503	2.74159e-08	12774	10023	FALSE	chr11	-	771333	771370	770812	771212	770812	771104	NA	NA	NA	NA	NA	NA	NA	NA	NA	NA
C04	K562K700E_PARPi-K562WT_PARPi	-0.192855	0.000415689	0.025917	alt_3prime_45367	ENSG00000197586.11	ENTPD6	A3	0	0	0	0	0.229506	0.422361	pass	pass	0	pass	-0.854998	0.0284722	18	33	0.373658	0.303486	62	46	-0.131828	0.0603835	4768	4977	FALSE	chr20	+	25224101	25224157	25225205	25225317	25225162	25225317	NA	NA	NA	NA	NA	NA	NA	NA	NA	NA
C04	K562K700E_PARPi-K562WT_PARPi	0.106061	0.000433032	0.0265628	alt_3prime_28621	ENSG00000129636.11	ITFG1	A3	0	0	1	0	0.128302	0.0222407	pass	fail	1	pass	1.59206	0.00404888	21	7	-1.16873	6.67533e-21	136	297	-0.817514	4.32907e-61	6717	11282	FALSE	chr16	-	47365788	47365869	47313729	47313823	47313729	47313836	NA	NA	NA	NA	NA	NA	NA	NA	NA	NA
C04	K562K700E_PARPi-K562WT_PARPi	0.0699145	0.00044089	0.0268284	alt_3prime_59656	ENSG00000196923.12	PDLIM7	A3	0	0	3	0	0.0822929	0.0123784	pass	fail	1	pass	3.24661	0.00314799	11	1	0.484408	0.0326404	118	82	0.215988	0.000484484	5870	4813	FALSE	chr5	-	177490870	177490906	177489771	177489832	177489771	177489841	NA	NA	NA	NA	NA	NA	NA	NA	NA	NA
C04	K562K700E_PARPi-K562WT_PARPi	0.17277	0.000449114	0.027188	alt_3prime_73438	ENSG00000148288.10	GBGT1	A3	0	0	3	0	0.190324	0.017554	pass	fail	1	pass	3.85294	3.73569e-05	16	1	0.341178	0.361159	70	53	0.184026	0.0132673	3951	3313	FALSE	chr9	-	133163754	133163895	133162342	133162532	133162342	133162545	NA	NA	NA	NA	NA	NA	NA	NA	NA	NA
C04	K562K700E_PARPi-K562WT_PARPi	0.262275	0.000504685	0.0294538	alt_3prime_24132	ENSG00000196547.13	MAN2A2	A3	0	0	2	0	0.454482	0.192207	pass	fail	1	pass	1.18842	0.243749	9	4	-0.560518	0.56515	11	16	-0.105467	0.0597168	26687	27370	FALSE	chr15	+	90913273	90913374	90913614	90913638	90913478	90913638	NA	NA	NA	NA	NA	NA	NA	NA	NA	NA
C04	K562K700E_PARPi-K562WT_PARPi	-0.0775285	0.00045133	0.027188	alt_3prime_14997	ENSG00000255717.5	SNHG1	A3	0	0	0	0	0.831675	0.909203	pass	pass	0	pass	-0.0471649	0.71248	683	692	0.958091	3.6373e-08	138	69	0.338697	3.66999e-15	51127	38476	FALSE	chr11	-	62854519	62854551	62852749	62853833	62852749	62854064	NA	NA	NA	NA	NA	NA	NA	NA	NA	NA
C04	K562K700E_PARPi-K562WT_PARPi	-0.464904	0.000452337	0.027188	alt_3prime_1178	ENSG00000171960.9	PPIH	A3	0	0	0	3	0.490652	0.955556	pass	fail	1	pass	0.382977	0.547364	19	14	4.72168	4.67295e-08	21	1	-0.264883	7.67289e-08	13094	14994	FALSE	chr1	+	42667364	42667440	42675738	42675932	42675733	42675932	NA	NA	NA	NA	NA	NA	NA	NA	NA	NA
C04	K562K700E_PARPi-K562WT_PARPi	-0.0380958	0.000452755	0.027188	alt_3prime_36091	ENSG00000266976.1	AC079466.1	A3	0	0	0	0	0.0202822	0.058378	pass	pass	0	pass	0.63862	0.275436	20	12	2.21848	3.50731e-136	957	199	0.767399	2.85594e-89	174754	97823	FALSE	chr19	+	28611017	28611190	28611973	28612040	28611952	28612040	NA	NA	NA	NA	NA	NA	NA	NA	NA	NA
C04	K562K700E_PARPi-K562WT_PARPi	0.171322	0.000457801	0.0274188	alt_3prime_3679	ENSG00000066027.10	PPP2R5A	A3	0	0	1	0	0.186314	0.0149921	pass	fail	1	pass	1.86448	0.00200856	19	5	-2.06316	1.11026e-58	81	327	-1.46275	3.13645e-203	6505	17031	FALSE	chr1	+	212342188	212342280	212345803	212345933	212345790	212345933	NA	NA	NA	NA	NA	NA	NA	NA	NA	NA
C04	K562K700E_PARPi-K562WT_PARPi	0.391623	0.000462751	0.0276427	alt_3prime_57398	ENSG00000112893.8	MAN2A1	A3	0	0	3	0	0.396598	0.00497512	pass	fail	1	pass	4.91554	1.42466e-10	24	1	-1.76698	2.13069e-17	36	119	-0.580306	1.57286e-36	15743	22379	FALSE	chr5	+	109845865	109846006	109847657	109847719	109847628	109847719	NA	NA	NA	NA	NA	NA	NA	NA	NA	NA
C04	K562K700E_PARPi-K562WT_PARPi	0.0425649	0.000464379	0.0276636	alt_3prime_42473	ENSG00000168385.16	2002-09-01	A3	0	0	0	0	0.0684401	0.0258752	pass	pass	0	pass	1.35282	0.00152763	30	11	-0.139156	0.410915	404	431	-0.0986088	0.0800326	31971	32609	FALSE	chr2	+	241335126	241335212	241335975	241336070	241335959	241336070	NA	NA	NA	NA	NA	NA	NA	NA	NA	NA
C04	K562K700E_PARPi-K562WT_PARPi	0.132976	0.000465525	0.0276636	alt_3prime_15200	ENSG00000175376.7	EIF1AD	A3	0	0	0	0	0.898629	0.765653	pass	pass	0	pass	0.653891	0.016231	70	44	-0.802511	0.460782	8	14	0.366785	2.13293e-12	9273	6871	FALSE	chr11	-	66001910	66002007	66000303	66000476	66000303	66000481	NA	NA	NA	NA	NA	NA	NA	NA	NA	NA
C04	K562K700E_PARPi-K562WT_PARPi	0.22097	0.000472361	0.0279969	alt_3prime_60032	ENSG00000111843.12	TMEM14C	A3	0	0	0	0	0.991246	0.770276	pass	pass	0	pass	4.06039	1.44355e-235	733	43	-1.16441	0.277294	6	14	-0.0189257	1	24039	23169	FALSE	chr6	+	10723125	10723241	10724576	10724633	10724556	10724633	NA	NA	NA	NA	NA	NA	NA	NA	NA	NA
C04	K562K700E_PARPi-K562WT_PARPi	-0.020097	0.00047418	0.0280319	alt_3prime_3055	ENSG00000152332.14	UHMK1	A3	0	0	0	3	0.979903	1	pass	fail	1	pass	0.635057	3.29733e-07	307	194	5.71585	0.0162124	6	0	0.430203	2.23318e-22	41040	28944	FALSE	chr1	+	162498085	162498268	162500064	162500247	162499955	162500247	NA	NA	NA	NA	NA	NA	NA	NA	NA	NA
C04	K562K700E_PARPi-K562WT_PARPi	0.178456	0.000489895	0.0288117	alt_3prime_17400	ENSG00000136051.12	KIAA1033	A3	0	0	0	0	0.221836	0.0433801	pass	pass	0	pass	1.63972	8.55553e-05	29	9	-0.996225	7.59853e-12	103	199	-0.545427	5.38177e-30	10446	14482	FALSE	chr12	+	105120555	105120597	105121101	105121204	105121089	105121204	NA	NA	NA	NA	NA	NA	NA	NA	NA	NA
C04	K562K700E_PARPi-K562WT_PARPi	-0.0858842	0.000491269	0.0288182	alt_3prime_21803	ENSG00000165948.9	IFI27L1	A3	0	0	0	0	0.235587	0.321471	pass	pass	0	pass	-0.451946	0.119466	48	65	0.142898	0.58482	156	137	-0.0513631	0.785188	2576	2540	FALSE	chr14	+	94081396	94081449	94096887	94096965	94096856	94096965	NA	NA	NA	NA	NA	NA	NA	NA	NA	NA
C04	K562K700E_PARPi-K562WT_PARPi	0.0540914	0.000512679	0.029733	alt_3prime_64128	ENSG00000106263.16	EIF3B	A3	0	0	1	0	0.0725636	0.0184723	pass	fail	1	pass	2.28453	8.30967e-07	32	6	0.284267	0.0266817	413	329	0.230056	6.86975e-08	80581	65526	FALSE	chr7	+	2379394	2379511	2380204	2380740	2380181	2380740	NA	NA	NA	NA	NA	NA	NA	NA	NA	NA
C04	K562K700E_PARPi-K562WT_PARPi	-0.0349205	0.000513379	0.029733	alt_3prime_28521	ENSG00000169217.7	CD2BP2	A3	0	0	0	3	0.965079	1	pass	fail	1	pass	0.0342252	0.90568	179	171	5.73255	0.00354464	6	0	0.23332	5.31102e-06	13352	10826	FALSE	chr16	-	30353181	30353284	30350766	30352589	30350766	30353095	NA	NA	NA	NA	NA	NA	NA	NA	NA	NA
C04	K562K700E_PARPi-K562WT_PARPi	0.0335933	0.000528977	0.0305588	alt_3prime_39463	ENSG00000104872.9	PIH1D1	A3	0	0	0	0	0.0899854	0.0563921	pass	pass	0	pass	0.398743	0.226933	53	39	-0.340708	0.000480028	536	657	-0.423104	2.37395e-19	13684	17473	FALSE	chr19	-	49451485	49451530	49450782	49450848	49450782	49450939	NA	NA	NA	NA	NA	NA	NA	NA	NA	NA
C04	K562K700E_PARPi-K562WT_PARPi	-0.040237	0.00053115	0.03059	alt_3prime_42900	ENSG00000115241.10	PPM1G	A3	0	0	0	0	0.934404	0.974641	pass	pass	0	pass	0.271028	0.00508862	644	523	1.71416	1.66438e-05	45	13	0.155584	0.0014934	35945	30779	FALSE	chr2	-	27382126	27382228	27381194	27381721	27381194	27381805	NA	NA	NA	NA	NA	NA	NA	NA	NA	NA
C04	K562K700E_PARPi-K562WT_PARPi	0.0365675	0.000532199	0.03059	alt_3prime_3384	ENSG00000157181.13	C1orf27	A3	0	0	0	0	0.0730186	0.0364511	pass	pass	0	pass	1.02882	0.185286	14	7	-0.0298648	0.972285	177	175	-0.134538	0.0190962	11886	12429	FALSE	chr1	+	186388442	186388548	186389588	186389624	186389583	186389624	NA	NA	NA	NA	NA	NA	NA	NA	NA	NA
C04	K562K700E_PARPi-K562WT_PARPi	0.0412938	0.000537793	0.0308339	alt_3prime_37414	ENSG00000142396.9	ERVK3-1	A3	0	0	0	0	0.98667	0.945376	pass	pass	0	pass	0.884101	8.78128e-24	675	359	-1.21036	0.0830346	9	20	0.447819	2.6049e-20	14149	9886	FALSE	chr19	+	58306088	58306216	58312197	58312462	58312166	58312462	NA	NA	NA	NA	NA	NA	NA	NA	NA	NA
C04	K562K700E_PARPi-K562WT_PARPi	-0.124852	0.000561285	0.0321002	alt_3prime_71950	ENSG00000148291.8	SURF2	A3	0	0	0	3	0.875148	1	pass	fail	1	pass	0.742852	8.62754e-05	128	75	7.24806	2.9882e-09	18	0	0.939528	4.53989e-34	2443	1216	FALSE	chr9	+	133360334	133360434	133361059	133361169	133361056	133361169	NA	NA	NA	NA	NA	NA	NA	NA	NA	NA
C04	K562K700E_PARPi-K562WT_PARPi	0.0170985	0.00057842	0.0329151	alt_3prime_7968	ENSG00000047410.12	TPR	A3	0	0	3	0	0.0175126	0.000414079	pass	fail	1	pass	4.21128	0.00190312	8	0	-0.757365	2.56601e-18	470	770	-0.764476	5.69768e-83	76423	123737	FALSE	chr1	-	186350223	186350375	186347292	186347458	186347292	186347476	NA	NA	NA	NA	NA	NA	NA	NA	NA	NA
C04	K562K700E_PARPi-K562WT_PARPi	0.0645117	0.000582958	0.0330879	alt_3prime_55802	ENSG00000121892.13	PDS5A	A3	0	0	3	0	0.06558	0.00106838	pass	fail	1	pass	5.1834	6.26247e-08	17	0	-0.390339	0.00330514	238	303	-0.381506	8.55419e-18	27096	33612	FALSE	chr4	-	39913611	39913687	39910065	39910338	39910065	39910356	NA	NA	NA	NA	NA	NA	NA	NA	NA	NA
C04	K562K700E_PARPi-K562WT_PARPi	0.0532007	0.000587368	0.0330879	alt_3prime_51138	ENSG00000114648.10	KLHL18	A3	0	0	3	0	0.0588988	0.00569801	pass	fail	1	pass	4.13643	4.67617e-05	14	1	0.666991	4.6219e-06	222	136	0.552101	8.19238e-31	16457	10692	FALSE	chr3	+	47336535	47336757	47340572	47340676	47340557	47340676	NA	NA	NA	NA	NA	NA	NA	NA	NA	NA
C04	K562K700E_PARPi-K562WT_PARPi	0.422024	0.000587949	0.0330879	alt_3prime_49759	ENSG00000185686.16	PRAME	A3	0	0	0	0	0.907336	0.485312	pass	pass	0	pass	3.06009	2.02199e-37	128	15	-0.221722	0.885944	13	15	-0.058922	0.312069	198279	196872	FALSE	chr22	-	22557545	22557580	22556812	22556892	22556812	22556977	NA	NA	NA	NA	NA	NA	NA	NA	NA	NA
C04	K562K700E_PARPi-K562WT_PARPi	-0.191935	0.000597616	0.033432	alt_3prime_41301	ENSG00000152117.16	AC093838.4	A3	1	0	0	0	0.0945878	0.286522	fail	pass	1	pass	-1.39366	0.0477932	5	14	0.51011	0.211652	51	35	-0.182255	0.000868515	9616	10412	TRUE	chr2	+	131519535	131519666	131520097	131520421	131519814	131520421	NA	NA	NA	NA	NA	NA	NA	NA	NA	NA
C04	K562K700E_PARPi-K562WT_PARPi	0.110552	0.000597758	0.033432	alt_3prime_30200	ENSG00000167258.12	CDK12	A3	0	0	0	0	0.463965	0.353414	pass	pass	0	pass	0.991891	0.000190312	66	32	0.301404	0.406544	76	60	0.420786	1.28987e-20	28739	20458	FALSE	chr17	+	39525867	39526316	39530631	39531021	39530604	39531021	NA	NA	NA	NA	NA	NA	NA	NA	NA	NA
C04	K562K700E_PARPi-K562WT_PARPi	0.038952	0.000600578	0.0335075	alt_3prime_75417	ENSG00000123562.15	MORF4L2	A3	0	0	0	0	0.102285	0.0633326	pass	pass	0	pass	0.579326	0.161287	35	23	-0.193287	0.239884	302	335	-0.221421	1.67448e-06	30554	33897	FALSE	chrX	-	103685171	103685260	103678499	103678600	103678499	103678620	NA	NA	NA	NA	NA	NA	NA	NA	NA	NA
C04	K562K700E_PARPi-K562WT_PARPi	0.0137727	0.000604259	0.0335594	alt_3prime_29035	ENSG00000090861.14	AARS	A3	0	0	3	0	0.0137727	0	pass	fail	1	pass	6.18594	0.000194834	9	0	-0.488955	5.53545e-09	619	843	-0.490647	6.78084e-33	52143	69804	FALSE	chr16	-	70269618	70269763	70268271	70268379	70268271	70268395	NA	NA	NA	NA	NA	NA	NA	NA	NA	NA
C04	K562K700E_PARPi-K562WT_PARPi	-0.270669	0.000604449	0.0335594	alt_3prime_30950	ENSG00000196704.10	AMZ2	A3	0	0	0	1	0.553317	0.823986	pass	fail	1	pass	-1.45912	0.00203398	8	23	0.452026	0.81327	7	5	-0.627814	6.27344e-26	3222	4732	FALSE	chr17	+	68248058	68248086	68248644	68248705	68248640	68248705	NA	NA	NA	NA	NA	NA	NA	NA	NA	NA
C04	K562K700E_PARPi-K562WT_PARPi	0.0757655	0.000610755	0.0338272	alt_3prime_21503	ENSG00000126777.16	KTN1	A3	0	0	3	0	0.0757655	0	pass	fail	1	pass	7.57929	3.38713e-12	23	0	-0.673329	2.10148e-10	279	432	-0.534538	8.64686e-34	24067	33196	FALSE	chr14	+	55633235	55633341	55634526	55634658	55634513	55634658	NA	NA	NA	NA	NA	NA	NA	NA	NA	NA
C04	K562K700E_PARPi-K562WT_PARPi	0.0435667	0.000613985	0.0339238	alt_3prime_7950	ENSG00000047410.12	TPR	A3	0	0	2	0	0.046682	0.00311526	pass	fail	1	pass	3.07597	1.14614e-06	21	2	-0.911918	1.02917e-25	420	766	-0.764476	5.69768e-83	76423	123737	FALSE	chr1	-	186332195	186332311	186331498	186331581	186331498	186331596	NA	NA	NA	NA	NA	NA	NA	NA	NA	NA
C04	K562K700E_PARPi-K562WT_PARPi	0.0216362	0.000653577	0.035757	alt_3prime_31289	ENSG00000169750.7	RAC3	A3	0	0	3	0	0.0221137	0.000477555	pass	fail	1	pass	4.8355	1.32454e-05	13	0	-0.351017	0.000193839	585	723	-0.429784	5.33482e-18	8486	10876	FALSE	chr17	+	82032711	82032828	82032947	82033009	82032928	82033009	NA	NA	NA	NA	NA	NA	NA	NA	NA	NA
C04	K562K700E_PARPi-K562WT_PARPi	-0.119147	0.000654999	0.035757	alt_3prime_68635	ENSG00000085788.12	DDHD2	A3	0	0	0	3	0.871819	0.990966	pass	fail	1	pass	-0.45992	0.000589255	188	254	3.43541	1.07704e-07	27	2	-0.443926	4.54531e-21	12955	16767	FALSE	chr8	+	38237538	38237627	38238107	38238209	38238089	38238209	NA	NA	NA	NA	NA	NA	NA	NA	NA	NA
C04	K562K700E_PARPi-K562WT_PARPi	0.0631319	0.000659676	0.0358553	alt_3prime_58737	ENSG00000123219.11	CENPK	A3	0	3	0	0	0.988854	0.925722	fail	pass	1	pass	-0.191897	0.312298	157	176	-3.04892	0.000866671	2	14	-0.464472	1.5536e-18	6107	8017	FALSE	chr5	-	65561463	65561535	65554797	65554898	65554797	65554946	NA	NA	NA	NA	NA	NA	NA	NA	NA	NA
C04	K562K700E_PARPi-K562WT_PARPi	0.0216373	0.000659942	0.0358553	alt_3prime_61559	ENSG00000051620.9	HEBP2	A3	0	0	3	0	0.0232022	0.00156495	pass	fail	1	pass	3.5171	0.00655559	9	1	-0.315792	0.00467282	377	455	-0.252892	1.43412e-06	7584	8597	FALSE	chr6	+	138404247	138404597	138405145	138405280	138405125	138405280	NA	NA	NA	NA	NA	NA	NA	NA	NA	NA
C04	K562K700E_PARPi-K562WT_PARPi	-0.281395	0.000676063	0.0362211	alt_3prime_47094	ENSG00000185272.12	RBM11	A3	3	0	0	0	0.125753	0.407148	fail	pass	1	pass	-2.81023	1.2334e-07	3	24	-0.596925	0.263089	24	35	-1.21781	8.49494e-36	686	1519	FALSE	chr21	+	14216178	14216282	14219563	14219725	14219553	14219725	NA	NA	NA	NA	NA	NA	NA	NA	NA	NA
C04	K562K700E_PARPi-K562WT_PARPi	0.49459	0.000821999	0.0403381	alt_3prime_39489	ENSG00000126456.14	IRF3	A3	0	0	3	0	0.636747	0.142157	pass	fail	1	pass	3.26174	1.87619e-07	24	2	0.107263	0.983174	14	12	0.0443721	0.705334	8342	7710	FALSE	chr19	-	49665631	49665705	49663188	49663258	49663188	49663514	NA	NA	NA	NA	NA	NA	NA	NA	NA	NA
[truncated: 3,129 more rows]
[truncated: 4 more columns]

## Sheet: S4_mats_0.1
CID	Formula	logFC	AveExpr	t	P.Value	adj.P.Val	B	ID	GeneID	geneSymbol	ASType	naLHS.N	naLHS.D	naRHS.N	naRHS.D	meanLHS	meanRHS	LHS.COUNT.filter	RHS.COUNT.filter	COUNT.sum.filter	NA.filter
[truncated: 3,366 more rows]

## Sheet: S4_DEG_DMSO
K562K700E vs K562WT DMSO
Differential Gene expression						GSEA pathway
[truncated: 19,838 more rows]

## Sheet: S4_DEG_PARPi.INT
K562K700E vs K562WT_PARPi effect only
[truncated: 19,839 more rows]

## Sheet: S4_DEG_WT_PARPi
PARPi K562WT vs DMSO K562WT
[truncated: 19,839 more rows]

[truncated: 12 more sheets: S4_DEG_MUT_PARPi, S4_DEG_MUTvWT_PARPi, S4_UM TCGA, Table_S5_QC, S5_MergedRegions, S5_Extended_Genebodies, S5_Differential_Regions, S5_BED_Pol2_ucsctracks, Table S6, Table S7, Table S8, Table S9]
