# Supplementary material for: SF3B1 hotspot mutations confer sensitivity to PARP inhibition by eliciting a defective replication stress response
Source: Nat Genet. 2023 Jul 31;55(8):1311–23. doi: 10.1038/s41588-023-01460-5 (PMC10412459; doi:10.1038/s41588-023-01460-5)
Supplement: Supplementary file 5 — Supporting data for Supplementary Figs. 1, 2, 4–7. [file 41588_2023_1460_MOESM5_ESM.xlsx]

## Sheet: SI_Data_Fig_1
SI_Data_Fig_1b										SI_Data_Fig_1c
Talazoparib log10[M]	K562WT				K562K700E						VX-970 Log10 [M]	K562WT			K562K700E
-8.0103	1.25059	1.25095			1.06019	0.972349	0.9747	0.995226				1.00585	0.992373	1.00178	1.00404	0.995959
-7.70927	1.03376	1.23789			0.776812	1.0252	0.964474	0.932964			-8.82391	1.01486	0.984017	0.965176	0.967285	0.937382	1.00403
-7.40824	1.15205	0.991996			0.367154	0.396749	0.408325	0.368969			-8.33724	1.02128	0.960097	0.997432	0.966551	0.919099
-7.10721	0.84602	0.74305			0.323064	0.372017	0.326876	0.350237			-7.86328	1.01643	1.00163	1.01207	0.956706	0.94014
-6.80618	0.801004	0.736603			0.346896	0.313479	0.235495	0.258937			-7.3851	1.00805	1.012	0.999069	0.887898	0.901984
-6.50515	0.600886	0.533564			0.251588	0.270847	0.270984	0.228348			-6.90833	1.0491	1.00341	1.03066	0.949601	0.919719
-6.20412	0.396232	0.383778			0.183089	0.214313	0.212504	0.189769			-6.43133	0.890641	0.876357	0.882057	1.00738	0.992143
-5.90309	0.244306	0.245354			0.229318	0.212205	0.211359	0.199536			-5.95425	0.422046		0.431611		0.529622	0.511299
-5.60206	0.201731	0.201266			0.219166	0.241693	0.222783	0.197949			-5.47713	0.305077	0.286073	0.312996	0.371842	0.380031	0.394533
-5.30103	0.178783	0.190259			0.240337	0.238876	0.216639	0.186256			-5	0.0901921	0.0876728	0.0857282	0.0837627	0.0847925	0.0849707
-5	0.189541	0.196291			0.254319	0.228975	0.193897	0.160511
Olaparib log10[M]	K562WT				K562K700E						CCT245737 Log10 [M]	K562WT			K562K700E
-8.0103	0.80397	1.33906	1.05846	0.877575	1.04327	0.994886	1.04534	0.921662				0.903137	0.962926	1.13394	1.15968	0.933396	0.906929
-7.70927	1.11874	1.30002	1.12956	1.26767	1.03872	0.982067	1.03198	0.998881			-8.82391	0.818904	0.837321	0.843855	1.09726	0.898457	0.951029
-7.40824	1.17938	1.39919	1.31544	1.11793	0.898605	0.973062	1.11409	0.909817			-8.33724	0.801357	0.799791	0.809119	1.03941	0.909646	0.975066
-7.10721	1.0724	1.15509	1.32972	1.04239	0.995224	0.933599	1.12895	1.00817			-7.86328	0.809136	0.799006	0.804672	1.02275	0.918608	0.991139
-6.80618	0.928133	1.08283	1.07992	0.887773	0.930169	0.956778	1.22497	1.08093			-7.3851	0.769303	0.787559	0.785449	1.0949	0.925511	0.939099
-6.50515	1.20934	1.05424	1.09245	1.00984	0.880196	1.07632	1.03277	1.13419			-6.90833	0.777458	0.779206	0.768647	1.13925	0.893079	0.940877
-6.20412	1.10822	1.25522	0.98036	1.13781	0.88828	0.926491	1.09584	0.977776			-6.43133	0.783954	0.812577	0.822885	1.02497	0.929248	0.937968
-5.90309	1.19008	1.17009	1.27689	1.37452	0.79646	0.874589	1.0792	0.870112			-5.95425	0.793909	0.808521	0.825938	0.893771	0.836031	0.869631
-5.60206	1.19244	0.851675	0.994878	1.08879	0.57203	0.656085	0.746983	0.663748			-5.47713	0.170776	0.170356	0.188647	0.257469	0.223898	0.232834
-5.30103	0.886273	1.14823	0.937768	1.13283	0.572691	0.588436	0.5778	0.442825			-5	0.102861	0.107041	0.104773	0.10854	0.107082	0.114676
-5	0.613953	0.718862	0.68047	0.841299	0.31759	0.362144	0.356425	0.286156
Rucaparib log10[M]	K562WT				K562K700E
-8.0103	0.794655	1.13679	1.14383	0.967782	0.937536	1.05216	1.00947	1.00424
-7.70927	1.15824	1.26342	1.35035	1.20722	0.870466	0.892143	0.934632	0.914629
-7.40824	0.968343	1.29993	1.4969	1.18388	0.900524	0.948537	0.878882	0.780107
-7.10721	1.01588	1.41491	1.23772	1.09764	0.978444	0.905502	0.9209	0.833763
-6.80618	1.10983	1.32319	1.07274	1.19346	0.809876	0.93952	0.850309	0.812422
-6.50515	1.31747	1.3799	1.53499	1.42377	0.740838	0.978166	0.875567	0.92182
-6.20412	1.21758	1.29479	1.47798	1.47083	0.702109	0.827681	0.796316	0.85348
-5.90309	1.37113	1.15562	1.36107	1.31999	0.741859	0.878845	0.814685	0.802882
-5.60206	1.30758	1.46483	1.58512	1.3397	0.66343	0.745701	0.747055	0.559389
-5.30103	1.61771	1.85139	1.71836	1.62846	0.669344	0.877937	0.614221	0.852582
-5	1.10013	1.2553	1.12288	1.29011	0.522097	0.629489	0.566765	0.673249
Gemmcitabine log10[M]	K562WT				K562K700E
-8.0103	0.835559	1.01221	1.27761	0.925453	0.852874	0.922192	1.27249	0.999173
-7.70927	0.430288	0.463205	0.47611	0.386178	0.322935	0.366097	0.380738	0.330667
-7.40824	0.221228	0.235146	0.240727	0.177684	0.154071	0.152209	0.1577	0.150259
-7.10721	0.077454	0.088818	0.084926	0.082771	0.094856	0.089564	0.093049	0.08571
-6.80618	0.061352	0.06145	0.063884	0.064302	0.082436	0.078592	0.072923	0.07245
-6.50515	0.061775	0.060888	0.065856	0.05859	0.06703	0.060608	0.061411	0.068061
-6.20412	0.061791	0.06186	0.06122	0.059442	0.05978	0.06563	0.061759	0.054494
-5.90309	0.06153	0.062015	0.061233	0.054116	0.054692	0.054683	0.058009	0.053774
-5.60206	0.061703	0.06666	0.058792	0.056626	0.052011	0.05485	0.054914	0.048539
-5.30103	0.059854	0.063636	0.056014	0.05608	0.049603	0.056384	0.051363	0.046251
-5	0.049176	0.053761	0.054292	0.051741	0.047073	0.048875	0.048726	0.043629
Foretinib log10[M]	K562WT				K562K700E
-8.0103	0.834675	0.895079	1.15387	1.16001	0.956726	1.132	1.06815	0.864437
-7.70927	0.917343	1.0698	1.22138	1.31244	0.854145	0.942038	0.939045	0.988746
-7.40824	1.02877	1.03492	1.03816	1.11767	0.829184	0.932942	1.08203	0.989668
-7.10721	0.896264	1.00921	1.08873	1.16289	0.750956	0.859416	0.985787	0.956424
-6.80618	0.78743	0.865383	0.929283	0.89135	0.655509	0.701478	0.663831	0.778704
-6.50515	0.498626	0.66519	0.643225	0.693442	0.40762	0.402669	0.385851	0.414041
-6.20412	0.109896	0.128684	0.149897	0.16021	0.077217	0.0959	0.072358	0.061917
-5.90309	0.004818	0.005655	0.006364	0.006532	0.00603	0.005809	0.004962	0.00415
-5.60206	0.002489	0.002851	0.003191	0.00334	0.003912	0.003588	0.003095	0.002582
-5.30103	0.002065	0.002287	0.002719	0.002642	0.003259	0.003095	0.002653	0.002233
-5	0.003489	0.004269	0.00482	0.005203	0.005463	0.00537	0.004921	0.004081
MK-2206 log10[M]	K562WT				K562K700E
-8.0103	0.947886	0.91728	0.959924	1.19813	0.949038	1.16928	0.985226	0.914668
-7.70927	1.19367	1.1369	1.03679	1.63248	1.01049	1.04055	1.02435	0.976654
-7.40824	1.15293	1.13102	1.14357	1.28205	0.92698	1.10084	1.05473	1.0102
-7.10721	1.23553	1.21887	1.20022	1.723	1.04803	1.09016	1.1097	0.954966
-6.80618	1.16518	1.268	1.49359	1.63989	0.910343	1.1823	1.06188	1.06625
-6.50515	1.12948	1.13703	1.36013	1.68797	0.813418	0.979348	0.976305	0.954155
-6.20412	0.892967	1.06126	1.1551	1.3334	0.816594	0.907835	0.859411	0.846102
-5.90309	0.987085	0.917738	1.02302	1.17115	0.732357	0.836922	0.823063	0.751067
-5.60206	0.840839	0.828975	0.863587	1.02907	0.669517	0.6786	0.797769	0.727672
-5.30103	0.697869	0.656053	0.721848	0.72924	0.549666	0.562402	0.565467	0.5646
-5	0.343719	0.404752	0.417925	0.397827	0.34366	0.391717	0.368492	0.352524
Everolimus log10[M]	K562WT				K562K700E
-8.0103	0.923368	0.910857	1.14437	1.03899	0.923587	1.06141	1.07516	0.948781
-7.70927	0.609949	0.6785	0.835752	0.697107	0.652427	0.636199	0.65639	0.64032
-7.40824	0.571622	0.615154	0.758742	0.752994	0.603524	0.646285	0.666009	0.673935
-7.10721	0.587328	0.715322	0.715567	0.833685	0.624024	0.561802	0.667479	0.677986
-6.80618	0.600026	0.688881	0.834347	0.760696	0.698118	0.644139	0.656601	0.627094
-6.50515	0.543443	0.671985	0.802741	0.717125	0.683809	0.623985	0.657824	0.583671
-6.20412	0.488134	0.609915	0.764472	0.738217	0.659563	0.59199	0.62122	0.605439
-5.90309	0.483226	0.560952	0.639825	0.613003	0.558083	0.571742	0.661649	0.530102
-5.60206	0.457923	0.550951	0.604759	0.609782	0.541982	0.569372	0.511259	0.44188
-5.30103	0.457538	0.480512	0.521594	0.494717	0.482022	0.507085	0.529008	0.455778
-5	0.341313	0.365725	0.41328	0.409366	0.383169	0.496252	0.425926	0.398942
Vinorelbine log10[M]	K562WT				K562K700E
-8.0103	0.88253	1.05362	1.02441	1.04982	1.06499	0.919212	0.957201	1.06718
-7.70927	0.030036	0.034351	0.030611	0.033326	0.083585	0.067445	0.045203	0.068732
-7.40824	0.017699	0.018298	0.018389	0.019948	0.057049	0.053251	0.041725	0.045625
-7.10721	0.013121	0.012228	0.014483	0.013304	0.038948	0.035982	0.037601	0.033502
-6.80618	0.008524	0.007414	0.010401	0.0086	0.03212	0.031027	0.026322	0.025654
-6.50515	0.006888	0.006521	0.006867	0.007617	0.026675	0.024092	0.018887	0.020257
-6.20412	0.00474	0.005331	0.005029	0.005718	0.021493	0.019494	0.016594	0.017184
-5.90309	0.004298	0.003582	0.00385	0.00417	0.017927	0.016285	0.010248	0.014458
-5.60206	0.003065	0.003507	0.004285	0.003529	0.012709	0.020348	0.012712	0.013139
-5.30103	0.003541	0.004118	0.004683	0.00379	0.01504	0.014897	0.009856	0.012359
-5	0.004491	0.005329	0.005455	0.00586	0.014218	0.013564	0.012502	0.010377
17-AAG log10[M]	K562WT				K562K700E
-8.0103	0.912589	0.891927	1.05696	1.16235	1.05347	1.00607	1.17108	0.805689
-7.70927	0.832979	0.95394	1.01297	1.06308	1.02066	1.02884	1.04404	0.890506
-7.40824	0.900833	0.945734	1.0232	1.17748	0.998615	1.04106	1.15633	0.81527
-7.10721	0.794513	0.830286	0.984193	1.02987	1.00843	1.06641	0.976159	0.84425
-6.80618	0.642514	0.756378	0.789102	0.824619	0.935068	0.805615	0.915015	0.687592
-6.50515	0.263238	0.301789	0.312588	0.329424	0.442746	0.478448	0.465343	0.36708
-6.20412	0.063969	0.068982	0.080133	0.076026	0.157049	0.128068	0.1455	0.110523
-5.90309	0.02966	0.031144	0.032944	0.033751	0.043015	0.041679	0.043721	0.032422
-5.60206	0.02363	0.028435	0.02846	0.029096	0.036774	0.035529	0.035134	0.028839
-5.30103	0.02242	0.026711	0.029783	0.027248	0.028939	0.026856	0.028306	0.021995
-5	0.020383	0.025153	0.027171	0.027004	0.025756	0.02644	0.026417	0.020938
PF-02341066 log10[M]	K562WT				K562K700E
-8.0103	0.977857	0.936996	1.07082	1.01923	0.919248	0.940449	1.10942	1.04265
-7.70927	1.11373	1.03935	1.14453	1.16525	1.12739	1.04919	1.20379	1.26944
-7.40824	1.07304	1.07593	1.16966	1.13344	1.02642	1.14817	1.28338	1.21493
-7.10721	0.917857	0.963347	1.06499	1.11146	0.875606	0.877914	1.09898	1.01368
-6.80618	0.806025	0.82283	0.974153	0.870442	0.676225	0.658112	0.720879	0.687513
-6.50515	0.292858	0.421115	0.409839	0.378262	0.214561	0.260811	0.202796	0.176343
-6.20412	0.01056	0.020887	0.022787	0.02054	0.016649	0.014538	0.013024	0.009215
-5.90309	0.003209	0.003659	0.003906	0.003638	0.005446	0.005184	0.004532	0.003369
-5.60206	0.002133	0.002404	0.002559	0.002691	0.003874	0.00352	0.003203	0.002661
-5.30103	0.002001	0.002145	0.002317	0.002378	0.003261	0.003055	0.002938	0.002209
-5	0.003883	0.004763	0.004584	0.004526	0.005544	0.005738	0.005292	0.004252
BIBW2992 log10[M]	K562WT				K562K700E
-8.0103	0.977857	0.936996	1.07082	1.01923	0.919248	0.940449	1.10942	1.04265
-7.70927	1.11373	1.03935	1.14453	1.16525	1.12739	1.04919	1.20379	1.26944
-7.40824	1.07304	1.07593	1.16966	1.13344	1.02642	1.14817	1.28338	1.21493
-7.10721	0.917857	0.963347	1.06499	1.11146	0.875606	0.877914	1.09898	1.01368
-6.80618	0.806025	0.82283	0.974153	0.870442	0.676225	0.658112	0.720879	0.687513
-6.50515	0.292858	0.421115	0.409839	0.378262	0.214561	0.260811	0.202796	0.176343
-6.20412	0.01056	0.020887	0.022787	0.02054	0.016649	0.014538	0.013024	0.009215
-5.90309	0.003209	0.003659	0.003906	0.003638	0.005446	0.005184	0.004532	0.003369
-5.60206	0.002133	0.002404	0.002559	0.002691	0.003874	0.00352	0.003203	0.002661
-5.30103	0.002001	0.002145	0.002317	0.002378	0.003261	0.003055	0.002938	0.002209
-5	0.003883	0.004763	0.004584	0.004526	0.005544	0.005738	0.005292	0.004252

## Sheet: SI_Data_Fig_2
SI_Data_Fig_2f
MP41	MEL202R626G-DEG	MEL202R625G	K562WT	K562K700E	NALM-6WT	NALM-6K700K	NALM-6K700E	NALM-6K666N	NALM-6H662Q
1.5432	1.8639	2.02431	2.16777	2.06653	2.07588	2.04873	1.93659	1.6327	1.52288
1.11919	2.20558	2.06741	2.54043	2.13612	2.01242	2.02356	1.83598	1.96646	1.51702
1.64092	1.95565	2.48123	2.05941	2.14198	2.1143	2.02791	1.99059	2.0594	2.24715
1.6263	2.23206	2.50068	2.01363	2.24766	2.14924	2.05183	1.90111	2.10516	1.66076

## Sheet: SI_Data_Fig_4
SI_Data_Fig_4b
Dose response curves
Talazoparib
Concentration Log10 (μM)	MEL202R625G-DEG			MEL202R625G
-11.2907	1	1	1	1	1	1
-10.5918	1.0737	1.14909	0.958162	1.03068	1.04771	1.11529
-9.89279		0.715893	0.871141	0.911154	0.917941	1.09309
-9.19382	1.08316	0.847828	0.931633	0.794391	0.748087	0.792399
-8.49485	0.949085	0.907944	0.861022	0.447584	0.577955	0.552828
-7.79588	0.713235	0.820132	0.597664	0.440001	0.389051	0.395898
-7.09691	0.62038	0.759773	0.502971	0.333489	0.305552	0.328032
-6.39794	0.452867	0.467018	0.346457	0.248366	0.233604	0.310179
-5.69897	0.251127	0.276751	0.208089	0.173449	0.232243	0.185392
-5	0.19718	0.139735	0.142753	0.168288	0.230299	0.190244
Chk1i (CCT245737)
Concentration Log10 (μM)	MEL202R625G-DEG			MEL202R625G
-9.29414	1	1	1	1	1	1
-8.81702	1.14455	1.20842	1.11625	0.998712	0.993146	1.17145
-8.33989	1.27695	1.29921	1.20015	1.05709	0.957003	1.17069
-7.86274	1.35665	1.29151	1.18706	1.0973	1.01726	1.06434
-7.38561	1.30372	1.31949	1.16875	0.959593	1.11651	1.02802
-6.90847	1.26295	1.26905	1.15455	1.10352	0.911811	1.10454
-6.43136	1.1906	1.21422	1.04368	0.995369	0.894749	0.987797
-5.95425	0.4489	0.426852	0.340369	0.568088	0.49897	0.667603
-5.47713	0.154047	0.151437	0.125907	0.177124	0.204399	0.23334
-5	0.16942	0.115086	0.097058	0.144312	0.193727	0.153626
Chk1i (CCT244747)
Concentration Log10 (μM)	MEL202R625G-DEG			MEL202R625G
-9.29414	1	1	1	1	1	1
-8.81702	1.08157	0.999851	1.0625	1.10678	0.995368	1.05528
-8.33989	1.16976	1.05153	1.0991	1.14318	1.04854	1.19309
-7.86274	1.09653	1.07922	1.14072	1.14017	1.05091	1.14356
-7.38561	1.19303	1.14821	1.18571	1.28221	1.07546	1.29748
-6.90847	1.32503	1.19766	1.28275	1.19619	0.957194	1.2149
-6.43136	1.25838	1.18685	1.22788	1.20191	0.995945	1.17281
-5.95425	0.502042	0.390382	0.419359	0.683754	0.60126	0.761902
-5.47713	0.105137	0.108592	0.133	0.216739	0.205164	0.206249
-5	0.120961	0.073596	0.093939	0.129107	0.094679	0.117561
ATRi (VX-970)
Concentration Log10 (μM)	MEL202R625G-DEG		MEL202R625G
-9.29414	1	1	1	1
-8.81702	1.23327	1.1957	1.13209	1.26113
-8.33989	1.40309	1.33606	1.21296	1.21125
-7.86274	1.35918	1.31053	1.28202	1.30257
-7.38561	1.36594	1.38215	1.32569	1.33853
-6.90847	1.49605	1.49119	1.4794	1.44667
-6.43136	1.00578	1.01789	1.09369	1.02713
-5.95425	0.200993	0.206544	0.386935	0.29813
-5.47713	0.140866	0.140848	0.243432	0.175979
-5	0.023158	0.023538	0.025167	0.024638

## Sheet: SI_Data_Fig_5
SI_Data_Fig_5c								SI_Data_Fig_5d
Time (hr)	0	0	3	3	48	48		Neutral COMET
	MEL202R625G-DEG DMSO	MEL202R625G DMSO	MEL202R625G-DEG PARPi	MEL202R625G PARPi	MEL202R625G-DEG PARPi	MEL202R625G PARPi		3 hour				48 hour				0.5 hour
	0	0	0	0	0	0		-	-	+	+	-	-	+	+	H202	H202
	0	0	0	2	0	15		MEL202R625G-DEG	MEL202R625G	MEL202R625G-DEG	MEL202R625G	MEL202R625G-DEG	MEL202R625G	MEL202R625G-DEG	MEL202R625G	MEL202R625G-DEG	MEL202R625G
	1	0	0	1	0	0		3.87355	2.90957	1.62076	1.10918	3.85606	4.4697	1.51813	2.3129	22.9538	11.2546
	1	0	0	0	0	0		2.68209	2.97525	2.54213	2.19872	2.13871	2.64252	1.7528	1.49602	22.6744	25.4098
	0	0	1	4	0	1		2.52162	3.13287	1.47866	1.53315	3.47318	2.75884	5.10072	1.11461
	0	0	3	0	0	2						0.610694	1.0395	0.712853	0.69833
	0	0	0	0	0	5						0.513735	1.92328	1.85124	0.917852
	0	0	0	2	0	1						2.26487	0.657843	1.4637	0.743012
	0	0	2	1	0	4
	0	0	14	6	0	6		SI_Data_Fig_5e
	0	0	0	4	0	0		Alkaline COMET
	0	0	2	8	0	2		3 hour				48 hour				0.5 hour
	0	0	0	0	0	0		-	-	+	+	-	-	+	+	H202	H202
	0	0	4	0	0	0		MEL202R625G-DEG	MEL202R625G	MEL202R625G-DEG	MEL202R625G	MEL202R625G-DEG	MEL202R625G	MEL202R625G-DEG	MEL202R625G	MEL202R625G-DEG	MEL202R625G
	0	0	0	5	0	1		0.675549	0.157733	0.371032	0.406572	0.411476	1.56585	0.912497	0.628856	18.203	19.8669
	0	0	0	6	0	0		0.512176	0.206241	0.415651	0.324377	0.991998	1.09883	1.12256	2.65031	14.1147	31.9433
	0	0	1	3	0	0		0.29677	0.289374	0.345945	0.378943	1.26794	0.367524	1.10369	0.546728
	0	0	4	0	0	0
	0	0	0	5	0	4
	4	0	0	0	0	0
	0	0	0	0	2	1
	0	0	0	1	0	0		SI_Data_Fig_5h
	0	0	7	0	0	3		Mitosis
	0	1	3	1	0	4		MEL202R625G-DEG Nocodazole	MEL202R625G-DEG Talazoparib	MEL202R625G DMSO	MEL202R625G Nocodazole	MEL202R625G Talazoparib
	0	0	0	1	0	4		0	2	2	0	0
	0	0	1	1	0	0		0	1	5	0	0
	0	0	2	0	0	0		0	3	2	0	0
	0	0	2	7	0	1		41	9	8	28	0
	0	0	7	5	0	13		91	210	179	58	117
	1	0	0	4	0	1
	0	0	0	0	0	0
	0	0	4	0	0	3
	0	1	0	2	0	3		SI_Data_Fig_5i	Nuclear				Cytoplasmic
	0	0	0	0	0	0		Survivin western blot	MEL202R625G		MEL202R625G-DEG		MEL202R625G		MEL202R625G-DEG
	0	0	0	0	0	2			+	-	+	-	+	-	+	-
	0	0	8	0	0	0			1.96	1.45	1.4	1.05	0.35	0.64	0.63	0.93
	0	1	0	10	0	0
	0	0	4	1	0	3
	0	0	0	0	0	2
	0	0	0	0	0	0		SI_Data_Fig_5j
	0	0	0	0	0	7		pH3	% pH3+ Nuclei
	1	0	3	5	0	2		MEL202R625G-DEG PARPi	2.76
	0	0	0	2	0	4		MEL202R625G DMSO	1.44
	0	0	1	5	0	5		MEL202R625G-DEG PARPi	2
	0	0	1	3	0	1		MEL202R625G DMSO	0.36
	0	0	2	1	0	0
	0	1	0	0	0	4
	0	0	1	1	0	1
	0	0	3	0	0	3
	0	0	6	0	0	0
	0	0	0	4	0	4
	0	0	0	0	0	0
	0	0	0	3	0	1
	0	0	0	2	0	0
	0	0	0	0	0	1
	0	0	2	2	0	4
	0	0	0	3	0	0
	0	0	7	3	0	3
	0	2	0	0	0	0
	0	0	1	5	0	5
	0	0	0	0	1	1
	0	0	0	0	0	0
	0	0	9	0	0	0
	0	0	0	0	4	0
	0	0	5	0	0	3
	0	0	0	0	2	3
	0	0	3	3	0	4
	0	0	0	2	0	0
	0	0	1	1	1	2
	0	0	0	0	0	2
	0	0	0	0	0	0
	0	0	0	0	0	1
	0	1	4	0	0	0
	0	0	1	0	0	1
	0	0	0	2	0	2
	0	0	1	1	0	2
	0	0	18	1	0	0
	0	0	5	0	1	2
	0	1	0	0	1	4
	0	2	1	1	0	0
	1	0	0	0	0	2
	0	0	0	0	0	4
	0	4	4	0	0	2
	0	0	0	0	2	0
	0	0	4	0	0	4
	0	0	8	0	2	2
	0	0	0	4	0	0
	0	0	1	0	0	3
	0	1	2	0	0	2
	0	0	0	0	0	0
	0	2	0	3	0	0
	1	1	0	6	1	0
	0	0	4	0	0	0
	0	0	4	7	0	0
	0	0	7	4	0	2
	0	0	0	5	1	1
	0	0	2	4	0	0
	1	0	0	0	0	0
	0	0	0	7	2	1
	0	0	11	9	1	0
	0	0	0	0	0	0
	0	0	8	0	0	0
	0	0	0	0	1	0
	0	0	0	7	0	1
	0	1	0	0	0	1
	0	0	2	0	0	0
	0	0	0	0	0	0
	0	1	0	15	1	1
	0	4	0	5	0	1
	1	0	0	4	0	0
	0	1	0	1	0	0
	0	1	0	0	2	0
	0	0	6	0	0	0
	0	0	1	1	0	1
	1	0	0	0	0	2
	0	0	2	4	1	0
	0	0	7	0	0	1
	0	0	1	0	1	0
	0	0	9	1	0	0
	0	0	3	14	0	3
	0	0	2	4	0	0
	0	0	1	1	0	0
	0	0	0	7	0	0
	0	0	0	0	0	0
	0	0	5	2	0	0
	0	0	0	0	0	0
	0	6	0	0	0	0
	0	0	0	3	0	0
	0	0	2	2	0	0
	0	0	0	0	0	1
	0	1	0	0	0	5
	0	0	0	0	0	0
	0	0	3	2	0	0
	0	1	0	14	0	1
	0	0	0	0	0	4
	0	1	2	0	0	0
	0	0	0	0	0	2
	0	2	4	3	0	1
	0	0	0	0	0	1
	0	0	2	7	0	0
	0	0	0	0	0	0
	0	1	0	4	2	5
	1	1	0	5	0	9
	2	0	0	0	2	0
	0	1	0	0	0	0
	0	2	0	4	0	0
	0	0	0	0	0	2
	0	0	0	0	1	8
	0	0	2	0	0	1
	0	0	10	1	0	4
	0	0	0	9	0	0
	0	0	0	0	0	1
	0	0	0	0	1	0
	0	4	0	0	16	2
	0	0	0	0	2	0
	2	1	0	0	2	4
	0	0	0	4	0	0
	0	0	0	0	0	2
	0	0	0	0	0	1
	0	1	0	0	0	7
	0	0	0	3	2	0
	0	0	0	0	0	0
	0	0	0	0	0	0
	1	0	0	3	0	6
	0	1	0	0	0	0
	0	2	0	0	0	0
	0	1	0	0	0	0
	1	0	0	0	0	8
	0	0	2	5	0	0
	0	0	3	7	0	1
	0	1	5	0	2	1
	0	0	0	7	0	0
	1	1	0	0	0	0
	0	0	23	3	0	0
	0	0	0	0	1	0
	0	0	0	0	0	0
	0	0	0	0	3	2
	0	1	0	0	0	2
	1	0	0	0	0	0
	1	0	4	5	0	0
	0	0	0	2	2	0
	0	0	0	11	0	0
	0	3	0	0	0	0
	0	0	2	0	2	0
	1	1	0	3	0	2
	0	4	0	1	0	4
	0	0	0	0	0	1
	1	0	0	0	0	3
	0	0	0	0	0	0
	0	0	2	1	0	0
	0	0	1	0	0	5
	1	1	0	3	0	3
	0	0	7	1	0	3
	0	0	0	1	0	9
	0	0	0	1	0	1
	0	1	4	0	2	1
	0	2	0	0	0	0
	0	0	4	0	0	0
	0	1	0	0	0	0
	0	0	0	0	0	2
	0	3	1	0	0	5
	0	0	2	1	0	0
	0	0	1	1	0	4
	0	1	0	5	0	11
	0	1	0	0	0	2
	0	0	0	9	0	14
	0	0	0	15	0	7
	0	4	0	10	0	0
	0	0	0	18	0	1
	0	0	0	0	0	1
	0	0	0	0	0	2
	0	0	6	3	0	2
	0	3	0	0	0	0
	0	3	1	10	0	1
	0	0	0	0	0	0
	0	0	0	8	0	1
	0	0	0	1	1	0
	3	0	0	8	0	3
	0	0	0	3	0	10
	0	0	0	2	0	0
	0	0	0	22	0	1
	0	0	0	1	0	5
	0	0	4	5	5	5
	0	0	0	16	0	7
	2	0	1	2	0	0
	3	0	1	3	0	3
	0	0	0	0	0	0
	0	0	2	3	0	0
	0	0	0	20	0	0
	0	0	0	12	1	5
	0	0	0	0	2	3
	0	0	13	3	0	0
	0	1	0	8	0	2
	0	0	0	5	0	2
	0	0	4	0	0	3
	0	5	0	12	0	30
	1	0	9	0	0	2
	0	1	1	0	0	0
	0	0	0	0	0	2
	0	2	2	0	0	2
	0	0	5	2	2	1
	0	0	0	23	0	4
	0	0	0	8	0	10
	0	0	0	11	0	0
	0	0	4	2	0	2
	0	1	0	2	0	10
	0	0	0	0	0	1
	0	0	0	2	0	0
	0	1	0	0	0	8
	0	2	0	0	0	0
	0	2	0	12	0	4
	0	0	0	0	0	0
	2	0	4	15	0	6
	0	1	0	0	0	1
	0	6	0	0	0	10
	0	0	0	0	0	0
	0	0	0	0	0	3
	0	1	0	17	1	4
	0	0	1	0	1	0
	0	0	0	0	2	4
	0	1	0	0	0	4
	0	0	0	0	0	0
	0	1	8	0	0	0
	0	0	0	1	0	2
	0	1	0	0	0	0
	0	2	0	0	7	1
	0	0	0	4	0	0
	2	0	1	4	0	2
	1	1	0	12	0	1
	0	0	0	0	0	2
	0	3	3	7	0	5
	3	0	3	0	0	4
	0	0	0	3	0	2
	0	1	0	0	0	1
	1	0	0	0	2	2
	0	0	0	11	0	1
	1	1	6	8	0	4
	0	0	4	0	0	1
	0	0	2	1	0	15
	0	0	0	0	0	1
	0	1	5	8	1	5
	0	1	4	0	2	0
	0	0	0	0	0	1
	0	2	0	2	1	9
	0	0	0	0	0	2
	0	0	9	0	0	3
	0	0	5	15	0	3
	0	4	0	0	0	0
	0	0	0	0	0	0
	0	2	0	1	0	1
	1	1	0	0	0	4
	0	0	1	9	0	7
	0	0	0	1	0	3
	0	0	2	9	0	0
	0	2	0	0	0	3
	0	4	0	0	0	1
	0	1	0	0	4	1
	0	1	9	14	0	6
	0	3	14	0	0	0
	1	1	1	0	0	5
	0	14	0	0	0	2
	0	0	0	1	0	0
	0	0	0	3	0	8
	0	0	0	0	0	4
	0	0	0	0	0	0
	0	1	0	0	0	0
	0	0	0	0	0	3
	0	0	0	1	0	24
	0	0	0	0	1	5
	0	0	6	2	0	1
	0	0	7	2	0	0
	0	0	0	9	0	6
	0	0	4	20	0	0
	0	2	0	0	0	0
	0	0	0	1	0	0
	0	1	3	2	0	0
	0	2	0	0	0	0
	0	8	0		0	2
	0	1	0		0	1
	0	1	1		2	1
	0	0	2		0	0
	0	0	12		0	4
	0	0	8		0	0
	0	0	6		0	0
	0	0	3		0	0
	0	0	3		0	3
	0	1	0		0	8
	0	0	1		0	3
	0	1	1		0	1
	0	0	3		0	1
	0	0	14		2	0
	0	0	0		0	4
	3	3	0		0	3
	0	1	0		0	0
	0	1	6		2	0
	0	1	0		0	1
	0	2	1		0	2
	0	0	4		0	2
	0	1	0		1	0
	0	1	10		0	0
	0	0	6		0	1
	0	0	0		0	1
	2	2	0		0	3
	0	0	0		1	11
	2	1	1		0	0
	0	2	6		5	0
	0	0	0		0	0
	1	0	0		0	0
	0	0	0		0	8
	0	0	0		0	0
	0	0	11		0	2
	0	2	1		0	0
	0	0	5		0	0
	0	1	0		0	14
	0	0	1		0	0
	0	0	0		0	0
	0	0	0		0	0
	0	0	2		0	4
	0	0	0		0	0
	0	0	0		0	6
	0	2	0		0	0
	0	0	17		0	1
	0	0	0		0	27
	1	0	0		1	2
	0	3	0		0	2
	0	0	1		0	1
	0	3	0		0	0
	0	0	1		1	0
	0	0	3		1	0
	0	2	3		0	0
	0	0	0		0	5
	0	0	0		0	11
	0	1	0		0	8
	0	0	0		0	3
	0	2	0		0	4
	2	0	1		0	1
	0	2	0		0	0
	0	0	0		0	6
	0	3	0		0	0
	0	1	5		0	4
	0	0	0		1	3
	0	0	0		0	0
	0	2	0		0	1
	2	0	0		0	0
	1	1	0		1	6
	0	4	1		0	4
	0	0	11		1	3
	1	2	0		0	0
	0	4	0		0	2
	1	1	0		0	6
	0	2	14		0	0
	1	1	0		0	2
	3	0	1		0	19
	0	0	0		0	2
	0	4	11		0	2
	4	1	0		0	5
	0	0	0		0	1
	1	0	7		1	0
	1	0	0		0	1
	0	0	2		0	3
	0	0	1		0	1
	0	3	1		0	2
	0	0	0		0	0
	0	0	7		0	6
	0	0	9		0	3
	0	0	0		0	14
	0	1	0			0
	1	0	0			0
	0	0	8			11
	0	0	0			4
	0	1	0			0
	0	0	3			1
	0	0	0			0
	0	2	14			19
	0	0	0			5
	0	0	4			2
	3	1	0			5
	1	7	0			5
	1	0	0			1
	0	1	10			4
	1	1	0			1
	0	0	3			1
	0	0	2			5
	0	0	4			3
	2	2	9			2
	0	0	0			1
	2	0	0			7
	0	1	12			0
	0	0	0			1
	1	0	0			0
	0	0	0			5
	0	0	0			0
	0	0	0			1
	1	0	0			5
	0	0	11			11
	0	0	0			0
	0	0	0			1
	2	0	0			1
	0	0	0			4
	0	0	0			2
	0	2	2			2
	0	0	6			1
	0	0	2			0
	1		0			1
	0		21			3
	0		6			2
	0		0			2
	2		3			5
	0		2			6
	0		2			6
	0		0			2
	0		0			4
	0		0			0
	0		0			4
	0		4			2
	0		0			0
	0		0			0
	7		0			0
	0		0			16
	0		0			0
	1		0			0
	0		0			0
	0		1			0
	0		1			1
	0		6			0
	0		1			0
	1		0
	0		0
	0		6
	0		0
	0		0
	0		1
	0		0
	0		0
	0
	0
	0
	1
	0
	0
	0
	0
	0
	0
	0
	0
	7
	0
	0
	1
	0
	0
	0
	0
	0
	0
	0
	0
	0
	0
	0
	0
	1
	0
	0
	0
		0	7	24	3	47
		0	8	5	6	0
		0	3	4	1	5
		0	9	0	0	5
		0	0	8	0	0
		0	0	10	0
		0	0	0	0
		1	1	4	0
		0	0	16	1
		0	1	62	1
		0	25	0	0
		0	3	0	0
		3	4	2	0
		0	22	0	13
		0	0	0	0
		0	0	1	5
		0	0	1	0
		0	10	1	0
		0	0	0	0
		3	27	0	0
		1	32	0	28
		0	2	7	0
		5	2	0	0
		2	1	0	0
		2	0	0	0
		0	1	1	1
		2	25	23	1
		0	0	0	11
		0	0	0	3
		0	4	0	18
		1	5	0	0
		0	0	0	0
		0	0	5	1
		0	4	0
			5	0
			13	0
			5	1
			4	28
			4	0
			0	0
			0	10
			17	1
			10	30
			8	7
			0	5
			0	1
			31	0
			0	0
			0	0
			10	0
			9	1
			2	0
			0	0
			0	25
			0	0
			0	12
			1	5
			1	0
			0	5
			8	27
			3	32
			12	9
			2	9
			1	0
			1	0
			3	26
			0	0
			0	1
			15	1
			0	0
			2	13
			14	0
			1	27
			0	1
			2	4
			1	8
			29	0
			0	0
			0	0
			7	0
			14	20
			0	0
			0	7
			18	1
			6	2
			1	22
			0	7
			1	6
			0	2
			1	2
			4	2
			0	13
			5	2
			0	6
			0	26
			0	34
			1	6
			8	5
			0	1
			21	0
			0	0
			1	0
			0	21
			6	6
			2	0
			7	0
			15	13
			17	15
			0	8
			17	0
			0	2
			1	4
			0	0
			0	0
			0	6
			1	1
			0	11
			0	2
			10	2
			24	1
			3	11
			1	0
			3	0
			26	0
			2	0
			12	0
			27	2
			35	0
			29	0
			21	0
			0	0
			22	0
			11	3
			3	2
			0	15
			2	0
			2	1
			0	0
			3	1
			0	20
			0	15
			2	23
			0	0
			0	0
			15	0
			5	0
			0	2
			5	2
			8	17
			4	49
			4	2
			22	12
				0
				2
				3
				2
				12
				0
				0
				0
				16
				11
				8
				0
				10
				0
				0
				0
				0
				0
				1
				0
				1
				18
				1
				0
				25
				0
				12
				9
				0
				2
				0
				1
				0
	2	3	0	1	1	0
	0	0	0	2	0	0
	0	1	0	0	0	6
	0	0	0	1	0	0
	2	0	1	4	0	12
	1	0	0	1	0	0
	2	0	1	0	0	0
	1	2	0	0	0	0
	1	2	2	0	1	0
	0	0	0	0	1	0
	0	0	0	0	0	4
	0	20	1	2	0	4
	0	5	0	0	0	3
	0	0	0	0	0	3
	0	1	0	0	0	3
	2	0	3	0	0	2
	1	0	0	0	1	2
	3	1	0	1	5	3
	0	0	0	0	0	5
	0	9	1	0	2	1
	0	1	0	0	1	0
	0	1	2	0	1	0
	0	1	0	0	1	18
	0	7	0	0	0	5
	0	1	1	0	0	0
	0	1	0	0	0	9
	0	5	4	0	0	1
	0	0	1	0	1	7
	11	6	0	7	0	3
	0	4	0	0	0	3
	0	2	0	0	1	5
	3	1	8	1	1	7
	0	4	21	2	0	5
	0	0	2	0	0	6
	1	1	4	0	4	10
	1	3	6	2	1	1
	0	0	3	0	2	8
	0	1	7	0	2	0
	0	0	8	0	0	0
	1	2	1	2	0	12
	0	0	3	0	6	0
	1	0	9	0	0	0
	1	2	1	1	1	2
	2	5	0	0	0	12
	0	4	0	9	1	6
	0	0	1	1	0	9
	0	0	18	1	0	11
	0	1	2	0	2	53
	0	0	1	1	0	6
	1	2	3	0	0	10
	1	1	1	0	1	23
	2	0	4	0	2	4
	0	2	0	1	3	11
	0	2	0	0	0	2
	0	1	5	3	3	1
	0	1	0	2	0	11
	0	0	0	2	0	22
	2	1	6	1	7	7
	4	4	15	7	7	3
	2	2	3	6	0	6
	3	4	1	5	5	2
	0	5	2	1	3	17
	0	0	17	1	0	14
	1	0	5	0	0	19
	0	2	1	0	0	11
	0	4	37	19	0	2
	0	5	1	0	2	0
	0	0	17	0	2	11
	1	0	0	1	0	3
	0	2	4	3	0	7
	3	3	6	16	0	8
	0	0	9	2	0	1
	0	0	1	3	3	2
	3	1	23	0	0	1
	0	4	2	1	1	4
	0	3	0	2	4	7
	0	2	23	1	4	20
	0	6	26	12	0	10
	2	6	0	15	0	6
	0	0	0	9	0	4
	0	1	0	0	11	35
	0	1	0	1	1	23
	0	0	1	2	3	3
	0	3	0	1	8	12
	0	9	11	1	2	21
	0	2	7	5	0	23
	0	7	3	4	5	12
	0	0	3	3	1	9
	0	0	0	4	19	7
	0	2	0	0	5	23
	2	0	0	2	0	0
	0	1	11	5	1	1
	3	0	1	6	0	16
	0	0	14	10	2	4
	0	10	3	0	8	18
	0	2	18	0	6	55
	4	0	5	11	0	1
	0	0	56	3	4	0
	0	4	13	3	3	0
	0	2	1	4	0	9
	0	0	5	1	6	12
	0	0	0	0	3	1
	0	0	1	4	0	28
	0	2	0	0	8	5
	0	0	5	1	1	64
	0	2	8	10	0	25
	0	2	1	0	0	21
	0	0	0	0	0	17
	0	1	3	5	0	0
	0	0	1	3	2	10
	0	5	0	0	13	13
	0	0	8	5	0	16
	0	7	10	1	5	28
	0	1	16	1	0	17
	0	0	20	0	1	7
	0	2	12	1	3	8
	0	0	0	8	5	15
	0	0	32	0	1	5
	0	1	9	0	0	3
	0	0	2	0	0	22
	1	5	3	0	2	12
	0	6	0	0	0	13
	0	5	22	2	2	0
	0	4	11	0	3	18
	0	2	0	0	5	12
	0	0	24	0	0	0
	0	1	8	1	0	3
	0	0	8	0	1	2
	0	0	0	1	0	9
	0	0	0	1	1	7
	0	3	8	0	0	6
	0	1	8	0	2	11
	2	5	4	0	7	9
	0	0	0	0	1	15
	3	0	0	0	2	10
	1	2	0	0	12	5
	1	0	2	0	15	6
	3	1	3	0	2	5
	3	10	15	0	9	12
	3	0	5	0	0	5
	0	1	50	0	2	2
	0	0	1	0	10	25
	2	0	20	0	18	2
	22	0	55	0	2	7
	30	0	1	0	6	11
	0	1	3	2	9	13
	0	0	1	0	0	6
	0	0	18	0	5	0
	0	0	8	0	6	3
	1	8	2	0	0	20
	0	4	0	1	0	2
	2	5	0	0	0	1
	1	0	0	11	0	1
	0	1	0	0	0	0
	4	0	0	0	10	9
	4	1	1	2	0	2
	0	0	0	34	12	1
	2	0	2	7	18	31
	3	0	1	0	2	0
	1	0	12	0	0	31
	26	0	2	0	0	8
	2	0	2	0	0	1
	1	3	11	0	0	1
	1	2	10	0	0	21
	2	1	5	0	1	9
	2	0	0	0	0	7
	0	0	0	4	0	9
	0	2	5	0	0	1
	0	0	22	0	1	9
	0	3	8	0	1	1
	1	0	7	0	1	6
	0	0	7	1	0	8
	1	0	0	7	0
	5	3	12	0	0
	0	1	12	0	0
	2	2	28	0	0
	9	2	16	0	0
	3	0	7	0	1
	0	0	0	0	2
	2	2	0	0	5
	0	0	8	0	5
	0	0	15	2	0
	0	1	6	0	3
	4	2	11	20	0
	2	0	5	4	0
	2	2	7	2	6
	4	0	5	0	0
	1	2	16	1	0
	3	2	12	0	3
	1	1	5	1	0
	2	0	4	0	3
	0	0	0	4	0
	0	0	2	5	0
	0	0	1	0	3
	6	0	14	0	1
	1	0	2	1	0
	1	1	3	0	7
	3	0	1	0	2
	1	1	10	8	3
	4	0	4	2	4
	1	0	14	1	0
	0	0	7	4	2
	0	2	17	1	0
	2	0	5	1	0
	0	2	0	2	18
	5	0	1	0	2
	2	0	0	12	1
	8	0	0	10	5
	7	0	3	1	0
	8	0	6	5	0
	0	0	4	0	0
	0	0	3	0	0
	0	1	16	20	1
	9	1	0	4	2
	0	0	3	0	10
	2	2	28	0	0
	3	0	2	0	3
	1	6		0	0
	2	1		0	6
	2	0		0	4
	0	4		0	0
	0	0		0	2
	4	2		0	1
	2	0		0	0
	6	0		0	0
	0	1		0	2
	1	2		0	0
	0	0		0	0
	6	1		0	1
	2	0		2	0
	0	0		1	6
	1	0		9	4
	3	2		3	0
	0	0		0	1
	1	0		0	0
	0	1		0	1
	0	5		0	1
	0	0		0	3
	2	0		0	0
	5	0		0	8
	1	0		0	8
	0	0		9	2
	1	0		1	4
	2	1		1	3
	3	0		0	0
	2	0		0	3
	1	0		0	0
	0	0		0	1
	2	0		0	0
	1	8		0	1
	2	2		0	2
	5	1		0	4
	1	3		0	0
	3	0		0	0
	0	0		0	6
	1	1		4	1
	3	0		4	5
	1	1		1	10
	4	0		0	2
	1	1		1	4
	3	0		0	0
	2	4		0	4
	3	1		0	5
	5	1		0	0
	1	2		7	1
	0	1		0	0
	1	1		0	6
	0	0		1	0
	1	0		0	0
	3	0		0	0
	20	0		0	0
	2	3		0	2
	0	0		0	1
	0	3		1	4
	0	3		0	0
	3	4		0	8
	1	0		3	0
	0	1		0	0
	1	0		0	19
	2	0		0	1
	5	0		2	4
	1	0		0	4
	7	6		11	9
	3	0		0	0
	4	0		2	0
	3	1		0	0
	3	1		1	7
	1	2		0	0
	3	2		1	1
	2	1		4	1
	2	0		2	5
	1	2		17	12
	0	0		3	2
	5	0		24	3
	2	0		0	0
	0	2		2	7
	0	2		0	0
	0	0		2	2
	2	0		7	1
	3	0		5	4
	1	0		2	12
	1	0		0	7
	0	0		0	0
	0	1		0	0
	1	2		0	2
	0	0		0	13
	3	0		0	0
	1	6		1	1
	1	0		0	7
	3	1		0	0
	2	2		0	18
	2	0		5	1
	3	0		1	12
	0	0		0	0
	0	0		6	6
	1	1		21	0
	2	0		0	20
	1	0		0	0
	0	1		1	22
	1	0		0	0
	1	0		1	2
	0	5		3	0
	0	0		2	0
	4	0		0	5
	4	0		0	7
	2	0		5	1
	7	0		5	0
	1	3		5	0
	1	1		0	1
	2	6		0	1
	0	0		0	6
	0	0		4	4
	0	1		2	1
	1	1		2	11
	0	0		0	4
	0	0		5
	2	0		0
	0	12		10
	1	1		0
	1	0		0
	3	0		0
	1	0		8
	0	2		0
	2	1		0
	3	3		0
	1	0		11
	1	0		0
	0	1		2
	1	0		2
	1	0		0
	5	0		1
	1	1		3
	1	0		2
	3	2		2
	6	0		0
	2	10		12
	0	3		3
	1	12		11
	5	0		8
	2	4		0
	6	0		14
	2	0		3
	0	0		0
	0	0		0
	4	2		9
	0	3		9
	0	2		9
	1	5		1
	0	0		9
	0			0
	0			14
	2			3
	1			0
	0			0
	1			0
	1			6
	2			0
	3			0
	1			0
	2			0
	2			0
				2
				0
				3
				4
				0
				0
				16
				0
				0
				0
				0
				3

## Sheet: SI_Data_Fig_6
SI_Data_Fig_6d
PARPi ATMi combination
Concentration log [M] KU55933	MEL202R625G ATMi +PARPi				MEL202R625G-DEG ATMi + PARPi				MEL202R625G ATMi				MEL202R625G-DEG ATMi
1e-13	93.5369	92.1322	95.5782	118.753		102.595	101.22	96.1846	89.1776	93.5847	89.8299	127.408	120.404	103.894	93.1715	82.5296
1e-12	44.99	46.5457	48.4144		94.9618	79.5583	83.129	79.0375					105.842	86.2346	82.063	77.8066
1e-11	43.2388	46.2969	47.7094		83.8353	80.4316	88.3829	77.4222					105.082	85.2134	83.8077	80.1278
1e-10	44.9906	44.0466	45.3142		82.6392	78.0612	82.9402	85.4365	87.9483	91.6679	92.6179	111.192	99.3603	86.5402	89.2184	85.6789
1e-09	45.6219	40.1884	44.444		80.5459	74.2261	78.6957	80.8241	87.5875	94.5838	91.9613	119.435	97.4299	90.4674	90.5252	86.6589
1e-08	43.0069	44.167	45.3779		77.1224	75.9742	83.461	83.2133	93.7296	92.3199	88.1894	113.466	100.678	81.8157	84.4908	81.6753
1e-07	43.8889	40.9022	45.8629		81.2215	74.3317	87.0201	90.9764	94.0039	96.5144	84.3153	102.156	100.724	79.068	87.6666	76.0343
1e-06	50.7166	50.5491	51.3024		78.3136	76.5615	77.2412	81.5961	95.0339	102.281	96.4383	118.48	98.3101	81.5237	83.1085	79.4012
1e-05	26.2843	23.3674	25.5829	29.8968	31.3538	22.303	23.7645	20.2267	42.5172	42.3118	45.6254	53.0455	40.3606	30.6388	29.6317	23.4121
0.0001	4.85176	4.89557	4.88748	4.71526	4.43329	4.50909	4.37472	4.62874	4.64456	4.7068	4.59253	4.43514	3.7577	4.00468	4.01596	4.07009
SI_Data_Fig_6e
Synergy combination ATRi and Chk1i with Talazoparib
block_id	drug_col	drug_row	conc_r	conc_c	response	conc_r_unit	conc_c_unit		block_id	drug_col	drug_row	conc_r	conc_c	response	conc_r_unit	conc_c_unit
MEL202 R625G-DEG	VX-970	Talazoparib	5	2	11.22	uM	uM		MEL202 R625G-DEG	CCT244747	Talazoparib	5	3	15.34	uM	uM
MEL202 R625G-DEG	VX-970	Talazoparib	5	1	19.82	uM	uM		MEL202 R625G-DEG	CCT244747	Talazoparib	5	1.5	17	uM	uM
MEL202 R625G-DEG	VX-970	Talazoparib	5	0.5	36.64	uM	uM		MEL202 R625G-DEG	CCT244747	Talazoparib	5	0.75	21.25	uM	uM
MEL202 R625G-DEG	VX-970	Talazoparib	5	0.25	42.71	uM	uM		MEL202 R625G-DEG	CCT244747	Talazoparib	5	0.375	26.59	uM	uM
MEL202 R625G-DEG	VX-970	Talazoparib	5	0.125	41.52	uM	uM		MEL202 R625G-DEG	CCT244747	Talazoparib	5	0.1875	30.26	uM	uM
MEL202 R625G-DEG	VX-970	Talazoparib	5	0	37.21	uM	uM		MEL202 R625G-DEG	CCT244747	Talazoparib	5	0	44.21	uM	uM
MEL202 R625G-DEG	VX-970	Talazoparib	2.5	2	9.34	uM	uM		MEL202 R625G-DEG	CCT244747	Talazoparib	1	3	14.46	uM	uM
MEL202 R625G-DEG	VX-970	Talazoparib	2.5	1	15.74	uM	uM		MEL202 R625G-DEG	CCT244747	Talazoparib	1	1.5	17.19	uM	uM
MEL202 R625G-DEG	VX-970	Talazoparib	2.5	0.5	32.42	uM	uM		MEL202 R625G-DEG	CCT244747	Talazoparib	1	0.75	24.07	uM	uM
MEL202 R625G-DEG	VX-970	Talazoparib	2.5	0.25	38.37	uM	uM		MEL202 R625G-DEG	CCT244747	Talazoparib	1	0.375	39.07	uM	uM
MEL202 R625G-DEG	VX-970	Talazoparib	2.5	0.125	36.23	uM	uM		MEL202 R625G-DEG	CCT244747	Talazoparib	1	0.1875	52.95	uM	uM
MEL202 R625G-DEG	VX-970	Talazoparib	2.5	0	55.2	uM	uM		MEL202 R625G-DEG	CCT244747	Talazoparib	1	0	77.49	uM	uM
MEL202 R625G-DEG	VX-970	Talazoparib	1.25	2	5.72	uM	uM		MEL202 R625G-DEG	CCT244747	Talazoparib	0.2	3	15.61	uM	uM
MEL202 R625G-DEG	VX-970	Talazoparib	1.25	1	11.67	uM	uM		MEL202 R625G-DEG	CCT244747	Talazoparib	0.2	1.5	18.93	uM	uM
MEL202 R625G-DEG	VX-970	Talazoparib	1.25	0.5	21.06	uM	uM		MEL202 R625G-DEG	CCT244747	Talazoparib	0.2	0.75	29.59	uM	uM
MEL202 R625G-DEG	VX-970	Talazoparib	1.25	0.25	21.57	uM	uM		MEL202 R625G-DEG	CCT244747	Talazoparib	0.2	0.375	52.91	uM	uM
MEL202 R625G-DEG	VX-970	Talazoparib	1.25	0.125	24.87	uM	uM		MEL202 R625G-DEG	CCT244747	Talazoparib	0.2	0.1875	75.75	uM	uM
MEL202 R625G-DEG	VX-970	Talazoparib	1.25	0	72.93	uM	uM		MEL202 R625G-DEG	CCT244747	Talazoparib	0.2	0	92.62	uM	uM
MEL202 R625G-DEG	VX-970	Talazoparib	0.625	2	6.4	uM	uM		MEL202 R625G-DEG	CCT244747	Talazoparib	0.04	3	15.93	uM	uM
MEL202 R625G-DEG	VX-970	Talazoparib	0.625	1	11.12	uM	uM		MEL202 R625G-DEG	CCT244747	Talazoparib	0.04	1.5	20.64	uM	uM
MEL202 R625G-DEG	VX-970	Talazoparib	0.625	0.5	17.5	uM	uM		MEL202 R625G-DEG	CCT244747	Talazoparib	0.04	0.75	33.09	uM	uM
MEL202 R625G-DEG	VX-970	Talazoparib	0.625	0.25	16.06	uM	uM		MEL202 R625G-DEG	CCT244747	Talazoparib	0.04	0.375	61.07	uM	uM
MEL202 R625G-DEG	VX-970	Talazoparib	0.625	0.125	20.63	uM	uM		MEL202 R625G-DEG	CCT244747	Talazoparib	0.04	0.1875	82.85	uM	uM
MEL202 R625G-DEG	VX-970	Talazoparib	0.625	0	89.32	uM	uM		MEL202 R625G-DEG	CCT244747	Talazoparib	0.04	0	95.76	uM	uM
MEL202 R625G-DEG	VX-970	Talazoparib	0.3125	2	5.1	uM	uM		MEL202 R625G-DEG	CCT244747	Talazoparib	0.008	3	16.01	uM	uM
MEL202 R625G-DEG	VX-970	Talazoparib	0.3125	1	11.52	uM	uM		MEL202 R625G-DEG	CCT244747	Talazoparib	0.008	1.5	21.12	uM	uM
MEL202 R625G-DEG	VX-970	Talazoparib	0.3125	0.5	14.08	uM	uM		MEL202 R625G-DEG	CCT244747	Talazoparib	0.008	0.75	36.86	uM	uM
MEL202 R625G-DEG	VX-970	Talazoparib	0.3125	0.25	16.68	uM	uM		MEL202 R625G-DEG	CCT244747	Talazoparib	0.008	0.375	69.59	uM	uM
MEL202 R625G-DEG	VX-970	Talazoparib	0.3125	0.125	25.27	uM	uM		MEL202 R625G-DEG	CCT244747	Talazoparib	0.008	0.1875	88.63	uM	uM
MEL202 R625G-DEG	VX-970	Talazoparib	0.3125	0	96.4	uM	uM		MEL202 R625G-DEG	CCT244747	Talazoparib	0.008	0	98.42	uM	uM
MEL202 R625G-DEG	VX-970	Talazoparib	0.15625	2	5.84	uM	uM		MEL202 R625G-DEG	CCT244747	Talazoparib	0.0016	3	16.01	uM	uM
MEL202 R625G-DEG	VX-970	Talazoparib	0.15625	1	10.02	uM	uM		MEL202 R625G-DEG	CCT244747	Talazoparib	0.0016	1.5	22.12	uM	uM
MEL202 R625G-DEG	VX-970	Talazoparib	0.15625	0.5	15.53	uM	uM		MEL202 R625G-DEG	CCT244747	Talazoparib	0.0016	0.75	41.42	uM	uM
MEL202 R625G-DEG	VX-970	Talazoparib	0.15625	0.25	17.15	uM	uM		MEL202 R625G-DEG	CCT244747	Talazoparib	0.0016	0.375	76.89	uM	uM
MEL202 R625G-DEG	VX-970	Talazoparib	0.15625	0.125	34.81	uM	uM		MEL202 R625G-DEG	CCT244747	Talazoparib	0.0016	0.1875	90.4	uM	uM
MEL202 R625G-DEG	VX-970	Talazoparib	0.15625	0	98.12	uM	uM		MEL202 R625G-DEG	CCT244747	Talazoparib	0.0016	0	99.45	uM	uM
MEL202 R625G-DEG	VX-970	Talazoparib	0.078125	2	5.78	uM	uM		MEL202 R625G-DEG	CCT244747	Talazoparib	0.00032	3	15.97	uM	uM
MEL202 R625G-DEG	VX-970	Talazoparib	0.078125	1	10.79	uM	uM		MEL202 R625G-DEG	CCT244747	Talazoparib	0.00032	1.5	22.7	uM	uM
MEL202 R625G-DEG	VX-970	Talazoparib	0.078125	0.5	15.33	uM	uM		MEL202 R625G-DEG	CCT244747	Talazoparib	0.00032	0.75	46.94	uM	uM
MEL202 R625G-DEG	VX-970	Talazoparib	0.078125	0.25	20.98	uM	uM		MEL202 R625G-DEG	CCT244747	Talazoparib	0.00032	0.375	84.65	uM	uM
MEL202 R625G-DEG	VX-970	Talazoparib	0.078125	0.125	39.17	uM	uM		MEL202 R625G-DEG	CCT244747	Talazoparib	0.00032	0.1875	91.52	uM	uM
MEL202 R625G-DEG	VX-970	Talazoparib	0.078125	0	96.07	uM	uM		MEL202 R625G-DEG	CCT244747	Talazoparib	0.00032	0	98.71	uM	uM
MEL202 R625G-DEG	VX-970	Talazoparib	0.0390625	2	2.22	uM	uM		MEL202 R625G-DEG	CCT244747	Talazoparib	6e-05	3	14.49	uM	uM
MEL202 R625G-DEG	VX-970	Talazoparib	0.0390625	1	8.45	uM	uM		MEL202 R625G-DEG	CCT244747	Talazoparib	6e-05	1.5	21.51	uM	uM
MEL202 R625G-DEG	VX-970	Talazoparib	0.0390625	0.5	14.97	uM	uM		MEL202 R625G-DEG	CCT244747	Talazoparib	6e-05	0.75	40.65	uM	uM
MEL202 R625G-DEG	VX-970	Talazoparib	0.0390625	0.25	23.91	uM	uM		MEL202 R625G-DEG	CCT244747	Talazoparib	6e-05	0.375	65.2	uM	uM
MEL202 R625G-DEG	VX-970	Talazoparib	0.0390625	0.125	42.32	uM	uM		MEL202 R625G-DEG	CCT244747	Talazoparib	6e-05	0.1875	89.64	uM	uM
MEL202 R625G-DEG	VX-970	Talazoparib	0.0390625	0	91.75	uM	uM		MEL202 R625G-DEG	CCT244747	Talazoparib	6e-05	0	95.4	uM	uM
MEL202 R625G-DEG	VX-970	Talazoparib	0	2	0	uM	uM		MEL202 R625G-DEG	CCT244747	Talazoparib	0	3	14.18	uM	uM
MEL202 R625G-DEG	VX-970	Talazoparib	0	1	6.1	uM	uM		MEL202 R625G-DEG	CCT244747	Talazoparib	0	1.5	19.62	uM	uM
MEL202 R625G-DEG	VX-970	Talazoparib	0	0.5	29.6	uM	uM		MEL202 R625G-DEG	CCT244747	Talazoparib	0	0.75	38.22	uM	uM
MEL202 R625G-DEG	VX-970	Talazoparib	0	0.25	69.23	uM	uM		MEL202 R625G-DEG	CCT244747	Talazoparib	0	0.375	67.31	uM	uM
MEL202 R625G-DEG	VX-970	Talazoparib	0	0.125	94.44	uM	uM		MEL202 R625G-DEG	CCT244747	Talazoparib	0	0.1875	83.13	uM	uM
MEL202 R625G-DEG	VX-970	Talazoparib	0	0	98.28	uM	uM		MEL202 R625G-DEG	CCT244747	Talazoparib	0	0	92.48	uM	uM
MEL202 R625G	VX-970	Talazoparib	5	2	6.62	uM	uM		MEL202 R625G	CCT244747	Talazoparib	5	3	13.19	uM	uM
MEL202 R625G	VX-970	Talazoparib	5	1	19.05	uM	uM		MEL202 R625G	CCT244747	Talazoparib	5	1.5	15.95	uM	uM
MEL202 R625G	VX-970	Talazoparib	5	0.5	30.2	uM	uM		MEL202 R625G	CCT244747	Talazoparib	5	0.75	17.79	uM	uM
MEL202 R625G	VX-970	Talazoparib	5	0.25	32.42	uM	uM		MEL202 R625G	CCT244747	Talazoparib	5	0.375	20.64	uM	uM
MEL202 R625G	VX-970	Talazoparib	5	0.125	24.33	uM	uM		MEL202 R625G	CCT244747	Talazoparib	5	0.1875	22.76	uM	uM
MEL202 R625G	VX-970	Talazoparib	5	0	9.94	uM	uM		MEL202 R625G	CCT244747	Talazoparib	5	0	27.86	uM	uM
MEL202 R625G	VX-970	Talazoparib	2.5	2	5.16	uM	uM		MEL202 R625G	CCT244747	Talazoparib	1	3	13.35	uM	uM
MEL202 R625G	VX-970	Talazoparib	2.5	1	13.93	uM	uM		MEL202 R625G	CCT244747	Talazoparib	1	1.5	16.33	uM	uM
MEL202 R625G	VX-970	Talazoparib	2.5	0.5	29.85	uM	uM		MEL202 R625G	CCT244747	Talazoparib	1	0.75	19.47	uM	uM
MEL202 R625G	VX-970	Talazoparib	2.5	0.25	31.36	uM	uM		MEL202 R625G	CCT244747	Talazoparib	1	0.375	25.24	uM	uM
MEL202 R625G	VX-970	Talazoparib	2.5	0.125	28.15	uM	uM		MEL202 R625G	CCT244747	Talazoparib	1	0.1875	29.83	uM	uM
MEL202 R625G	VX-970	Talazoparib	2.5	0	15.12	uM	uM		MEL202 R625G	CCT244747	Talazoparib	1	0	35.71	uM	uM
MEL202 R625G	VX-970	Talazoparib	1.25	2	0.02	uM	uM		MEL202 R625G	CCT244747	Talazoparib	0.2	3	14.6	uM	uM
MEL202 R625G	VX-970	Talazoparib	1.25	1	5.84	uM	uM		MEL202 R625G	CCT244747	Talazoparib	0.2	1.5	17.03	uM	uM
MEL202 R625G	VX-970	Talazoparib	1.25	0.5	16.01	uM	uM		MEL202 R625G	CCT244747	Talazoparib	0.2	0.75	23.16	uM	uM
MEL202 R625G	VX-970	Talazoparib	1.25	0.25	22.3	uM	uM		MEL202 R625G	CCT244747	Talazoparib	0.2	0.375	33.57	uM	uM
MEL202 R625G	VX-970	Talazoparib	1.25	0.125	25.3	uM	uM		MEL202 R625G	CCT244747	Talazoparib	0.2	0.1875	46.09	uM	uM
MEL202 R625G	VX-970	Talazoparib	1.25	0	17.88	uM	uM		MEL202 R625G	CCT244747	Talazoparib	0.2	0	50.84	uM	uM
MEL202 R625G	VX-970	Talazoparib	0.625	2	-1.78	uM	uM		MEL202 R625G	CCT244747	Talazoparib	0.04	3	16.02	uM	uM
MEL202 R625G	VX-970	Talazoparib	0.625	1	1.89	uM	uM		MEL202 R625G	CCT244747	Talazoparib	0.04	1.5	19.06	uM	uM
MEL202 R625G	VX-970	Talazoparib	0.625	0.5	5.73	uM	uM		MEL202 R625G	CCT244747	Talazoparib	0.04	0.75	26.93	uM	uM
MEL202 R625G	VX-970	Talazoparib	0.625	0.25	6.35	uM	uM		MEL202 R625G	CCT244747	Talazoparib	0.04	0.375	43.13	uM	uM
MEL202 R625G	VX-970	Talazoparib	0.625	0.125	15.35	uM	uM		MEL202 R625G	CCT244747	Talazoparib	0.04	0.1875	55.54	uM	uM
MEL202 R625G	VX-970	Talazoparib	0.625	0	21.86	uM	uM		MEL202 R625G	CCT244747	Talazoparib	0.04	0	62.98	uM	uM
MEL202 R625G	VX-970	Talazoparib	0.3125	2	-2.58	uM	uM		MEL202 R625G	CCT244747	Talazoparib	0.008	3	15.61	uM	uM
MEL202 R625G	VX-970	Talazoparib	0.3125	1	-0.97	uM	uM		MEL202 R625G	CCT244747	Talazoparib	0.008	1.5	20.36	uM	uM
MEL202 R625G	VX-970	Talazoparib	0.3125	0.5	0.52	uM	uM		MEL202 R625G	CCT244747	Talazoparib	0.008	0.75	30.93	uM	uM
MEL202 R625G	VX-970	Talazoparib	0.3125	0.25	-0.15	uM	uM		MEL202 R625G	CCT244747	Talazoparib	0.008	0.375	54.35	uM	uM
MEL202 R625G	VX-970	Talazoparib	0.3125	0.125	7.3	uM	uM		MEL202 R625G	CCT244747	Talazoparib	0.008	0.1875	67.72	uM	uM
MEL202 R625G	VX-970	Talazoparib	0.3125	0	26.29	uM	uM		MEL202 R625G	CCT244747	Talazoparib	0.008	0	76	uM	uM
MEL202 R625G	VX-970	Talazoparib	0.15625	2	-7.65	uM	uM		MEL202 R625G	CCT244747	Talazoparib	0.0016	3	16.5	uM	uM
MEL202 R625G	VX-970	Talazoparib	0.15625	1	-5.17	uM	uM		MEL202 R625G	CCT244747	Talazoparib	0.0016	1.5	22.88	uM	uM
MEL202 R625G	VX-970	Talazoparib	0.15625	0.5	-4.53	uM	uM		MEL202 R625G	CCT244747	Talazoparib	0.0016	0.75	36.87	uM	uM
MEL202 R625G	VX-970	Talazoparib	0.15625	0.25	-4.82	uM	uM		MEL202 R625G	CCT244747	Talazoparib	0.0016	0.375	68.8	uM	uM
MEL202 R625G	VX-970	Talazoparib	0.15625	0.125	-0.05	uM	uM		MEL202 R625G	CCT244747	Talazoparib	0.0016	0.1875	82.7	uM	uM
MEL202 R625G	VX-970	Talazoparib	0.15625	0	20.74	uM	uM		MEL202 R625G	CCT244747	Talazoparib	0.0016	0	90.05	uM	uM
MEL202 R625G	VX-970	Talazoparib	0.078125	2	-2.13	uM	uM		MEL202 R625G	CCT244747	Talazoparib	0.00032	3	17.45	uM	uM
MEL202 R625G	VX-970	Talazoparib	0.078125	1	-1.07	uM	uM		MEL202 R625G	CCT244747	Talazoparib	0.00032	1.5	24.9	uM	uM
MEL202 R625G	VX-970	Talazoparib	0.078125	0.5	-0.72	uM	uM		MEL202 R625G	CCT244747	Talazoparib	0.00032	0.75	45.94	uM	uM
MEL202 R625G	VX-970	Talazoparib	0.078125	0.25	-0.6	uM	uM		MEL202 R625G	CCT244747	Talazoparib	0.00032	0.375	75.87	uM	uM
MEL202 R625G	VX-970	Talazoparib	0.078125	0.125	5.69	uM	uM		MEL202 R625G	CCT244747	Talazoparib	0.00032	0.1875	86.97	uM	uM
MEL202 R625G	VX-970	Talazoparib	0.078125	0	39.34	uM	uM		MEL202 R625G	CCT244747	Talazoparib	0.00032	0	95.56	uM	uM
MEL202 R625G	VX-970	Talazoparib	0.0390625	2	-2.75	uM	uM		MEL202 R625G	CCT244747	Talazoparib	6e-05	3	15.93	uM	uM
MEL202 R625G	VX-970	Talazoparib	0.0390625	1	-1.06	uM	uM		MEL202 R625G	CCT244747	Talazoparib	6e-05	1.5	22.58	uM	uM
MEL202 R625G	VX-970	Talazoparib	0.0390625	0.5	0.91	uM	uM		MEL202 R625G	CCT244747	Talazoparib	6e-05	0.75	46.25	uM	uM
MEL202 R625G	VX-970	Talazoparib	0.0390625	0.25	-2.56	uM	uM		MEL202 R625G	CCT244747	Talazoparib	6e-05	0.375	73.48	uM	uM
MEL202 R625G	VX-970	Talazoparib	0.0390625	0.125	8.55	uM	uM		MEL202 R625G	CCT244747	Talazoparib	6e-05	0.1875	83.26	uM	uM
MEL202 R625G	VX-970	Talazoparib	0.0390625	0	39.34	uM	uM		MEL202 R625G	CCT244747	Talazoparib	6e-05	0	89.25	uM	uM
MEL202 R625G	VX-970	Talazoparib	0	2	0	uM	uM		MEL202 R625G	CCT244747	Talazoparib	0	3	16.27	uM	uM
MEL202 R625G	VX-970	Talazoparib	0	1	8.36	uM	uM		MEL202 R625G	CCT244747	Talazoparib	0	1.5	24.89	uM	uM
MEL202 R625G	VX-970	Talazoparib	0	0.5	47.96	uM	uM		MEL202 R625G	CCT244747	Talazoparib	0	0.75	43.97	uM	uM
MEL202 R625G	VX-970	Talazoparib	0	0.25	64.85	uM	uM		MEL202 R625G	CCT244747	Talazoparib	0	0.375	71.15	uM	uM
MEL202 R625G	VX-970	Talazoparib	0	0.125	91.72	uM	uM		MEL202 R625G	CCT244747	Talazoparib	0	0.1875	79.41	uM	uM
MEL202 R625G	VX-970	Talazoparib	0	0	91.93	uM	uM		MEL202 R625G	CCT244747	Talazoparib	0	0	89.2	uM	uM

## Sheet: SI_Data_Fig_7
SI_Data_Fig_7a					SI_Data_Fig_7c					SI_Data_Fig_7d
MEL202R626G-DEG in vivo survival					MEL202R626G in vivo survival					PDX11310 in vivo survival
Days	Vehicle	Talazoparib (0.33mg/kg)			Days	Vehicle	Talazoparib (0.33mg/kg)			Days	Vehicle	Talazoparib (0.33mg/kg)
22	1				27	1				28	1
22	1				34	1				31	1
29	1				18	1				24	1
19	1				36	0				24	1
8	1				50	0				28	1
19	1				50	0				28	1
29	1				9	1				24	1
25	1				16	1				28	1
16		1			40	1				31		1
19		1			22	1				28		1
25		1			47	1				31		0
16		1			43	1				31		0
16		1			50	1				31		1
22		1			27	1				31		1
25		1			43	1				31		0
32		1			32	1				24		1
29		1			8		1			31		0
					50		0			31		1
					50		0			31		0
					50		0			31		1
					50		0
					50		0
					50		0
					50		0
					50		0
					50		0
					50		0
					50		0
					50		0
					50		0
					50		0
					50		0
SI_Data_Fig_7e
PDO talazoparib dose response curves
PDX11310					PDX12024					PDX12177					PDX12154					SUM149					SUM149_R
Talazoparib log10[M]					Talazoparib log10[M]					Talazoparib log10[M]					Talazoparib log10[M]					Talazoparib log10[M]					Talazoparib log10[M]
-6	0.277931	0.207991	0.209202		-6	0.302408	0.222545	0.214785		-6	0.28416	0.253177	0.288695		-6	0.676856	0.668363	0.636058		-6	0.00488647	0.00616158	0.00393324		-6	0.464159	0.407656
-6.50031	0.326288	0.348221	0.283123		-6.50031	0.278127	0.243623	0.31155		-6.50031	0.305313	0.292738	0.280248		-6.50031	0.779269	0.741278	0.633045		-6.50031	0.00400125	0.00328261	0.00370967		-6.50031	0.569912	0.659078	0.532132
-7	0.362525	0.444224	0.353293		-7	0.539518	0.32153	0.465396		-7	0.338318	0.277051	0.214208		-7	0.840605	0.808233	0.750543		-7	0.00475789	0.00573122	0.00595232		-7	0.622107	0.718169	0.712206
-7.50031	0.501747	0.694063	0.515275		-7.50031	0.667007	0.49141	0.556328		-7.50031	0.317772	0.330862	0.20121		-7.50031	0.879022	0.908146	0.772501		-7.50031	0.0109007	0.0127001	0.0164731		-7.50031	0.76534		0.767855
-8	0.824188	1.05889	0.847717		-8	0.741055	0.472768	0.79207		-8	0.497915	0.56942	0.58151		-8	0.882876	0.825561	0.966741		-8	0.0547708	0.164511	0.151723		-8	0.822228	0.872931	0.820576
-8.50031	0.887315	1.09136	0.948647		-8.50031	1.08359	0.69688	1.15288		-8.50031	0.870559	0.707296	0.970019		-8.50031	0.859643	1.05576	0.903708		-8.50031	0.62323	0.598796	0.671846		-8.50031		0.915889	0.924126
-9	1.01261	0.953722	0.964816		-9	1.2456	1.00728	1.3998		-9	0.931119	0.950196	1.10152		-9	0.947842	0.852278	1.08031		-9	1.00964	1.14491	1.18408		-9		0.828665	0.895144
0	0.98632	1	1.10441		0	1.15135		1		-10	1.03356	0.926461	0.935592		0	1.01388	0.855203	1.11632		0	0.93448	1	1.06966		0	0.811074	1.03389
