# Supplementary material for: SF3B1 hotspot mutations confer sensitivity to PARP inhibition by eliciting a defective replication stress response
Source: Nat Genet. 2023 Jul 31;55(8):1311–23. doi: 10.1038/s41588-023-01460-5 (PMC10412459; doi:10.1038/s41588-023-01460-5)
Supplement: Source Data Figs. 1–7 and Extended Data Figs. 1–3, 5–10 — Statistical source data. [file 41588_2023_1460_MOESM6_ESM.xlsx]

## Sheet: Figure 1
Figure 1b
CRNDE			ANKHD1			UQCC1			ABCC5
K562WT	K562K700E		K562WT	K562K700E		K562WT	K562K700E		K562WT	K562K700E
1.66617	26.3314		39.7733	2.97176		3.27227	0.245401		3.27227	0.245401
1.37819	21.4314		36.4557	2.81382		2.83947	0.248591		2.83947	0.248591
2.67184	32.7655		56.1284	20.0073		2.76029	0.33212		2.76029	0.33212
2.33298			46.2378			3.25123			3.25123
Figure 1e
Talazoparib (nM)	K562WT										K562K700E
0.390625	87.5	97.7273	114.773	102.083	98.9583	98.9583					114.286	77.1429	108.571	99.0826	118.349	82.5688
0.78125	94.3182	112.5	106.818	109.375	100	117.708					97.1429	77.1429	74.2857	74.3119	82.5688	82.5688
1.5625	109.091	111.364	115.909	101.042	111.458	114.583					100	102.857	105.714	96.3303	110.092	85.3211
3.125	114.773	107.955	147.727	125	106.25	114.583					77.1429	77.1429	97.1429	107.339	99.0826	148.624
6.25	105.682	117.045	107.955	109.375	109.375	95.8333					82.8571	77.1429	100	71.5596	96.3303	68.8073
12.5	112.5	109.091	121.591	111.458	106.25	121.875	82.8571	95.7143	97.1429		51.4286	71.4286	37.1429	33.0275	55.0459	57.7982	58.3333	66.6667	54.1667
25	92.0455	96.5909	104.545	105.208	98.9583	91.6667	98.5714	57.1429	78.5714		34.2857	31.4286	20	16.5138	27.5229	33.0275	20.8333	20.8333	20.8333
50	55.6818	56.8182	79.5455	71.875	70.8333	67.7083	67.1429	61.4286	60		28.5714	2.85714	2.85714	8.25688	11.0092	8.25688	4.16667	4.16667	8.33333
Figure 1f
Talazoparib log10 (nM)	NALM-6WT									NALM-6H662Q									NALM-6K700K
-9.40894	98.9637	94.8187	106.218	100.478	97.6077	101.914				96.1672	106.098	97.7352	103.797	87.3418	108.861	116.346	101.923	81.7308				125.067	74.9326	29.6496	100.621	98.7578	100.621
-9.10721	100	102.073	97.9275	105.502	94.7368	113.397				62.7178	72.6481	72.1254	42.4051	55.6962	41.1392	44.2308	27.8846	28.8462				105.66			89.9068	96.8944	100.155
-8.80618	106.736	98.4456	93.7824	97.6077	83.9713	96.1723				26.655	27.1777	22.4739	8.22785	6.96202	12.0253	2.88462	0	17.3077				129.919	129.38	72.2372	88.0435	96.8944	85.2484
-8.50515	103.627	101.036	80.829	55.9809	75.3589	75.3589				6.27178	7.83972	9.93031	0	0.632911	0.632911	5.76923	0	0				134.232	121.833	132.076	77.795	83.3851	85.7143
-8.20412	79.7927	79.7927	71.5026	45.933	40.9091	55.9809				0	0	1.0453	0.632911	0	0.632911	0	0	3.84615				136.927	120.755	138.544	27.4845	31.2112	42.8571
-7.90309	33.1606	42.4871	48.7047	5.74163	2.87081	0.717703				0.522648	0	0	1.89873	0	0.632911	5.76923	0	8.65385				50.1348	47.4393	65.2291	0.465838	0	3.72671
-7.69897	6.21762	10.3627	18.1347	0	0	0				0.522648	0	0	0.632911	0	0	0	0.961538	0				4.85175	1.07817	0.539084	0	0	2.32919
-7.30103	0	0.518135	0	11.4832	5.02392	2.87081				0	0.522648	0.522648	1.26582	2.53165	0	7.69231	5.76923	4.80769				0	4.85175	3.77359	0	0.465838	0
Olaparib log10 (uM)	NALM-6 WT									NALM-6 H662Q									NALM-6 K700K
-7.81673				1.12007	0.863487	1.01645	1.04664	0.929104	1.02425	0.592391	0.804348	1.60326	0.932432	0.843243	0.901596	0.949468	1.14894	1.14894	0.744525	1.16496	1.09051	0.960474	1.03953	1.2253	1.03524	1.01322	0.951542
-7.50515				0.902961	0.981908	0.962171	0.878731	0.951492	0.945896	0.51087	0.461956	0.597826	0.251351	0.251351	0.167553	0.382979	0.223404	0.223404	0.954744	1.27883	1.09927	1.02371	0.932806	1.09486	0.881057	0.995595	0.955947
-7.20412				0.898026	1.125	1.00164	0.962687	0.777985	1.01866	0.451087	0.603261	1.20652	0.178378	0.12973	0.111702	0.119681	0.159575	0.159575	1.03796	0.981022	1.04234	1	1.01976	1.13044	0.85022	0.929516	0.894273
-6.90309				0.952303	0.996711	1.01645	0.727612	0.845149	0.80597	0.695652	0.554348	0.902174	0.0324324	0.0486487	0.0638298	0.0319149	0.0478723	0.0478723	1.20876	1.27007	1.01606	1.13834	0.988142	1.20158	0.859031	0.84141	0.863436
-6.60206				1.02138	0.927632	0.804276	0.761194	0.878731	0.738806	0.869565	0.543478	0.576087	0.00810811	0.0162162	0.0718085	0.0239362	0.0239362	0.0239362	1.10803	1.03796	1.12555	1.07905	1.01186	1.17391	0.740088	0.744493	0.832599
-6.30103				0.587171	0.523026	0.577303	0.789179	0.699627	0.699627	0.141304	0.125	0.11413	0	0	0.0478723	0	0.0239362	0.0239362	1.05109	0.959124	0.981022	1.07115	1.09881	1.2253	0.550661	0.678414	0.568282
-6				0.113487	0.0838816	0.0789474	0.16791	0.20709	0.291045	0.0108696	0	0	0	0.0243243	0	0	0	0	0.814599	0.665693	0.674453	0.588933	0.604743	0.679842	0.110132	0.0837004	0.132159
-5.69897				0	0	0	0.011194	0.011194	0.00559702	0	0	0	0	0	0.0239362	0	0.0558511	0.0558511	0.00437956	0	0	0.00395257	0.00395257	0	0.030837	0.110132	0.030837
Figure 1g
Talazoparib log10 (uM)	MEL202R625G			MEL202 DD-SF3B1 (R625G-DEG)
1e-08	98.1561	94.5538	107.29	93.1701	100.681	106.149
1e-07	74.3202	80.8573		105.593	94.0622	110.161
1e-06	78.4749	99.1024	90.8382	85.5865	76.4691	83.8567
1e-05	25.5708	17.3198	20.1054	79.6536	73.1051	80.7012
0.001	6.73219	5.79396	5.29753	79.0356	80.6972	87.0102
0.01	4.78459	5.98546	5.41088	77.9406	65.3947	66.698
Figure 1i
K562WTCas	K562K700ECas	K562WT PARP1KO	K562K700E PARP1KO
508	108	10000	10000
489	89	10000	10000
562	94	10000	10000
467	98	10000	10000

## Sheet: Figure 2
Figure 2e
SF3B1MUT	SF3B1WT
0.0505	0.097
0.052	0.041
0.049	0.131
	0.078
	0.191
	0.06
	0.046
	0.089

## Sheet: Figure 3
Figure 3b				Figure 3c					Figure 3d			Figure 3f
Origins	n1	n2	n3	Fork Tract length					Sister Fork symmetry			P-RPA32 foci per Edu+ Nucleus
MEL202R625G PARPi	15.87	17.26	18.3	MEL202R625G-DEG DMSO	MEL202R625G-DEG PARPi	MEL202R625G DMSO	MEL202R625G PARPi		MEL202R625G-DEG PARPi	MEL202R625G PARPi		MEL202R625G-DEG		MEL202R625G
MEL202R625G PARPi CDC7i	6.07	2.26	3.95	23.963	21.323	6.652	6.476		1.00046	1.00709		DMSO	PARPi	DMSO	PARPi
MEL202R625G DMSO	17.37	14.87	14.05	13.272	12.107	6.79	7.025		1.00382	1.03416		3	8	10	4
MEL202R625G-DEG PARPi	12.8	15.03	14.01	11.391	16.065	6.876	7.398		1.01271	1.06558		5	20	4	2
MEL202R625G-DEG PARPi CDC7i	7.07	6.93	7.36	15.916	20.594	7.404	7.521		1.02248	1.07555		2	15	1	4
MEL202R625G-DEG DMSO	4.14	4.64	5.45	10.409	21.829	7.749	8.154		1.02308	1.07593		0	3	0	0
MEL202R625G CDC7i	3.77	3.23	3.57	9.531	15.192	7.826	9.227		1.02884	1.08767		0	4	0	4
MEL202R625G-DEG CDC7i	3.5	4.68	5.16	10.468	25.704	8.036	9.353		1.03147	1.13861		0	28	27	21
				10.685	20.593	8.205	9.588		1.04127	1.15464		0	14	37	39
				15.381	13.709	8.205	9.666		1.04564	1.15949		17	14	22	23
				11.748	13.008	8.286	10.223		1.05533	1.16149		8	12	1	37
				8.604	7.806	8.301	10.653		1.06532	1.16207		0	34	1	19
				12.95	15.285	8.329	10.809		1.0717	1.24078		0	46	5	42
				12.792	24.228	8.432	11.207		1.07537	1.26667		3	30	7	1
				26.014	30.962	8.552	11.322		1.07972	1.27246		1	15	36	2
				16.001	21.345	8.66	11.351		1.08849	1.28892		2	10	9	5
				7.247	19.708	8.66	11.588		1.09816	1.30637		1	78	19	4
				17.642	24.753	8.736	11.615		1.1045	1.30846		1	13	43	1
				16.065	26.234	8.75	11.663		1.10626	1.32264		2	29	36	4
				17.372	13.407	8.84	11.67		1.10642	1.33129		4	27	0	2
				18.509	20.877	8.846	11.759		1.10739	1.33806		4	23	12	5
				14.154	16.463	8.855	11.797		1.121	1.34512		0	6	6	14
				14.585	11.558	8.868	11.824		1.12248	1.34688		0	11	0	8
				12.993	21.619	8.923	11.946		1.12684	1.35524		12	60	2	37
				20.627	19.494	8.969	12.051		1.13419	1.38564		18	66	24	19
				21.583	15.91	9.036	12.133		1.13644	1.39654		4	25	13	10
				14.406	15.821	9.048	12.16		1.14872	1.42211		10	22	21	7
				15.848	15.841	9.107	12.217		1.15017	1.4584		2	10	3	4
				11.724	16.67	9.206	12.299		1.17076	1.5216		1	41	3	0
				14.972	20.209	9.235	12.331		1.1783	1.53322		3	60	15	0
				23.075	28.445	9.31	12.386		1.18382	1.57477		36	24	15	22
				16.167	22.142	9.368	12.523		1.20164	1.59158		1	25	6	6
				14.681	12.917	9.547	12.638		1.20504	1.61846		35	57	3	22
				11.791	22.302	9.688	13.02		1.21822	1.73772		22	16	11	18
				21.009	24.72	9.775	13.057		1.2307	1.76203		30	11	36	19
				12.718	28.957	9.782	13.376		1.24133	1.83801		23	66	6	45
				18.484	18.571	9.783	13.433		1.24237	1.86096		8	4	12	4
				13.08	27.953	9.833	13.468		1.2449	1.90005		6	4	4	6
				14.845	29.964	9.922	13.509		1.24497	1.91709		3	6	14	5
				18.642	10.194	9.927	13.584		1.24698	1.92635		6	70	9	10
				19.039	15.235	10.121	13.607		1.267	1.92824		13	99	18	56
				16.401	12.669	10.124	13.709		1.29963	1.95017		7	55	55	14
				15.447	13.553	10.156	13.809		1.30002	1.95267		2	33	14	15
				17.258	12.766	10.194	13.838		1.30486	1.97425		4	49	5	11
				17.434	8.214	10.248	13.93		1.31283	2.04916		3	15	14	13
				15.811	14.06	10.283	13.96		1.32175	2.07431		22	36	3	2
				20.818	13.341	10.338	13.974		1.40742	2.07563		24	19	30	8
				13.293	10.384	10.459	14.119		1.41728	2.10429		2	100	7	7
				14.178	8.752	10.518	14.362		1.47174	2.22731		7	68	28	18
				14.199	14.652	10.535	14.38		1.49062	2.26956		0	51	4	23
				17.28	11.876	10.554	14.43		1.50781	2.29739		6	24	43	0
				12.621	13.781	10.569	14.44		1.51367	2.3062		12	34	0	0
				15.482	15.27	10.679	14.442		1.52187	2.31314		5	51	5	8
				6.904	23.312	10.721	14.482		1.53524	2.31568		9	70	6	51
				12.172	17.418	10.862	14.488		1.53945	2.32342		5	11	3	42
				19.314	14.001	10.896	14.49		1.54882	2.33457		8	29	4	41
				8.66	8.167	10.897	14.504		1.55191	2.33493		2	66	5	5
				14.088	17.5	10.918	14.62		1.55358	2.50958		4	34	4	0
				10.487	8.107	10.942	14.737		1.66108	2.53817		2	23	0	5
				16.808	12.033	10.954	14.792		1.70304	2.66851	1.85898	2.84625		7	14	4	9
				13.316	9.67	11.043	14.801				1.90302	3.11641		4	77	7	3
				21.632	6.249	11.113	14.873				1.93907	3.1759		11	73	1	1
				12.467	9.057	11.333	14.959				2.05892	3.30886		12	98	1	1
				12.754	11.293	11.364	14.972				2.11765	3.86099		2	132	10	1
				7.889	12.266	11.41	14.972				2.13077	3.87494		0	76	1	29
				7.377	13.426	11.421	14.972				2.36879	4.01017		12	76	0	40
				13.385	13.751	11.456	14.988				2.4081	4.4959		5	42	7	23
				22.095	7.43	11.465	15.015				2.83529	4.54423		17	72	9	9
				19.652	11.272	11.535	15.053				3.2372	5.1756		3	66	11	13
				15.718	16.332	11.566	15.079				4.59801	5.98396		7	75	1	6
				15.685	11.415	11.569	15.085				5.16154	7.25997		8	61	0	1
				14.284	9.847	11.603	15.093				8.48289	7.54603		7	21	5	0
				14.603	11.372	11.641	15.235				19.7673	9.00831		3	5	0	0
				15.963	11.371	11.727	15.269							8	10	14	6
				18.395	14.009	11.737	15.292							5	1	11	14
				15.255	9.238	11.738	15.332							9	8	2	13
				12.51	11.152	11.824	15.361							8	26	3	6
				12.638	22.831	11.893	15.41							5	43	12	28
				8.508	22.228	11.917	15.444							31	29	1	20
				10.812	24.41	11.956	15.448							32	76	1	8
				11.207	13.817	11.964	15.46							26	53	8	3
				11.3	8.66	11.972	15.516							20	88	2	6
				12.784	19.603	11.998	15.529							9	57	10	8
				7.422	20.326	12.04	15.601							19	20	1	10
				11.296	20.415	12.042	15.619							31	33	2	16
				18.392	16.86	12.058	15.708							21	56	0	19
				12.852	12.818	12.207	15.731							61	13	10	8
				11.075	18.438	12.219	15.735								51	2	29
				21.392	20.05	12.225	15.807								46	4	16
				16.983	22.582	12.258	15.828								36	5	35
				12.482	19.351	12.275	15.842								37	11	49
				13.365	23.692	12.313	15.873								40	13	34
				26.336	14.989	12.323	15.883								63	17	63
				11.977	11.792	12.357	15.889								33	14	34
				13.432	19.682	12.357	15.914								66	10	57
				14.037	17.025	12.41	15.919								85	14	29
				14.542	18.953	12.425	15.929								53	6	35
				14.271	14.399	12.645	15.931								52	7	19
				13.765	16.79	12.754	15.943								58	5	19
				14.015	13.533	12.838	16.032								12	8	13
				11.465	16.14	12.842	16.089								3	7	10
				10.731	14.636	12.852	16.099								11	10	21
				16.566	18.046	12.909	16.142								23	2	16
				9.019	16.947	12.913	16.171								4	1	14
				9.98	15.591	12.932	16.199									6	9
				10.239	18.83	12.981	16.204									15	27
				9.227	11.567	13.018	16.208									2	1
				7.304	11.029	13.098	16.24									11	13
				9.928	11.604	13.142	16.304									0	0
				9.552	14.994	13.247	16.372									5	4
				9.935	15.013	13.29	16.403									7	7
				11.567	12.76	13.3	16.415									1	3
				11.544	14.802	13.33	16.444									23	4
				10.818	12.755	13.351	16.513									8	1
				9.351	22.308	13.418	16.541									10	10
				11.161	14.403	13.457	16.559									5	5
				10.581	11.726	13.462	16.604									11	0
				13.525	13.727	13.462	16.626									12	4
				11.194	12.857	13.515	16.657									14	0
				9.651	11.22	13.552	16.692									0	1
				8.333	6.864	13.608	16.787									9	7
				8.232	11.526	13.656	16.802									10	5
				12.749	17.128	13.662	16.803									14	3
				15.098	16.817	13.719	16.894									8	1
				9.952	16.849	13.726	16.928									11	3
				15.987	10.627	13.761	16.96									4	1
				13.784	11.236	13.826	16.99									5	1
				14.691	11.392	13.84	17.054									11	6
				9.252	6.712	13.87	17.074									1	4
				7.044	12.711	14.043	17.091									15	7
				13.365	14.286	14.062	17.109									5	3
				10.635	15.652	14.082	17.111									9	5
				10.412	15.74	14.087	17.118									17	13
				10.433	16.622	14.09	17.136									0	7
				11.624	8.086	14.103	17.147									0	8
				11.611	9.19	14.111	17.226									3	4
				9.47	11.058	14.117	17.26									7	6
				10.175	8.716	14.13	17.263									5	6
				13.799	13.197	14.168	17.277									7	7
				11.306	15.682	14.26	17.33									9	18
				10.823	12.333	14.286	17.335									11	17
				8.531	9.853	14.321	17.338									8	15
				11.289	11.358	14.402	17.356									2	27
				10.096	15.079	14.427	17.37										9
				10.104	9.567	14.474	17.397										35
				10.203	10.256	14.502	17.398										14
				11.415	7.487	14.55	17.406										3
				7.926	10.571	14.615	17.47										8
				6.444	9.069	14.861	17.474										5
				7.103	11.896	14.9	17.547										3
				14.501	8.457	14.944	17.617										2
				16.234	9.936	14.948	17.633										7
				15.765	11.621	15.072	17.677										7
				13.262	10.721	15.14	17.678										10
				8.262	11.979	15.143	17.71										24
				10.5	11.939	15.159	17.71										29
				16.64	11.816	15.172	17.731										11
				13.686	18.223	15.191	17.747										8
				8.498	10.52	15.246	17.795										20
				6.48	9.575	15.247	17.804										5
				17.811	9.653	15.358	17.815										0
				17.051	11.637	15.423	17.902										0
				12.535	9.714	15.424	18.024										4
				8.899	11.558	15.435	18.035										3
				9.048	10.957	15.45	18.082										10
				7.986	12.686	15.49	18.09										7
				6.254	18.586	15.546	18.095										6
				8.34	11.685	15.795	18.114										11
				12.188	9.587	16.029	18.117										22
				12.959	18.716	16.118	18.133										7
				12.576	16.391	16.179	18.254										1
				8.884	9.359	16.239	18.286										11
				9.756	11.239	16.282	18.305										4
				12.72	9.771	16.314	18.316										0
				10.821	8.966	16.358	18.329										6
				8.757	8.255	16.484	18.378										5
				11.025	9.858	16.551	18.384
				18.273	10.909	16.673	18.412
				9.881	10.617	16.72	18.461
				11.722	8.472	16.77	18.494
				13.599	9.277	16.941	18.501
				13.927	6.899	16.953	18.543
				14.923	7.988	17.061	18.623
				10.409	11.082	17.106	18.643
				14.43	21.662	17.239	18.695
				13.745	12.131	17.394	18.715
				15.837	12.186	17.438	18.816
				9.312	13.12	17.511	18.851
				5.704	12.781	17.512	18.869
				9.285	19.966	18.042	18.871
				10.965	15.709	18.162	18.878
				15.023	11.52	18.211	18.889
				14.403	11.771	18.59	18.905
				8.155	8.955	18.884	18.939
				11.259	8.37	19.32	18.948
				16.543	16.45	19.748	19.018
				8.139	7.578	20.588	19.043
				7.924	10.81	21.645	19.06
				9.058	10.357	23.261	19.127
				7.298	10.501	25.078	19.133
				9.083	10.642	30.066	19.254
				6.845	8.75		19.256
				8.579	14.582		19.262
				6.964	11.375		19.296
				10.674	17.233		19.331
					13.561		19.348
					11.724		19.399
					11.857		19.509
					11.84		19.511
					12.2		19.609
					14.472		19.628
					9.926		19.682
					16.775		19.79
					13.322		19.887
					15.617		19.907
					11.683		20.01
					14.194		20.148
					8.408		20.161
					15.475		20.192
					10.006		20.298
					17.263		20.298
					18.673		20.305
					21.523		20.319
					13.172		20.392
					11.523		20.497
					14.43		20.566
					10.717		20.67
					11.097		20.757
					12.907		20.779
					19.334		20.792
					8.175		20.962
					9.347		21.153
					11.992		21.179
					13.179		21.285
					12.415		21.481
					13.796		21.483
					17.021		21.496
					13.072		21.519
					12.785		21.547
					14.387		21.556
					14.648		21.754
					10.872		21.766
					10.069		21.813
					10.435		21.862
					17.77		21.89
					11.137		21.899
					13.422		21.979
					15.134		22.091
					11.171		22.124
					19.191		22.339
					18.141		22.919
					10.463		23.01
					12.261		23.104
					11.877		23.328
					10.729		23.362
					11.619		23.423
					12.162		23.462
					9.325		23.557
					6.888		23.722
					8.836		23.796
					12.486		23.816
					11.134		23.954
					9.022		24.073
					11.624		24.228
					10.728		24.246
					12.764		24.279
					9.975		24.293
					11.354		24.346
					8.987		24.357
					10.265		24.377
					10.421		24.538
					9.339		24.592
					10.44		24.724
					11.947		24.745
					10.086		24.746
					12.407		24.755
					9.341		24.82
					12.065		24.879
					11.113		24.965
					25.225		25.007
					9.648		25.628
					10.371		25.656
					13.522		26.495
					11.782		26.562
					9.777		26.823
					14.137		26.847
					19.724		27.574
					13.243		28.33
					20.737		28.817
					17.925		29.022
					19.269		29.115
					8.028		29.771
					17.835		31.773
					17.508		32.67
					14.328		33.557
					15.973		33.933
					9.271
					16.583
					9.681
					14.834
					22.579
					15.778
					10.801
					16.648
					7.016
					15.426
					19.451
					13.664
					15.402
					16.716
					16.907
					12.388
					9.303
					14.098
					9.072
					15.313
					17.034
					14.186
					9.263
					13.144
					11.247
					16.998
					13.381
					10.27
					20.853
					14.481
					14.771
					13.185
					13.595
					11.097
					14.935
					13.021
					10.747
					19.274
					20.237
					11.63

## Sheet: Figure 4
Figure 4d
Talazoparib Log10 [M]	MEL202R625G-DEG siNTC			MEL202R625G-DEG siPARPi			MEL202R625G siNTC			MEL202R625G-DEG siPARPi
0
-10.8928			1.03517			0.995854			0.955966			1.00004
-10.1938	1		1.04179	1		0.970191	1		0.961904	1		0.962848
-9.49485	1.00733	1	1.04838	0.9305	1	0.938227	0.953667	1	0.977437	1.12043	1	0.894563
-8.79588	0.976667	0.953372	1.04719	0.8885	0.844377	0.765376	0.89	0.754724	0.856579	1.07081	0.726475	0.721914
-8.09691	0.949667	0.897677	0.972049	0.785	0.691421	0.652509	0.738333	0.583142	0.749639	0.906913	0.41	0.595749
-7.39794	0.867	0.800172	0.886181	0.572	0.562098	0.609903	0.606	0.393879	0.6724	0.446951	0.289444	0.526152
-6.69897	0.697	0.747558	0.716908	0.289	0.465904	0.462445	0.467667	0.323491	0.580434	0.223843	0.291285	0.440999
-6	0.360667	0.556433	0.491982	0.112	0.337092	0.318568	0.317	0.324379	0.458407	0.133161	0.278027	0.332234
-5.30103		0.335724	0.285838		0.223201	0.14768		0.18276	0.347116		0.241701	0.241825
Figure 4d
Talazoparib Log10 [M]	MEL202R625G													MEL202R625G													MEL202R625G-GFP													MEL202R625G-CINP
7.8125e-09	101.2	103.362	102.294	93.1445			101.884	101.971	96.1456	94.2914	105.587	97.4947	102.627	102.635	107.014	96.489	96.8329	97.0299		105.387	105.11	89.5036	99.5077	103.015	96.496	100.982	101.422	102.97	94.2631		101.345	98.801	106.694	94.5053		100.268	96.4329	103.299		73.4075	115.042	112.601	90.4833	108.466	97.9506	104.196	93.4691	104.384	99.5849
1.5625e-08	50.3745	49.642	54.5201	54.1209	52.4459	44.9832	46.3641	53.68	55.4176	64.6464	72.4847	60.8396	62.3783	89.1877	101.74	87.8679	83.5755	82.2485	110.236	89.5216	94.4138	78.8247	97.8805	96.6559	82.4849	97.0647	56.9738	53.0183	50.9279	52.1888	51.6874	49.1079	51.2135	52.0402	49.2639	70.6115	65.6301	67.6442	66.5623	71.0574	79.9766	81.4386	78.0488	79.8067	74.2571	85.2525	71.9184	82.2435	86.5549
3.125e-08	45.9029	51.3403	50.9119	47.5075	45.2416	42.1745	49.585	52.2819	54.4254	63.2416	70.2682	54.1168	63.2274	82.2687	79.7708	79.9698	77.6749	78.6245	93.0823	80.8531	83.1764	75.9821	95.5758	96.5987	80.6998	97.281	49.5027	48.7628	47.9513	47.4205	50.6038	46.2059	51.178	47.8122	47.6431	69.0161	65.5894	65.7032	63.04	72.8651	86.1955	80.6736	74.038	81.8406	70.1983	73.3944	66.3984	77.3735	88.5551
6.25e-08	39.3666	46.608	45.4885	43.9395	44.3464	38.0946	46.9378	49.4301	46.1076	60.6641	67.1667	54.3803	61.1024	75.1524	78.5115	80.8477	72.8356	74.5421	80.0068	71.1554	76.2471	67.8149	93.3008	92.586	80.1586	92.6414	43.6331	43.847	42.6773	44.7044	46.4021	43.4684	42.9383	45.141	44.2008	66.8797	62.1206	64.4774	60.6135	74.9028	81.9316	80.3986	67.8365	81.2133	56.6682	67.4992	65.8871	72.891	92.4732
1.25e-07	35.5157	41.0141	40.0668	38.7191	38.3682	37.1069	43.9228	45.4806	42.565	53.3836	63.9818	51.8039	57.5964	72.8519	77.1729	80.138	72.3508	70.7513	75.164	70.6216	74.1688	60.5236	94.3098	94.681	77.4501	95.5754	43.8192	41.6104	45.2855	40.5055	42.9716	43.1032	42.8523	42.8514	40.7706	61.885	58.9507	63.3643	59.7206	72.136	83.9373	68.6743	71.9973	76.3537	56.6251	60.5537	52.2332	67.5462	86.0706
2.5e-07	34.67	35.7136	36.9497	36.2131	33.7584	32.64	35.8516	41.4282	40.5909	54.6228	59.3531	46.1891	50.7368	74.875	72.105	72.0491	63.6875	71.2265	64.6395	56.0729	63.0808	58.4739	91.3369	93.5802	78.1963	97.9886	35.2932	39.1063	37.3061	40.2843	40.5248	37.6487	39.2302	42.9486	38.3605	59.4786	52.2891	53.422	55.9176	66.985	82.652	77.6073	73.6936	69.4459	49.2861	60.0088	51.117	59.3346	87.7906
5e-07	32.1001	31.3007	35.3216	31.5895	29.2397	31.1966	35.3498	37.2591	37.319	44.0255	49.6014	41.7741	40.379	63.034	66.6765	66.2595	58.7429	62.5402	57.1865	49.5342	53.1522	46.5067	88.4764	89.2247	76.752	88.3701	32.6347	33.4031	34.2602	28.3323	31.4557	34.6285	35.8766	36.1629	35.6538	52.6138	49.7846	51.8485	49.8179	53.8625	72.8822	67.85	58.2476	64.8119	48.0705	52.0174	45.904	56.2039	84.1811
1e-06	26.4247	28.4596	31.0736	26.5625	26.3066	28.2938	32.0419	35.5428	34.2675	33.7324	39.1542	33.9587	33.5442	49.8111	50.2015	49.7443	47.5763	42.5087	50.543	43.2274	45.0607	39.5332	80.9147	83.7572	66.4185	84.2374	26.9109	31.1655	30.4616	25.3348	28.752	32.3254	32.9209	33.9588	32.3441	42.363	41.6835	44.5122	42.4874	37.4487	58.5187	56.0502	56.1362	50.6769	40.8364	47.7804	38.7258	48.412	77.7418
2e-06	25.1978	26.1924	28.6773	25.6224	21.7083	26.0083	29.2514	34.6682	32.9111	29.2426	29.8205	29.6191	27.7098	38.0891	41.3608	40.5614	35.4453	37.5976	41.5217	38.2798	39.2513	34.5322	67.3211	65.7729	49.7579	68.2191	24.2356	26.1643	24.5097	18.2805	25.168	31.2469	30.3646	30.9825	29.2338	38.7864	33.5987	36.1931	37.7325	27.1601	44.7863	44.8984	40.5093	43.1407	35.4427	38.9832	36.4287	40.3964	54.3969
4e-06	23.5878	25.814	26.8621	23.5197	20.9505	25.7314	28.9869	31.8742	32.0232	26.6221	28.3855	25.8954	24.6371	28.6466	28.6552	29.6145	27.0348	28.6363	35.5124	31.8226	30.9656	29.8879	49.789	50.9222	36.8543	52.045	24.936	24.4236	22.8314	17.225	22.8618	31.5907	31.9153	29.5636	27.3053	31.1029	30.8669	33.9414	31.4535	22.5844	35.2471	38.3886	31.219	34.3884	33.4133	35.8307	33.2366	38.1962	39.3352
Figure 4e								Figure 4f								Figure 4g-h		FANCD2 foci per nucleus
Time (hr)	0	0	3	3	48	48		Time (hr)	0	0	3	3	48	48		MEL202R625G-DEG		MEL202R625G
	MEL202R625G-DEG DMSO	MEL202R625G DMSO	MEL202R625G-DEG PARPi	MEL202R625G PARPi	MEL202R625G-DEG PARPi	MEL202R625G PARPi			MEL202R625G-DEG DMSO	MEL202R625G DMSO	MEL202R625G-DEG PARPi	MEL202R625G PARPi	MEL202R625G-DEG PARPi	MEL202R625G PARPi		DMSO	PARPi	DMSO	PARPi
	1	4	0	5	2	2			0	0	0	0	0	0		0	0	0	4
	0	1	0	1	0	4			0	0	0	2	0	15		0	0	0	0
	0	2	0	1	4	4			1	0	0	1	0	0		0	7	0	0
	0	1	2	2	0	6			1	0	0	0	0	0		0	6	0	0
	0	0	0	2	0	24			0	0	1	4	0	1		0	0	0	0
	1	0	0	1	3	15			0	0	3	0	0	2		0	2	0	0
	0	1	0	3	5	4			0	0	0	0	0	5		0	0	0	1
	1	0	0	1	0	1			0	0	0	2	0	1		0	3	0	1
	0	4	2	5	1	2			0	0	2	1	0	4		0	0	0	28
	0	0	0	3	0	0			0	0	14	6	0	6		0	0	0	22
	0	0	0	3	1	5			0	0	0	4	0	0		0	0	3	14
	1	6	2	3	2	6			0	0	2	8	0	2		0	0	0	0
	0	4	0	1	0	14			0	0	0	0	0	0		0	0	0	0
	0	2	1	0	1	5			0	0	4	0	0	0		0	0	6	21
	0	1	2	0	1	4			0	0	0	5	0	1		0	0	0	0
	0	3	2	2	0	5			0	0	0	6	0	0		0	6	0	0
	0	1	0	0	1	17			0	0	1	3	0	0		6	0	4	0
	2	1	2	4	1	3			0	0	4	0	0	0		0	0	0	23
	0	0	1	0	2	3			0	0	0	5	0	4		0	4	0	0
	0	4	1	0	0	3			4	0	0	0	0	0		3	8	4	2
	0	1	0	2	3	0			0	0	0	0	2	1		0	12	0	0
	0	0	0	0	1	7			0	0	0	1	0	0		0	0	0	8
	0	2	0	0	2	32			0	0	7	0	0	3		0	8	0	0
	0	2	2	2	3	8			0	1	3	1	0	4		0	11	0	1
	0	4	0	2	3	2			0	0	0	1	0	4		0	1	0	1
	1	1	0	0	1	15			0	0	1	1	0	0		2	0	1	0
	1	4	2	0	1	10			0	0	2	0	0	0		0	0	0	26
	2	4	0	0	8	9			0	0	2	7	0	1		0	0	0	28
	0	4	0	5	2	6			0	0	7	5	0	13		0	0	0	23
	0	1	1	2	7	9			1	0	0	4	0	1		4	0	0	0
	0	3	3	0	7	7			0	0	0	0	0	0		4	0	0	0
	2	0	5	1	2	31			0	0	4	0	0	3		6	0	0	0
	0	7	12	0	1	7			0	1	0	2	0	3		0	1	0	20
	2	0	3	0	2	12			0	0	0	0	0	0		0	13	0	0
	1	0	3	2	0	10			0	0	0	0	0	2		1	0	0	15
	0	2	7	3	0	29			0	0	8	0	0	0		1	0	0	16
	0	0	0	4	4	6			0	1	0	10	0	0		1	0	0	0
	0	1	7	1	0	8			0	0	4	1	0	3		5	0	0	16
	0	0	1	0	4	2			0	0	0	0	0	2		0	0	0	31
	0	3	6	0	4	21			0	0	0	0	0	0		2	0	0	2
	2	2	8	1	2	0			0	0	0	0	0	7		0	0	0	0
	1	1	2	2	2	0			1	0	3	5	0	2		0	6	0	15
	0	0	1	6	0	4			0	0	0	2	0	4		4	0	0	3
	1	1	0	0	0	26			0	0	1	5	0	5		0	0	0	7
	0	5	3	9	10	30			0	0	1	3	0	1		0	0	0	21
	0	2	2	0	7	11			0	0	2	1	0	0		3	0	1	0
	0	8	2	2	7	96			0	1	0	0	0	4		0	0	0	0
	0	0	11	3	0	46			0	0	1	1	0	1		6	0	0	20
	0	4	7	2	1	23			0	0	3	0	0	3		1	8	0	2
	1	2	1	0	2	15			0	0	6	0	0	0		0	0	3	3
	0	0	0	1	0	10			0	0	0	4	0	4		2	0	0	14
	1	2	6	0	0	2			0	0	0	0	0	0		0	0	0	27
	0	0	0	2	0	11			0	0	0	3	0	1		0	0	0	9
	0	2	0	3	0	9			0	0	0	2	0	0		0	2	7	0
	2	1	6	1	0	1			0	0	0	0	0	1		2	8	0	5
	0	0	1	3	1	5			0	0	2	2	0	4		0	5	0	14
	0	0	2	3	4	36			0	0	0	3	0	0		0	7	0	0
	1	4	1	0	10	8			0	0	7	3	0	3		0	12	0	9
	1	0	8	9	1	16			0	2	0	0	0	0		6	0	0	0
	0	3	0	4	0	14			0	0	1	5	0	5		0	0	0	0
	0	3	4	2	2	8			0	0	0	0	1	1		0	0	6	0
	0	3	4	2	2	29			0	0	0	0	0	0		0	0	0	0
	0	0	7	1	2	13			0	0	9	0	0	0		0	8	0	0
	2	0	7	3	1	30			0	0	0	0	4	0		0	1	0	0
	3	1	4	0	1	9			0	0	5	0	0	3		0	1	0	0
	1	4	8	3	0	4			0	0	0	0	2	3		1	0	5	13
	0	0	3	0	1	0			0	0	3	3	0	4		2	0	7	0
	0	1	5	3	6	17			0	0	0	2	0	0		0	6	0	0
	0	3	0	2	0	7			0	0	1	1	1	2		0	0	0	1
	1	1	5	5	0	1			0	0	0	0	0	2		0	3	0	1
	0	0	3	8	0	10			0	0	0	0	0	0		0	11	0	0
	0	3	3	3	0	3			0	0	0	0	0	1		0	2	0	2
	0	3	0	1	1	1			0	1	4	0	0	0		5	0	3	18
	0	3	14	1	2	1			0	0	1	0	0	1		0	10	2	22
	0	3	4	4	6	5			0	0	0	2	0	2		0	0	7	6
	0	5	1	2	1	27			0	0	1	1	0	2		0	0	0	10
	0	4	14	1	4	22			0	0	18	1	0	0		7	0	2	2
	0	1	8	4	1	12			0	0	5	0	1	2		0	0	0	17
	0	0	0	4	0	10			0	1	0	0	1	4		1	0	0	19
	1	1	0	5	5	47			0	2	1	1	0	0		0	0	2	0
	1	1	0	2	18	20			1	0	0	0	0	2		0	0	0	0
	0	1	0	4	0	13			0	0	0	0	0	4		0	0	1	0
	0	0	0	3	5	17			0	4	4	0	0	2		0	0	0	19
	1	5	1	1	6	18			0	0	0	0	2	0		0	0	2	0
	0	5	20	1	1	42			0	0	4	0	0	4		0	0	0	49
	0	1	9	3	0	3			0	0	8	0	2	2		2	0	0	60
	0	2	1	2	1	66			0	0	0	4	0	0		0	0	0	0
	0	0	6	0	1	20			0	0	1	0	0	3		0	3	1	0
	0	0	0	3	2	21			0	1	2	0	0	2		7	0	1	23
	0	1	0	2	3	17			0	0	0	0	0	0		0	0	3	39
	1	0	0	5	1	4			0	2	0	3	0	0		0	0	0	6
	0	1	11	0	0	3			1	1	0	6	1	0		0	6	1	10
	1	0	2	11	0	10			0	0	4	0	0	0		0	0	0	0
	0	10	12	2	1	2			0	0	4	7	0	0		0	8	3	23
	0	5	3	2	5	6			0	0	7	4	0	2		0	0	0	0
	0	2	19	1	3	57			0	0	0	5	1	1		0	5	0	15
	4	0	3	5	1	11			0	0	2	4	0	0		4	1	0	13
	0	0	36	2	0	1			1	0	0	0	0	0		0	0	2	0
	0	2	7	5	1	8			0	0	0	7	2	1		0	6	0	8
	0	5	1	2	8	16			0	0	11	9	1	0		0	16	0	0
	1	2	4	3	8	20			0	0	0	0	0	0		0	0	0	33
	0	1	4	2	1	12			0	0	8	0	0	0		0	0	0	12
	0	1	3	2	1	59			0	0	0	0	1	0		0	0	1	11
	0	5	4	1	5	9			0	0	0	7	0	1		0	4	0	12
	0	2	4	1	5	24			0	1	0	0	0	1		9	0	0	17
	2	1	5	7	1	10			0	0	2	0	0	0		3	0	0	21
	1	4	2	1	4	6			0	0	0	0	0	0		0	0	0	50
	0	0	4	1	5	10			0	1	0	15	1	1		0	0	0	0
	0	2	7	7	0	0			0	4	0	5	0	1		0	0	0	14
	0	0	4	5	9	11			1	0	0	4	0	0		0	0	0	0
	0	2	1	0	5	19			0	1	0	1	0	0		0	7	0	0
	0	3	0	1	0	22			0	1	0	0	2	0		0	0	1	0
	0	3	1	3	0	25			0	0	6	0	0	0		2	9	0	0
	0	4	14	3	0	18			0	0	1	1	0	1		0	2	4	0
	1	2	17	4	1	29			1	0	0	0	0	2		0	10	6	0
	0	4	6	0	2	12			0	0	2	4	1	0		2	0	6	0
	0	3	0	7	10	10			0	0	7	0	0	1		0	3	3	0
	2	1	12	4	3	3			0	0	1	0	1	0		0	1	2	0
	0	1	12	0	2	4			0	0	9	1	0	0		0	0	0	0
	0	2	1	1	3	26			0	0	3	14	0	3		3	0	0	0
	0	3	9	0	0	3			0	0	2	4	0	0		0	0	1	2
	0	2	0	2	0	38			0	0	1	1	0	0		0	1	0	22
	1	4	13	2	5	0			0	0	0	7	0	0		0	1	0	34
	0	0	3	1	3	19			0	0	0	0	0	0		0	0	0	1
	0	3	1	3	4	15			0	0	5	2	0	0		0	0	7	4
	0	0	22	2	2	0			0	0	0	0	0	0		0	3	0	41
	4	4	8	2	1	6			0	6	0	0	0	0		4	0	0	30
	2	0	3	1	0	2			0	0	0	3	0	0		5	0	0	3
	0	3	1	1	0	9			0	0	2	2	0	0		0	3	0	11
	0	0	5	2	1	11			0	0	0	0	0	1		0	0	0	7
	0	0	4	1	0	42			0	1	0	0	0	5		1	1	0	14
	3	2	5	0	2	84			0	0	0	0	0	0		0	0	4	25
	0	3	6	0	2	16			0	0	3	2	0	0		0	0	0	15
	0	2	0	0	2	16			0	1	0	14	0	1		1	0	11	2
	0	1	0	1	5	12			0	0	0	0	0	4		0	0	0	2
	0	2	0	0	7	28			0	1	2	0	0	0		0	0	2	3
	3	0	7	0	26	15			0	0	0	0	0	2		1	0	0
	0	2	3	2	10	15			0	2	4	3	0	1		0	0	2
	0	5	10	0	7	15			0	0	0	0	0	1		0	0	2
	1	1	5	5	0	30			0	0	2	7	0	0		0	0	0
	1	0	12	0	1	26			0	0	0	0	0	0		0	0	0
	0	0	1	2	5	16			0	1	0	4	2	5		1	0	0
	1	0	12	1	3	4			1	1	0	5	0	9		0	0	0
	0	0	4	1	0	19			2	0	0	0	2	0		0	0	0
	0	1	6	0	7	12			0	1	0	0	0	0		0	2	0
	0	0	0	2	3	12			0	2	0	4	0	0		0	0	0
	0	0	0	1	3	30			0	0	0	0	0	2		0	0	1
	1	0	4	8	1	1			0	0	0	0	1	8		0	0	2
	1	0	8	1	0	5			0	0	2	0	0	1		0	7	0
	0	2	2	0	0	54			0	0	10	1	0	4		0	0	5
	0	1	0	1	0	11			0	0	0	9	0	0		0	0	0
	1	1	1	0	0	39			0	0	0	0	0	1		0	0	0
	3	0	1	5	3	1			0	0	0	0	1	0		0	0	0
	0	1	0	1	4	9			0	4	0	0	16	2		0	10	1
	0	0	0	2	3	53			0	0	0	0	2	0		0	0	0
	1	2	2	2	2	9			2	1	0	0	2	4		0	0	6
	1	0	0	4	3	18			0	0	0	4	0	0		0	0	0
	0	1	4	3	18	23			0	0	0	0	0	2		0	0	0
	0	3	7	0	1	2			0	0	0	0	0	1		0	0	0
	2	0	11	0	0	19			0	1	0	0	0	7		0	0	4
	2	1	3	1	1	6			0	0	0	3	2	0		0	0	0
	5	1	2	2	2	3			0	0	0	0	0	0		0	3	0
	1	3	6	0	0	4			0	0	0	0	0	0		0	0	0
	0	0	9	2	0	9			1	0	0	3	0	6		0	0	0
	0	3	4	1	0	5			0	1	0	0	0	0		0	0	1
	1	2	0	1	0	24			0	2	0	0	0	0		0	0	0
	0	2	0	2	0	15			0	1	0	0	0	0		0	0	0
	0	2	6	0	1	9			1	0	0	0	0	8		0	0	0
	1	0	14	0	0	18			0	0	2	5	0	0		0	0	0
	1	0	9	0	3	2			0	0	3	7	0	1		0	0	0
	0	0	2	0	0	9			0	1	5	0	2	1		0	0	0
	1	0	1	1	0	18			0	0	0	7	0	0		0	0	0
	1	0	2	1	0				1	1	0	0	0	0		0	0	0
	0	2	25	1	0				0	0	23	3	0	0		0	0	0
	1	0	3	1	0				0	0	0	0	1	0		2	0	0
	0	1	12	0	0				0	0	0	0	0	0		0	0	0
	0	0	14	0	1				0	0	0	0	3	2		0	0	0
	2	0	4	0	3				0	1	0	0	0	2		0	0	0
	0	0	0	0	15				1	0	0	0	0	0		4	0	0
	0	1	2	0	5				1	0	4	5	0	0		0	0	0
	1	1	6	0	1				0	0	0	2	2	0		5	0	0
	1	0	14	2	5				0	0	0	11	0	0		8	0	0
	0	4	6	0	6				0	3	0	0	0	0		6	0	0
	1	0	10	4	2				0	0	2	0	2	0		0	0	0
	0	0	9	1	9				1	1	0	3	0	2		5	0	1
	3	1	6	2	1				0	4	0	1	0	4		0	5	0
	2	0	8	0	0				0	0	0	0	0	1		0	6	0
	2	1	2	1	5				1	0	0	0	0	3		0	0	0
	0	0	9	0	1				0	0	0	0	0	0		0	0	0
	2	0	9	0	1				0	0	2	1	0	0		0	1	0
	0	0	1	4	2				0	0	1	0	0	5		7	0	0
	0	0	3	3	1				1	1	0	3	0	3		6	0	0
	0	0	0	3	0				0	0	7	1	0	3		5	0	0
	2	2	0	4	1				0	0	0	1	0	9		1	0	0
	0	1	8	2	1				0	0	0	1	0	1		0	5	0
	0	1	0	6	4				0	1	4	0	2	1		0	3	7
	6	0	1	2	3				0	2	0	0	0	0		0	0	0
	5	2	0	3	8				0	0	4	0	0	0		0	10	0
	0	0	8	2	9				0	1	0	0	0	0		3	0	0
	8	0	7	0	0				0	0	0	0	0	2		0	0	0
	1	1	4	0	1				0	3	1	0	0	5		10	0	0
	0	0	5	4	2				0	0	2	1	0	0		6	0	0
	1	3	12	1	8				0	0	1	1	0	4		0	6	0
	0	0	1	2	2				0	1	0	5	0	11		0	0	0
	1	1	0	1	3				0	1	0	0	0	2		0	0	0
	0	1	1	1	1				0	0	0	9	0	14		0	0	0
	1	0	1	0	2				0	0	0	15	0	7		0	3	0
	3	1	1	4	7				0	4	0	10	0	0		0	0	2
	0	1	5	1	0				0	0	0	18	0	1		1	0	0
	2	0	6	1	1				0	0	0	0	0	1		9	0	0
	0	1	5	0	8				0	0	0	0	0	2		0	0	0
	1	1	3	4	0				0	0	6	3	0	2		0	2	0
	0	0	7	19	0				0	3	0	0	0	0		0	5	0
	4	1	2	1	5				0	3	1	10	0	1		0	0	0
	1	0	9	0	2				0	0	0	0	0	0		8	0	5
	0	1	7	0	2				0	0	0	8	0	1		0	0	1
	1	0	3	2	1				0	0	0	1	1	0		0	0	1
	0	1		0	1				3	0	0	8	0	3		0	0	0
	0	3		2	10				0	0	0	3	0	10		0	0	0
	2	1		5	1				0	0	0	2	0	0		0	0	0
	1	0		0	0				0	0	0	22	0	1		0	0	0
	2	0		0	2				0	0	0	1	0	5		0	4	5
	0	1		3	2				0	0	4	5	5	5		3	0	2
	1	0		1	0				0	0	0	16	0	7		8	4	0
	3	0		0	0				2	0	1	2	0	0		0	0	0
	0	1		1	2				3	0	1	3	0	3		0	0	2
	0	3		2	5				0	0	0	0	0	0		1	0	0
	0	0		0	0				0	0	2	3	0	0		0	0	0
	1	0		1	2				0	0	0	20	0	0		0	9	0
	0	0		2	1				0	0	0	12	1	5		0	0	0
	0	0		2	2				0	0	0	0	2	3		0	0	7
	0	0		5	2				0	0	13	3	0	0		0	0	1
	1	1		1	2				0	1	0	8	0	2		1	0	0
	0	0		0	0				0	0	0	5	0	2		4	0	12
	1	0		0	0				0	0	4	0	0	3		0	0	0
	0	0		1	1				0	5	0	12	0	30		0	0	0
	0	0		0	0				1	0	9	0	0	2		0	0	0
	0	3		1	2				0	1	1	0	0	0		0	0	0
	1	1		1	3				0	0	0	0	0	2		3	0	0
	1	0		0	4				0	2	2	0	0	2		0	0	0
	0	0		0	8				0	0	5	2	2	1		0	0	0
	0	1		0	0				0	0	0	23	0	4		3	0	2
	0	0		4	10				0	0	0	8	0	10		0	0	0
	1	2		1	1				0	0	0	11	0	0		0	1	0
	0	0		3	0				0	0	4	2	0	2		0	9	0
	0	1		0	1				0	1	0	2	0	10		0	0	0
	0	0		0	0				0	0	0	0	0	1		0	3	4
	1	0		0	2				0	0	0	2	0	0		1	0	1
	0	2		0	3				0	1	0	0	0	8		4	0	0
	1	2		0	1				0	2	0	0	0	0		2	4	0
	0	3		2	2				0	2	0	12	0	4		0	0	0
	3	0		0	0				0	0	0	0	0	0		0	1	0
	0	0		0	3				2	0	4	15	0	6		1	0	0
	0	0		1	1				0	1	0	0	0	1		0	0	0
	0	1		3	7				0	6	0	0	0	10		0	4	0
	0	0		3	2				0	0	0	0	0	0		0	7	0
	2	0		2	1				0	0	0	0	0	3		0	0	0
	0	0		2	1				0	1	0	17	1	4		1	0	0
	0	0		2	0				0	0	1	0	1	0		0	7	0
	0	1		4	0				0	0	0	0	2	4		0	0	0
	0	0		1	9				0	1	0	0	0	4		0	4	0
	2	0		1	6				0	0	0	0	0	0		0	4	0
	0	1		1	5				0	1	8	0	0	0		0	0	1
	0	1		2	3				0	0	0	1	0	2		0	4	0
	0	4		4	5				0	1	0	0	0	0		0	0	0
	0	0		1	3				0	2	0	0	7	1		0	0	0
	4	0		3	3				0	0	0	4	0	0		0	0	0
	0	0		0	5				2	0	1	4	0	2		8	0	0
	5	1		1	0				1	1	0	12	0	1		3	0	1
	0	0		0	2				0	0	0	0	0	2		0	0	1
	6	0		1	0				0	3	3	7	0	5		0	0	0
	2	0		1	2				3	0	3	0	0	4		0	0	0
	0	0		1	1				0	0	0	3	0	2		5	8	0
	0	2		1	9				0	1	0	0	0	1		5	0	0
	0	0		0	5				1	0	0	0	2	2		2	0	0
	1	0		1	2				0	0	0	11	0	1		5	2	0
	0	1		1	1				1	1	6	8	0	4		0	0	3
	0	1		0	0				0	0	4	0	0	1		0	0	0
	0	3		5	6				0	0	2	1	0	15		0	1	0
	3	0		3	4				0	0	0	0	0	1		0	0	0
	1	3		2	3				0	1	5	8	1	5		0	0	0
	2	0		0	3				0	1	4	0	2	0		0	4	0
	1	2		9	2				0	0	0	0	0	1		0	6	0
	1	0		0	1				0	2	0	2	1	9		0	0	0
	2	1		1	0				0	0	0	0	0	2		7	0	0
	3	1		9	2				0	0	9	0	0	3		0	4	4
	0	2		5	2				0	0	5	15	0	3		0	3	0
	1	1		0	0				0	4	0	0	0	0		0	0	0
	0	1		1	1				0	0	0	0	0	0		2	0	0
	1	2		2	1				0	2	0	1	0	1		0	0	0
	0	0		0	1				1	1	0	0	0	4		0	0	0
	0	5		6	7				0	0	1	9	0	7		2	0	0
	2	0		2	2				0	0	0	1	0	3		1	0	0
	2	0		6	4				0	0	2	9	0	0		0	0	8
	1	0		9	4				0	2	0	0	0	3		7	4	0
	0	1		3	6				0	4	0	0	0	1		12	0	0
	1	2		0	5				0	1	0	0	4	1		0	0	0
	0	0		2	0				0	1	9	14	0	6		0	6	0
	0	1		6	6				0	3	14	0	0	0		19	0	0
	1	0		5	7				1	1	1	0	0	5		0	0	1
	0	3		3	12				0	14	0	0	0	2		0	11	0
	1	0		1	0				0	0	0	1	0	0		14	0	0
	3	0		1	3				0	0	0	3	0	8		5	0	0
	2	0		0	1				0	0	0	0	0	4		6	0	0
	1	0		2	1				0	0	0	0	0	0		0	0	0
	0	1		0	2				0	1	0	0	0	0		0	4	0
	2	0		1	0				0	0	0	0	0	3		0	1	0
	0	4		3	1				0	0	0	1	0	24		0	0	0
	2	0		1	0				0	0	0	0	1	5		0	0	0
	1	0		2	0				0	0	6	2	0	1		0	6	1
	0	2		1	1				0	0	7	2	0	0		0	4	0
	1	0		2	0				0	0	0	9	0	6		0	0	0
	2	0		2	22				0	0	4	20	0	0		0	0	0
	1	2		4	2				0	2	0	0	0	0		0		0
	0	0		4	18				0	0	0	1	0	0		0		0
	5	0		9	2				0	1	3	2	0	0		0		0
	0	0		0	2				0	2	0	0	0	0		0		0
	1	1		1	0				0	8	0		0	2		0		0
	0	0		0	27				0	1	0		0	1		0		0
	0	3		1	0				0	1	1		2	1		0		0
	2	0		2	3				0	0	2		0	0		2		0
	0	2		3	0				0	0	12		0	4		0		2
	0	0		1	2				0	0	8		0	0		0		0
	3	0		0	5				0	0	6		0	0		7		0
	3	1		0	2				0	0	3		0	0		0		0
	2	0		4	4				0	0	3		0	3		0		0
	3	2		1	4				0	1	0		0	8		0		1
	1	1		3	2				0	0	1		0	3		0		2
	1	2		0	0				0	1	1		0	1		1		0
	5	1		0	6				0	0	3		0	1		1		1
	0	0		0	8				0	0	14		2	0		13		0
	2	0		1	0				0	0	0		0	4		0		8
	0	1		3	5				3	3	0		0	3		0		1
	2	1		0	6				0	1	0		0	0		9		0
	0	1		4	1				0	1	6		2	0		0		0
	0	1		1					0	1	0		0	1		0		1
	1	0		3					0	2	1		0	2		0		0
	0	5		5					0	0	4		0	2		8		0
	2	1		0					0	1	0		1	0		4		0
	1	0		1					0	1	10		0	0		3		0
	2	2		0					0	0	6		0	1		0		1
	0	0		7					0	0	0		0	1		3		1
	1	4		0					2	2	0		0	3		5		0
	0	2		1					0	0	0		1	11		0		1
	1	2		0					2	1	1		0	0		0		0
	2	0		4					0	2	6		5	0		0		0
	1	2		0					0	0	0		0	0		0		0
	2	4		5					1	0	0		0	0		0		2
	0	0		3					0	0	0		0	8		7		0
	1	1		0					0	0	0		0	0		0		0
	2	2		1					0	0	11		0	2				0
	2	1		1					0	2	1		0	0				6
	0	1		2					0	0	5		0	0				0
	2	2		0					0	1	0		0	14				0
	2	3		1					0	0	1		0	0				0
	0	5		3					0	0	0		0	0				0
	1	3		3					0	0	0		0	0				3
	0	1		1					0	0	2		0	4				6
	0	3		10					0	0	0		0	0				0
	5	5		1					0	0	0		0	6				1
	2	3		5					0	2	0		0	0				0
	1	1		0					0	0	17		0	1				0
	0	1		0					0	0	0		0	27				0
	0	1		0					1	0	0		1	2				0
	0	2		4					0	3	0		0	2				0
	0	5		3					0	0	1		0	1				0
	0	2		9					0	3	0		0	0				0
	2	4		0					0	0	1		1	0				1
	0	2		4					0	0	3		1	0				0
	0			0					0	2	3		0	0				1
	0			5					0	0	0		0	5				0
	0			4					0	0	0		0	11				0
	0			0					0	1	0		0	8				0
	0			0					0	0	0		0	3				0
	0			0					0	2	0		0	4				0
	0			4					2	0	1		0	1				0
	0			0					0	2	0		0	0				0
	1			1					0	0	0		0	6				0
	0			2					0	3	0		0	0				0
	0			1					0	1	5		0	4				0
	1			1					0	0	0		1	3				0
				1					0	0	0		0	0				0
				1					0	2	0		0	1				1
				2					2	0	0		0	0				0
				2					1	1	0		1	6				2
				0					0	4	1		0	4				0
				0					0	0	11		1	3				0
				13					1	2	0		0	0				0
				0					0	4	0		0	2				5
				1					1	1	0		0	6				0
				0					0	2	14		0	0				0
				0					1	1	0		0	2				0
				1					3	0	1		0	19				3
									0	0	0		0	2				1
									0	4	11		0	2				0
									4	1	0		0	5				4
									0	0	0		0	1				4
									1	0	7		1	0				0
									1	0	0		0	1				6
									0	0	2		0	3				2
									0	0	1		0	1				4
									0	3	1		0	2				0
									0	0	0		0	0				7
									0	0	7		0	6				0
									0	0	9		0	3				7
									0	0	0		0	14				6
									0	1	0			0				0
									1	0	0			0				5
									0	0	8			11				0
									0	0	0			4				0
									0	1	0			0				0
									0	0	3			1				0
									0	0	0			0				0
									0	2	14			19				0
									0	0	0			5				0
									0	0	4			2				0
									3	1	0			5				0
									1	7	0			5				0
									1	0	0			1				3
									0	1	10			4				1
									1	1	0			1				0
									0	0	3			1				0
									0	0	2			5				0
									0	0	4			3				0
									2	2	9			2				0
									0	0	0			1				0
									2	0	0			7				0
									0	1	12			0				2
									0	0	0			1				0
									1	0	0			0				1
									0	0	0			5				0
									0	0	0			0				0
									0	0	0			1				0
									1	0	0			5				0
									0	0	11			11				0
									0	0	0			0				0
									0	0	0			1				0
									2	0	0			1				2
									0	0	0			4				0
									0	0	0			2				0
									0	2	2			2				3
									0	0	6			1				0
									0	0	2			0				0
									1		0			1				1
									0		21			3				2
									0		6			2				1
									0		0			2				1
									2		3			5				0
									0		2			6				2
									0		2			6				0
									0		0			2				0
									0		0			4				0
									0		0			0				5
									0		0			4				0
									0		4			2				2
									0		0			0				3
									0		0			0				0
									7		0			0				0
									0		0			16				0
									0		0			0				0
									1		0			0				0
									0		0			0				0
									0		1			0				3
									0		1			1				0
									0		6			0				0
									0		1			0
									1		0
									0		0
									0		6
									0		0
									0		0
									0		1
									0		0
									0		0
									0
									0
									0
									1
									0
									0
									0
									0
									0
									0
									0
									0
									7
									0
									0
									1
									0
									0
									0
									0
									0
									0
									0
									0
									0
									0
									0
									0
									1
									0
									0
									0
									0	1	0	0	0	1
									0	2	2	0	0	1
									0	0	0	0	0	7
									0	4	0	16	2	3
									0	0	0	11	0	12
									0	0	16	2	25	0
									0	1	4	15	2	0
									0	0	3	6	0	0
									0	0	0	1	1	5
									0	0	0	14	4	17
									0	0	1	5	3	29
									0	4	18	0	6	63
									0	0	0	5	16	8
									0	1	0	0	0	0
									0	2	0	17	0	57
									0	0	9	12	0	69
									0	0	0	15	0	4
									0	0	3	37	0	20
									0	0	11	20	6	2
									0	0	0	1	0	16
									0	2	0	2	14	1
									0	3	0	1	0	3
									0	0	31	15	23	0
									0	0	0	9	22	0
									0	3	12	2	17	0
									0	9	22	21	6	0
									0	0	0	6	10	4
									0	0	16	0	2	1
									0	0	0	1	11	3
									0	0	1	0	0	0
									0	0	9	9	2	0
									0	2	0	1	17	7
									0	1	2	0	0	2
									0	0	0	0	0	3
									2	0	2	0	8	3
									0	0	1	16	1	2
									0	0	0	21	26	0
									0	0	0	0	1	0
									0	0	6	27	0	5
									0	0	0	8	4	10
									0	0	0	25	2	0
									0	1	30	0	9	12
									1	2	1	23	17	0
									0	2	9	0	1	10
									0	1	7	2	3	0
									0	1	8	0	29	0
									2	3	42	0	6	13
									1	0	0	2	1	30
									2	0	1	2	3	7
									0	3	6	1	16	11
									1	1	0	13	2	13
									0	2	4	3	39	11
									0	3	1	1	8	32
									0	1	0	4	0	14
									0	3	7	1	0	9
									0	0	0	2	19	14
									5	0	5	4	0	2
									0	11	0	1	0	1
									0	3	30	6	3	12
									0	4	46	33	0	15
									1	0	14	5	0	0
									0	0	22	24	7	2
									0	2	22	13	0	46
									0	6	14	14	6	0
									0	3	18	0	0	3
									0	1	0	0	7	12
									0	0	10	0	1	8
									0	0	23	0	27	10
									0	2	12	1	2	0
									2	1	15	1	9	8
									0	8	0	5	0	60
									1	1	0	0	0	9
									0	2	25	5	2	23
									0	0	2	5	1	17
									2	0	1	0	1	5
									0	0	0	5	12	3
									0	0	2	2	0	1
									0	0	14	1	9	1
									0	5	2	33	0	8
									0	3	3	0	7	1
									0	0	0	0	44	11
									0	0	13	11	1	5
									0	6	18	0	0	0
									1	3	0	0	0	2
									0	6	0	1	0	4
									1	7	1	0	0	0
									2	0	2	0	20	0
									0	4	0	1	0	4
									0	2	2	0	0	2
									0	0	12	0	0	1
									4	0	6	0	0	13
									6	0	14	0	0	1
									5	2	11	0	0	2
									2	0	0	0	3	4
									1	10	0	0	0	9
									0	1	0	0	0	3
									2	1	0	0	2	7
									0	2	0	0	11	4
									0	1	6	1	25	9
									2	0	0	0	13	12
									0	0	27	17	11	41
									0	0	0	2	10	9
									0	0	5	3	2	2
									0	2	0	15	9	0
									0	1	20	0	1	0
									0	0	0	9	0	0
									1	6	0	23	2	0
									2	5	7	0	10	1
									1	0	13	3	0	8
									0	0	4	1	8	7
									1	1	13	0	2	16
									2	0	0	0	1	16
									1	0	22	0	0	28
									1	2	17	16	9	11
									0	1	10	1	1	10
									1	0	5	6	21	4
									0	3	9	8	0	2
									0	1	14	0	10	4
									2	3	23	1	1	5
									0	0	0	1	0	33
									0	0	12	2	1	35
									0	0	18	2	0	5
									0	1	19	0	0	4
									2	0	23	0	0	12
									0	0	12	0	1	0
									1	1	9	0	3	5
									0	1	5	0	3	22
									3	2	0	24	4	10
									0	0	0	23	7	14
									0	0	0	3	4	1
									0	0	0	38	4	6
									1	0	2	0	22	9
									2	0	0	0	0	1
									0	0	0	0	2	43
									2	2	2	0	0	0
									0	8	0	9	12	18
									1	2	11	13	0	0
									0	2	1	0	1	21
									0	7	0	0	21	0
									1	1	14	3	2	5
									0	1	5	1	0	21
									1	0	32	0	0	3
									1	0	0	3	0	6
									0	1	9	0	0	11
									1	2	0	0	1	15
									4	3	16	21	0	10
									1	3	23	0	0	1
									1	0	9	15	0	0
									0	2	8	0	0	0
									0	0	25	0	0	0
									0	0	0	1	0	1
									2	4	0	2	0	4
									0	1	0	0	0	4
									5	1	7	1	1	44
									1	0	2	25	0	2
									0	5	0	11	1	22
									0	1	0	2	0	1
									0	1	0	0	5	0
									0	0	0	32	0	0
									1	0	0	7	0	2
									5	0	0	27	0	46
									2	3	6	9	9	18
									1	0	4	34	0	41
									0	0	8	2	3	6
									0	3	0	0	0	5
									0	4	0	25	27	0
									0	4	0	31	0	3
									0	0	0	16	0	14
									0	1	9	15	5	1
									0	4	31	3	0	0
									0	3	0	15	0	11
									0	0	17	8	3	12
									0	1	0	7	49	0
									0	1	0	0	5	26
									3	3	0	0	0	0
									2	0	0	0	0	80
									0	0	22	1	0	21
									0	2	6	0	0	31
									0	1	0	15	8	22
									0	5	0	4	10	21
									6	0	0	17	22	19
									0	0	0	27	0	36
									2	1	5	13	0	31
									0	1	0	1	0	18
									5	0	0	35	2	14
									0	0	6	0	0	7
									0	0	0	0	0	60
									0	11	0	0	0	38
									0	1	0	14	1	0
									0	15	0	22	0	46
									0	2	11	0	2	44
									0	0	1	0	0	0
									0	2	1	16	0	0
									0	0	3	3	1	0
										0	0	2	0	11
										3	1	1	0	4
										0	8	2	3	55
										5	0	2	1	2
										0	24	0	0	0
										0	19	1	2	17
										2	27	0	0	17
										0	8	0	3	7
										1	6	0	1	5
										1	3	0	1	2
										2	1	10	2	4
										0	5	5	1	2
										0	9	1	2	0
										2	3	0	1	1
										2	0	3	3	0
										1	26	0	0	0
										0	0	0	0	14
										0	0	21	1	11
										0	1	8	3	21
										2	0	0	2	15
										0	26	1	0	0
										0	26	2	0	0
										0	0	2	1	0
										1	13	3	12	1
										7	6	0	0	6
										3	7	0	4	11
										0	19	0	4	21
										0	0	0	0	2
										1	4	0	0	40
										0	17	6	0	0
										6	5	11	0	1
										1	3	3	0	2
										1	0	0	0	2
										0	14	6	0	13
										0	0	4	0	19
										0	1	44	1	1
										0	0	3	0	2
										1	3	2	1	23
										0	1	6	0	2
										0	7	24	3	47
										0	8	5	6	0
										0	3	4	1	5
										0	9	0	0	5
										0	0	8	0	0
										0	0	10	0
										0	0	0	0
										1	1	4	0
										0	0	16	1
										0	1	62	1
										0	25	0	0
										0	3	0	0
										3	4	2	0
										0	22	0	13
										0	0	0	0
										0	0	1	5
										0	0	1	0
										0	10	1	0
										0	0	0	0
										3	27	0	0
										1	32	0	28
										0	2	7	0
										5	2	0	0
										2	1	0	0
										2	0	0	0
										0	1	1	1
										2	25	23	1
										0	0	0	11
										0	0	0	3
										0	4	0	18
										1	5	0	0
										0	0	0	0
										0	0	5	1
										0	4	0
											5	0
											13	0
											5	1
											4	28
											4	0
											0	0
											0	10
											17	1
											10	30
											8	7
											0	5
											0	1
											31	0
											0	0
											0	0
											10	0
											9	1
											2	0
											0	0
											0	25
											0	0
											0	12
											1	5
											1	0
											0	5
											8	27
											3	32
											12	9
											2	9
											1	0
											1	0
											3	26
											0	0
											0	1
											15	1
											0	0
											2	13
											14	0
											1	27
											0	1
											2	4
											1	8
											29	0
											0	0
											0	0
											7	0
											14	20
											0	0
											0	7
											18	1
											6	2
											1	22
											0	7
											1	6
											0	2
											1	2
											4	2
											0	13
											5	2
											0	6
											0	26
											0	34
											1	6
											8	5
											0	1
											21	0
											0	0
											1	0
											0	21
											6	6
											2	0
											7	0
											15	13
											17	15
											0	8
											17	0
											0	2
											1	4
											0	0
											0	0
											0	6
											1	1
											0	11
											0	2
											10	2
											24	1
											3	11
											1	0
											3	0
											26	0
											2	0
											12	0
											27	2
											35	0
											29	0
											21	0
											0	0
											22	0
											11	3
											3	2
											0	15
											2	0
											2	1
											0	0
											3	1
											0	20
											0	15
											2	23
											0	0
											0	0
											15	0
											5	0
											0	2
											5	2
											8	17
											4	49
											4	2
											22	12
												0
												2
												3
												2
												12
												0
												0
												0
												16
												11
												8
												0
												10
												0
												0
												0
												0
												0
												1
												0
												1
												18
												1
												0
												25
												0
												12
												9
												0
												2
												0
												1
												0
									2	3	0	1	1	0
									0	0	0	2	0	0
									0	1	0	0	0	6
									0	0	0	1	0	0
									2	0	1	4	0	12
									1	0	0	1	0	0
									2	0	1	0	0	0
									1	2	0	0	0	0
									1	2	2	0	1	0
									0	0	0	0	1	0
									0	0	0	0	0	4
									0	20	1	2	0	4
									0	5	0	0	0	3
									0	0	0	0	0	3
									0	1	0	0	0	3
									2	0	3	0	0	2
									1	0	0	0	1	2
									3	1	0	1	5	3
									0	0	0	0	0	5
									0	9	1	0	2	1
									0	1	0	0	1	0
									0	1	2	0	1	0
									0	1	0	0	1	18
									0	7	0	0	0	5
									0	1	1	0	0	0
									0	1	0	0	0	9
									0	5	4	0	0	1
									0	0	1	0	1	7
									11	6	0	7	0	3
									0	4	0	0	0	3
									0	2	0	0	1	5
									3	1	8	1	1	7
									0	4	21	2	0	5
									0	0	2	0	0	6
									1	1	4	0	4	10
									1	3	6	2	1	1
									0	0	3	0	2	8
									0	1	7	0	2	0
									0	0	8	0	0	0
									1	2	1	2	0	12
									0	0	3	0	6	0
									1	0	9	0	0	0
									1	2	1	1	1	2
									2	5	0	0	0	12
									0	4	0	9	1	6
									0	0	1	1	0	9
									0	0	18	1	0	11
									0	1	2	0	2	53
									0	0	1	1	0	6
									1	2	3	0	0	10
									1	1	1	0	1	23
									2	0	4	0	2	4
									0	2	0	1	3	11
									0	2	0	0	0	2
									0	1	5	3	3	1
									0	1	0	2	0	11
									0	0	0	2	0	22
									2	1	6	1	7	7
									4	4	15	7	7	3
									2	2	3	6	0	6
									3	4	1	5	5	2
									0	5	2	1	3	17
									0	0	17	1	0	14
									1	0	5	0	0	19
									0	2	1	0	0	11
									0	4	37	19	0	2
									0	5	1	0	2	0
									0	0	17	0	2	11
									1	0	0	1	0	3
									0	2	4	3	0	7
									3	3	6	16	0	8
									0	0	9	2	0	1
									0	0	1	3	3	2
									3	1	23	0	0	1
									0	4	2	1	1	4
									0	3	0	2	4	7
									0	2	23	1	4	20
									0	6	26	12	0	10
									2	6	0	15	0	6
									0	0	0	9	0	4
									0	1	0	0	11	35
									0	1	0	1	1	23
									0	0	1	2	3	3
									0	3	0	1	8	12
									0	9	11	1	2	21
									0	2	7	5	0	23
									0	7	3	4	5	12
									0	0	3	3	1	9
									0	0	0	4	19	7
									0	2	0	0	5	23
									2	0	0	2	0	0
									0	1	11	5	1	1
									3	0	1	6	0	16
									0	0	14	10	2	4
									0	10	3	0	8	18
									0	2	18	0	6	55
									4	0	5	11	0	1
									0	0	56	3	4	0
									0	4	13	3	3	0
									0	2	1	4	0	9
									0	0	5	1	6	12
									0	0	0	0	3	1
									0	0	1	4	0	28
									0	2	0	0	8	5
									0	0	5	1	1	64
									0	2	8	10	0	25
									0	2	1	0	0	21
									0	0	0	0	0	17
									0	1	3	5	0	0
									0	0	1	3	2	10
									0	5	0	0	13	13
									0	0	8	5	0	16
									0	7	10	1	5	28
									0	1	16	1	0	17
									0	0	20	0	1	7
									0	2	12	1	3	8
									0	0	0	8	5	15
									0	0	32	0	1	5
									0	1	9	0	0	3
									0	0	2	0	0	22
									1	5	3	0	2	12
									0	6	0	0	0	13
									0	5	22	2	2	0
									0	4	11	0	3	18
									0	2	0	0	5	12
									0	0	24	0	0	0
									0	1	8	1	0	3
									0	0	8	0	1	2
									0	0	0	1	0	9
									0	0	0	1	1	7
									0	3	8	0	0	6
									0	1	8	0	2	11
									2	5	4	0	7	9
									0	0	0	0	1	15
									3	0	0	0	2	10
									1	2	0	0	12	5
									1	0	2	0	15	6
									3	1	3	0	2	5
									3	10	15	0	9	12
									3	0	5	0	0	5
									0	1	50	0	2	2
									0	0	1	0	10	25
									2	0	20	0	18	2
									22	0	55	0	2	7
									30	0	1	0	6	11
									0	1	3	2	9	13
									0	0	1	0	0	6
									0	0	18	0	5	0
									0	0	8	0	6	3
									1	8	2	0	0	20
									0	4	0	1	0	2
									2	5	0	0	0	1
									1	0	0	11	0	1
									0	1	0	0	0	0
									4	0	0	0	10	9
									4	1	1	2	0	2
									0	0	0	34	12	1
									2	0	2	7	18	31
									3	0	1	0	2	0
									1	0	12	0	0	31
									26	0	2	0	0	8
									2	0	2	0	0	1
									1	3	11	0	0	1
									1	2	10	0	0	21
									2	1	5	0	1	9
									2	0	0	0	0	7
									0	0	0	4	0	9
									0	2	5	0	0	1
									0	0	22	0	1	9
									0	3	8	0	1	1
									1	0	7	0	1	6
									0	0	7	1	0	8
									1	0	0	7	0
									5	3	12	0	0
									0	1	12	0	0
									2	2	28	0	0
									9	2	16	0	0
									3	0	7	0	1
									0	0	0	0	2
									2	2	0	0	5
									0	0	8	0	5
									0	0	15	2	0
									0	1	6	0	3
									4	2	11	20	0
									2	0	5	4	0
									2	2	7	2	6
									4	0	5	0	0
									1	2	16	1	0
									3	2	12	0	3
									1	1	5	1	0
									2	0	4	0	3
									0	0	0	4	0
									0	0	2	5	0
									0	0	1	0	3
									6	0	14	0	1
									1	0	2	1	0
									1	1	3	0	7
									3	0	1	0	2
									1	1	10	8	3
									4	0	4	2	4
									1	0	14	1	0
									0	0	7	4	2
									0	2	17	1	0
									2	0	5	1	0
									0	2	0	2	18
									5	0	1	0	2
									2	0	0	12	1
									8	0	0	10	5
									7	0	3	1	0
									8	0	6	5	0
									0	0	4	0	0
									0	0	3	0	0
									0	1	16	20	1
									9	1	0	4	2
									0	0	3	0	10
									2	2	28	0	0
									3	0	2	0	3
									1	6		0	0
									2	1		0	6
									2	0		0	4
									0	4		0	0
									0	0		0	2
									4	2		0	1
									2	0		0	0
									6	0		0	0
									0	1		0	2
									1	2		0	0
									0	0		0	0
									6	1		0	1
									2	0		2	0
									0	0		1	6
									1	0		9	4
									3	2		3	0
									0	0		0	1
									1	0		0	0
									0	1		0	1
									0	5		0	1
									0	0		0	3
									2	0		0	0
									5	0		0	8
									1	0		0	8
									0	0		9	2
									1	0		1	4
									2	1		1	3
									3	0		0	0
									2	0		0	3
									1	0		0	0
									0	0		0	1
									2	0		0	0
									1	8		0	1
									2	2		0	2
									5	1		0	4
									1	3		0	0
									3	0		0	0
									0	0		0	6
									1	1		4	1
									3	0		4	5
									1	1		1	10
									4	0		0	2
									1	1		1	4
									3	0		0	0
									2	4		0	4
									3	1		0	5
									5	1		0	0
									1	2		7	1
									0	1		0	0
									1	1		0	6
									0	0		1	0
									1	0		0	0
									3	0		0	0
									20	0		0	0
									2	3		0	2
									0	0		0	1
									0	3		1	4
									0	3		0	0
									3	4		0	8
									1	0		3	0
									0	1		0	0
									1	0		0	19
									2	0		0	1
									5	0		2	4
									1	0		0	4
									7	6		11	9
									3	0		0	0
									4	0		2	0
									3	1		0	0
									3	1		1	7
									1	2		0	0
									3	2		1	1
									2	1		4	1
									2	0		2	5
									1	2		17	12
									0	0		3	2
									5	0		24	3
									2	0		0	0
									0	2		2	7
									0	2		0	0
									0	0		2	2
									2	0		7	1
									3	0		5	4
									1	0		2	12
									1	0		0	7
									0	0		0	0
									0	1		0	0
									1	2		0	2
									0	0		0	13
									3	0		0	0
									1	6		1	1
									1	0		0	7
									3	1		0	0
									2	2		0	18
									2	0		5	1
									3	0		1	12
									0	0		0	0
									0	0		6	6
									1	1		21	0
									2	0		0	20
									1	0		0	0
									0	1		1	22
									1	0		0	0
									1	0		1	2
									0	5		3	0
									0	0		2	0
									4	0		0	5
									4	0		0	7
									2	0		5	1
									7	0		5	0
									1	3		5	0
									1	1		0	1
									2	6		0	1
									0	0		0	6
									0	0		4	4
									0	1		2	1
									1	1		2	11
									0	0		0	4
									0	0		5
									2	0		0
									0	12		10
									1	1		0
									1	0		0
									3	0		0
									1	0		8
									0	2		0
									2	1		0
									3	3		0
									1	0		11
									1	0		0
									0	1		2
									1	0		2
									1	0		0
									5	0		1
									1	1		3
									1	0		2
									3	2		2
									6	0		0
									2	10		12
									0	3		3
									1	12		11
									5	0		8
									2	4		0
									6	0		14
									2	0		3
									0	0		0
									0	0		0
									4	2		9
									0	3		9
									0	2		9
									1	5		1
									0	0		9
									0			0
									0			14
									2			3
									1			0
									0			0
									1			0
									1			6
									2			0
									3			0
									1			0
									2			0
									2			0
												2
												0
												3
												4
												0
												0
												16
												0
												0
												0
												0
												3
[truncated: 3 more columns]

## Sheet: Figure 5
Figure 5a	Cell cycle										Figure 5c	p21 nuclear integrated Intensity					Figure 5f	p21 intensity per Nucleus											Figure 5h	Nuclear Area										Figure 5i	Nuclear area MEL202R625G
MEL202R625G	G2/M			S			G1					MEL202R625G-DEG		MEL202R625G				n = 1	GFP		CINP-GFP		n = 2	GFP		CINP-GFP					MEL202R625G-DEG				MEL202R625G						n = 1	GFP		CINP-GFP
DMSO	20.3	23.1	22.1	17.6	16.2	19.8	51.9	49.9	43.6			DMSO	PARPi	DMSO	PARPi			PARPi	-	+	-	+	PARPi	-	+	-	+			n = 1	-		+		-		+				PARPi	24	48	24	48
Talazoparib	46.2	50.7	69.5	8.21	8.34	4.75	30.3	31.9	19.4			49.4636	30.1057	5.13405	182.811				0.233333	220.77	6.53583	837.378		0.0266667	0.840833	4.72083	0.1825			PARPi	24	48	24	48	24	48	24	48				81	416	1961	337
12 hr Wash Off	42.8	42.9	59	6.13	5.29	3.87	37.3	38	24.8			1.35225	21.7117	5.95886	23.6811				0.208333	77.7575	3.97917	104.558		0.648333	11.4483	1.19917	18.6325				459	4225	1463	800	569	437	1792	354				537	512	1126	636
24 hr Wash Off	38.6	37.1	56.8	6.81	7.12	4.58	39.8	38.8	26.1			1.33822	12.4564	87.9353	12.5686				0.129167	646.397	4.37	109.206		0.216667	14.0075	8.94	0.241667				1092	3831	1240	3019	1855	1190	1363	1522				673	1096	1939	478
48 hr Wash Off	36.2	36.2	45.1	9.23	9.23	5.88	39.1	36.2	24.7			0.732233	225.113	16.3083	22.9349				0.145833	378.185	7.08917	235.081		0.225	2.17667	1.1625	0.1675				3001	2612	1646	1561	2079	1362	1874	1813				626	463	1008	218
												643.964	135.121	69.0515	183.934				0.808333	216.523	2.71583	33.0608		0.8425	12.4433	14.7083	5.61667				4506	4642	1558	1007	2929	1880	1221	1756				1093	1941	1759	677
												2.89807	217.695	3.28803	1387.76				6.92333	674.48	3.27833	19.3233		0.115	166.906	0.176667	0.1375				2270	4108	1330	3327	2182	2196	519	1782				262	80	516	305
MEL202R626G-DEG	G2/M			S			G1					315.853	10.2092	12.2516	349.295				0.495833	434.098	2.26667	3.18667		8.33667	1.46333	0.0708333	9.1825				2143	8772	597	705	2482	3339	2066	1510				944	1226	209	720
DMSO	22.9	20.9	22.3	23.4	25.4	27.3	48.9	45.7	42.6			1.04084	65.2192	2.02837	849.839				2.71667	13.1542	2.87083	2.5375		0.243333	67.3042	0.175833	14.2492				1833	2940	330	1014	1119	357	1883	1286				839	1124	193	314
Talazoparib	27.9	28	30.2	20.1	20.7	21.4	43	42.9	40.7			4.2419	179.599	5.24627	16.4935				3.16667	285.417	5.76167	0.633333		6.69333	77.8367	0.115833	3.36333				1599	6205	544	1297	956	2593	886	1206				991	1460	179	85
12 hr Wash Off	17.5	17.7	19	21.3	21.2	20.8	54.6	53.2	52			118.162	184.531	0.807981	79.617				0.7575	272.523	4.92417	12.5483		76.3058	136.699	0.165	1.0225				2045	4158	328	2644	1800	1184	913	973				1935	790	340	162
24 hr Wash Off	19.1	18.9	19.9	24.4	23.3	25.8	49.5	50.2	46			36.9118	67.4075	1.76185	264.196				0.429167	29.5342	1.9125	78.8083		0.955833	1.06417	0.208333	0.56				2734	481	1436	3712	1196	2618	1535	910				800	540	750	116
48 hr Wash Off	19.4	19.4	20	23.1	23.1	19.9	49.1	49.3	47.3			256.012	44.0013	5.94203	482.006				2.12417	282.346	5.39917	130.008		3.2175	3.7825	0.395	1.23583				331	3738	2066	1953	944	3357	1093	1207				1360	546	1510	352
												457.615	46.4365	6.03461	640.269				0.429167	343.798	158.859	153.436		0.43	3.08917	0.035	0.4775				326	3547	380	2371	3386	1824	891	645				584	1947	106	217
												1.3775	137.612	10.4476	62.0855				8.5275	240.384	4.26917	16.105		7.46583	257.17	0.154167	0.86				714	5508	1882	3461	1597	3325	1721	632				305	605	191	423
												1.56266	296.442	9.70139	538.562				2.49583	274.707	10.0392	29.6092		3.34833	2.67	0.101667	11.83				1312	1648	1671	813	1058	2191	1123	2966				116	696	312	604
												1.09695	28.7507	410.53	103.943				11.7575	147.805	0.229167	93.8517		0.315833	18.2975	0.0558333	0.646667				704	4531	350	1175	1766	1956	1131	2549				553	1412	172	305
												1.08292	106.909	0.841647	370.897				10.3617	50.7092	84.3575	115.253		2.43917	108.711	0.115833	12.4075				635	3044	1141	684	641	620	2577	1246				941	1668	290	859
												13.3906	35.9299	1.40555	160.785				48.4867	120.187	6.0075	3		0.609167	103.097	0.380833	15.4967				519	8812	1894	3080	1455	2562	1710	865				884	201	941	804
												2.83916	85.4693	3.2207	287.557				32.9325	639.504	5.33333	3		42.1542	0.0658333	0.1575	1.36083				2088	6155	2089	1697	1195	2279	3365	1193				544	594	599	605
												126.57	29.8813	329.193	350.024				16.5625	475.467	1.45833	60.0292		25.7275	22.6492	0.0941667	0.445833				422	3509	1422	2881	2210	1305	1801	1189				914	761	256	349
												2.38186	1.2765	2.53055	259.393				10.7367	9.0775	3.43333	51.9625		0.511667	29.355	0.143333	0.18				2042	2938	1415	2158	702	1862	1436	2014				889	978	386	456
												110.595	608.141	4.2924	849.915				2.535	6.48583	4.2	104.742		0.9675	93.1208	0.254167	0.0491667				2754	5266	958	1419	3355	1644	1445	400				1250	693	689	88
												2.69888	1.15025	1.43922	1502.45				106.05	475.959	3.295	66.3267		56.7983	79.87	0.0966667	12.2892				1080	332	1956	2833	591	2227	2877	521				962	1032	220	605
												79.7825	140.813	2.1967	356.401				0.1375	4.44417	2.795	2.59917		2.34167	22.03	0.4125	11.9142				819	468	323	1189	2246	1457	342	1898				1250	1657	778	1013
												17.885	11.7662	1.74221	1168.29				31.085	6.69667	25.425	23.7825		16.0475	111.328	0.285833	4.95583				3572	2604	2532	2073	1404	629	1459	2039				607	1548	804	406
												1.14183	66.4144	4.56453	248.042				0.3375	5.16	16.3933	53.8233		1.9725	62.0625	0.204167	12.0642				844	3832	1896	844	2475	1807	2547	1360				441	2190	710	822
												4.42706	124.738	290.845	403.028				34.565	534.276	1.30833	74.5308		0.355833	99.4342	0.0775	16.6775				1946	4294	3529	2275	1938	1477	805	1307				898	2304	301	522
												3.10007	6.98006	5.13405	335.683				1.67083	574.783	1.35833	368.313		0.525833	151.113	0.0258333	29.3775				462	5297	3865	2957	2754	2428	1038	1556				1201	1369	99	599
												9.64247	232.087	1030.16	1036.14				35.0067	778.689	3.27083	16.5683		0.7525	81.8817	0.0425	2.375				1659	1866	2872	1822	2830	1224	1030	874				732	1270	160	136
												4.82264	98.9581	8.94671	319.666				46.22	322.268	1.47917	111.183		0.440833	39.1308	0.116667	0.206667				3160	2521	3417	2191	1710	1206	1686	1636				668	1047	462	116
												3.12532	128.5	5.54084	181.462				11.9867	45.8367	0.416667	41.8683		0.2475	53.2342	0.13	2.07333				3138	2214	2162	3020	1170	453	1673	1721				535	488	87	115
												4.67395	71.1921	28.5879	243.601				80.0925	237.667	19.3858	47.0917		0.509167	6.1075	0.151667	22.7408				1179	6284	1763	1770	1798	2100	1048	2194				1183	2247	571	1136
												2.81671	332.409	3.11129	404.807				7.46333	301.096	90.3	298.792		33.76	369.281	0.498333	22.9783				1091	4122	1396	1604	3329	2094	762	1362				691	341	666	1205
												3.33853	42.3938	10.9835	90.6229				154.206	310.929	31.98	59.0275		18.3008	4.285	0.194167	11.7242				1508	2564	1067	845	1411	2148	1880	1946				787	335	649	1075
												2.3005	265.585	5.1621	166.284				2.37917	51.9892	31.6292	70.7158		0.38	3.2275	0.475	64.9658				2905	4042	1929	1157	1396	678	480	554				1034	1059	295	1026
												24.823	60.3713	1.21197	805.692				12.8033	1781.18	1.92667	13.1775		0.719167	111.868	0.134167	1.15417				3435	3108	1240	1341	1598	2029	1317	1932				1017	1077	434	512
												1.95823	64.1223	30.8941	1272.46				7.99417	25.7	0.6625	1.5625		0.285833	36.18	0.12	9.5575				2343	6445	2210	1855	2320	1668	1467	2188				666	2834	384	408
												6.24502	316.28	1.36066	114.158				16.2417	2.655	3.01333	26.6633		0.609167	282.408	0.200833	146.832				1926	2452	1938	1063	1319	1145	1087	1452				763	1297	683	1538
												1.64402	37.4309	3.64433	56.7635				1.42833	23.5608	77.3492	3.245		48.6458	41.8925	0.105	46.2867				2361	4367	1364	1374	1080	1776	1684	1639				834	1263	370	616
												26.0939	29.3735	3.0131	52.328				49.3467	56.495	110.559	1.46417		0.205833	111.708	0.13	0.323333				2233	3749	1951	1229	646	813	1393	2117				659	2493	509	133
												55.7788	9.20762	6.8959	13.7245				46.8267	377.203	3.60417	289.941		0.1675	271.014	0.1025	21.3183				564	4409	2604	922	1599	1717	1664	318				233	1545	635	923
												3.89683	320.359	3.34134	473.09				5.70833	151.85	72.2125	79.545		0.244167	199.598	0.220833	38.9067				630	4640	3006	1252	1095	1521	833	1136				721	742	434	509
												39.5209	14.3894	15.7051	1191.85				25.3717	383.751	84.84	58.9892		1.24667	0.75	0.0575	7.69417				1922	4339	2965	2018	1934	844	810	1684				395	524	174	164
												2.553	391.329	5.3164	793.71				2.31083	344.058	17.2567	56.7092		2.18583	10.7942	0.11	5.81583				2304	5768	1879	1633	1864	1363	924	545				683	2041	412	121
												10.5599	17.5315	5.2098	728.74				59.7492	291.7	5.8425	54.3025		0.265833	104.082	0.135833	7.9275				2103	3202	2037	793	925	700	507	1608				338	1678	552	162
												432.873	307.782	3.12812	731.217				1.69583	169.497	174.355	146.204		0.510833	117.435	0.165833	3.7075				2316	4396	1825	714	2252	1793	332	2700				632	1330	170	81
												410.802	113.207	18.4237	502.435				20.845	8.97833	22.7417	247.311		9.49583	123.1	0.0941667	7.3475				3539	4945	1293	2267	1499	373	1581	1887				630	1963	506	162
												5.43143	413.215	5.59415	698.045				1.19583	213.239	19.0675	201.063		0.204167	86.595	0.304167	1.87917				1214	1933	1448	1651	3147	1020	2356	387				766	1213	600	169
												2.78866	141.47	6.12158	225.747				2.87833	439.967	9.9425	103.721		0.205	44.8508	0.118333	1.58667				532	4188	1984	1196	1121	2328	1942	1406				537	1448	462	143
												2.23598	67.7049	275.35	909.902				13.1158	100.907	1.07667	116.768		0.5325	162.446	0.2225	5.71167				2111	1723	1590	1883	1532	1097	2671	1385				906	233	368	446
												36.1179	84.4817	22.3149	39.5855				0.245833	261.571	17.53	238.764		0.985	5.51833	0.404167	3.3625				3111	2050	1916	642	1607	2159	2335	699				1408	1745	709	345
												2.99065	351.259	6.23941	781.812				1.075	156.587	365.538	214.996		0.300833	103.893	0.0858333	0.320833				1463	1535	1603	1374	2023	544	1172	996				826	1190	267	526
												56.6905	120.56	18.376	782.704				2.41333	335.104	7.14667	203.868		0.4325	84.8817	0.186667	13.6067				1991	2582	4187	1755	2662	2373	1880	1347				953	298	503	873
												15.7276	170.835	5.37251	1479.64				2.19583	44.9458	1.885	6.465		0.4875	13.3067	0.155	15.8517				1205	513	1103	1613	661	423	345	450				771	1627	499	499
												4.51403	291.507	83.8	1595.62				22.4092	18.8725	2.1	9.24667		0.0608333	154.88	0.0966667	0.659167				1137	3752	1823	1737	2543	1435	920	1953				146	1317	313	516
												5.79614	73.7928	92.1351	263.399				0.329167	17.0275	4.76917	189.857		0.0958333	70.7433	0.216667	8.58583				1225	2280	1525	1517	1575	1913	1765	1251				261	919	237	809
												7.58043	43.342	1.28772	168.944				206.341	18.02	0.441667	680.517		0.180833	82.795	61.9858	22.8108				3039	4037	1881	1643	1980	315	2323	698				322	1538	514	772
												4.20543	77.7962	2.43236	650.834				1.89167	192.2	130.463	95.7992		17.8625	128.379	0.191667	0.0866667				2147	4540	599	2356	2698	613	1185	2056				682	1707	547	132
												1.56546	15.2955	10.2316	445.453				2.56667	40.3825	30.895	99.6808		12.3033	123.324	0.0958333	24.7425				2729	2975	1446	1721	1649	1022	1612	1938				1001	797	285	1219
												2.31733	11.0087	4.37095	756.338				24.8942	364.69	188.143	57.845		1.8375	38.6167	0.199167	1.08917				457	2531	1677	1196	1540	667	1413	1387				660	711	493	524
												2.70449	3.5237	14.019	676.221				163.306	392.707	5.52917	72.8125		1.33167	24.11	0.555833	0.508333				686	1127	1508	1328	2838	1465	1762	2113				870	852	344	429
												2.90368	5.48754	14.4174	854.665				2.98417	889.5	9.86417	77.2492		0.595833	2.04	20.1292	7.34333				1375	2009	730	1208	993	469	2119	1582				792	846	739	389
												63.881	66.3807	6.81734	449.454				2.97667	788.544	2.59833	52.1825		0.638333	30.5992	14.4475	7.29917				1518	3775	1570	884	1472	1267	1718	1812				837	1460	989	379
												54.146	72.4967	9.73225	797.082				4.27	0.366667	2.62417	30.6583		0.539167	56.3133	0.130833	18.3142				846	2126	1333	2629	1122	1927	688	620				856	682	552	490
												56.5867	6.60132	8.5848	478.709				21.3558	1080.02	1.51833	5.25417		0.3925	35.0967	0.113333	5.48417				422	3486	1372	1218	1485	2179	1174	1107				843	1427	528	453
												2.351	612.29	15.2001	530.931				45.6825	442.076	26.8867	0.1375		0.506667	92.1492	0.101667	29.0442				1732	3492	1804	1565	904	1580	471	573				741	1174	403	602
												3.34414	4.4944	932.595	185.406				1.35417	587.082	0.366667	154.186		0.578333	75.1525	0.07	54.5892				866	3869	2663	1902	1481	1535	1884	2296				842	1273	226	724
												1.60755	1.82357	657.164	324.326				1.18333	25.6383	0.408333	428.177		24.5908	52.3808	0.559167	0.865				408	3822	1537	730	1570	1830	2084	521				646	520	858	618
												35.857	29.8224	122.042	524.761				28.5417	135.908	0.533333	99.0817		6.70583	18.05	0.143333	1.13167				2096	5028	1632	676	598	2768	1585	1017				1031	1138	432	146
												0.440462	41.6335	53.7027	1214.91				17.4808	98.9042	337.32	15.0942		0.915833	63.8867	0.0875	0.381667				520	2961	365	1269	1355	2021	2287	1864				869	1103	358	373
												0.577931	237.936	75.9502	161.981				0.0541667	5.65333	1.545	12.4908		2.60333	66.1567	0.103333	1.75417				1804	4121	1305	2072	1116	1047	1061	1731				784	764	479	106
												2.23878	173.483	66.7763	366.459				0.308333	6.84333	4.29583	20.4475		5.42417	6.84917	0.201667	4.47083				2178	2455	1333	1524	409	2407	1114	754				887	343	374	224
												1.72257	17.5006	5.64465	68.0808				0.291667	342.621	1.175	8.05167		23.2917	3.79667	0.116667	2.9575				480	2618	2060	2789	1104	2539	3085	1201				801	621	403	277
												3.24595	69.52	61.4515	1021.78				0.475	872.133	144.933	13.6558		2.39583	1.64833	0.163333	0.220833				829	3943	2059	1760	2053	1902	1320	1995				281	1588	605	290
												4.2419	170.795	55.1924	218.267				3.08333	13.5008	2.71667	4.295		5.45667	76.9592	3.82583	0.245				1235	1154	2843	835	2171	1419	1558	492				899	537	289	312
												3.92769	8.57919	4.50281	778.327				5.40833	796.877	2.66167	143.397		22.8267	5.15	0.6225	0.109167				2449	3217	1400	1660	998	1429	379	1498				636	1414	640	137
												294.579	162.267	7.37844	707.18				85.9567	12.5342	9.69333	133.453		0.366667	72.0358	0.190833	3.41917				2918	4188	2701	3254	1870	2283	2072	1946				618	1616	538	764
												1.29614	166.323	225.904	58.4945				1.26417	73.5042	2.4875	355.59		0.448333	85.1533	0.119167	11				3540	2873	2899	4467	1045	2357	1496	2161				485	766	376	557
												4.79178	96.0712	24.346	1290.6				8.39833	18.9625	74.39	87.1925		1.3725	10.8625	0.1925	2.89833				825	4590	1257	415	1493	3022	1423	2366				867	747	270	709
												15.6855	252.056	2.44078	1220.31				7.42	72.03	3.77833	919.785		0.56	20.1383	0.095	4.30667				362	1471	3482	869	1178	2686	1979	1372				685	1167	95	908
												3.91366	147.799	2.00031	620.981				1.94167	61.9275	27.3725	64.795		85.5208	49.5842	0.114167	0.495				1429	1298	1436	814	1847	1825	1550	2605				715	798	514	97
												3.23473	142.881	5.54926	94.8536				3.38333	200.926	26.6808	65.9017		0.503333	31.455	6.8825	0.8425				1777	5059	1775	589	1486	1025	1398	382				483	527	544	531
												3.9866	46.7226	5.49876	701.443				3.30583	13.3142	3.10417	68.6833		9.7375	21.2108	0.130833	3.17917				1377	3882	1455	2295	1528	1281	2157	1324				1020	576	628	563
												15.2787	11.8111	4.99938	74.9262				22.2483	1061.44	1.3	68.3025		3.72	14.9508	0.119167	1.98083				2784	1424	1441	1514	1596	1847	1607	1900				1012	1262	445	845
												4.24471	25.6534	3.33292	67.43				7.75167	666.485	1.96667	98.8358		7.4	28.2517	1.52083	7.9075				1580	2505	1697	339	1245	2901	1870	644				1078	1809	366	629
												16.5328	14.9561	16.4233	243.898				0.145833	3.11083	38.4842	886.996		7.84583	79.8575	0.11	0.730833				1652	2894	3190	2502	1713	3157	1333	509				422	1080	501	711
												1.98348	27.5247	6.64621	92.5559				0.466667	257.793	4.62083	26.5375		5.65333	51.8817	0.200833	4.30083				2130	3894	2774	1789	1691	2425	2001	691				1086	848	575	666
												13.8591	4.10724	291.488	91.5375				0.279167	778.293	2.1	32.2892		15.5617	39.9808	0.283333	18.4433				481	5085	2102	1773	964	1780	809	1037				820	900	221	862
												0.91459	515.071	528.885	813.842				1.27	339.187	2.02917	797.278		2.30333	13.68	0.163333	1.37833				1245	2333	1677	1435	518	2836	1117	2684				1114	714	145	588
												5.43143	18.073	12.044	1328.27				0.116667	966.518	5.84583	104.707		76.72	16.5525	0.0725	24.2533				2591	2969	1429	4234	2281	1638	1885	468				703	747	379	674
												41.7176	98.8907	115.154	513.315				1.4375	175.717	3.64167	536.426		1.13333	19.9708	0.250833	19.6267				703	2907	2360	715	1959	2596	604	1841				990	937	492	536
												3.18143	232.3	204.088	379.322				471.502	86.025	1.70833	27.4933		0.448333	41.0083	0.0891667	1.13083				1904	3493	1660	819	1548	744	1302	1361				1022	911	295	137
												4.26435	77.3923	4.64589	118.428				1.0125	638.072	3.33333	245.083		1.07	28.18	0.0933333	14.2308				2397	1864	1356	1077	1391	3702	913	2040				898	1066	337	744
												0.420824	92.8253	11.7803	212.308				2.175	109.047	25.3267	14.535		3.78583	1.5425	11.9117	5.66				3470	5351	1410	2721	1201	765	1231	1337				868	590	612	692
												2.452	70.429	57.0917	515.211				1.10833	1073.5	0.629167	27.0333		4.67667	8.7525	0.128333	8.7025				1498	4103	1735	2004	2357	1781	1411	2276				534	245	566	459
												1.11939	36.5611	10.4533	701.462				1.03333	450.995	5.2675	42.1575		8.36	4.05583	0.173333	2.00917				1320	4245	770	474	371	751	1641	2459				553	1820	397	807
												57.117	607.335	7.06142	612.186				1.21667	896.103	2.69583	268.618		19.6375	108.011	1.655	9.91417				843	3988	427	1195	2150	4030	1469	1625				633	1482	416	571
												25.8638	152.147	12.4423	1604.06				89.5925	711.934	4.71917	376.415		5.0775	4.93333	0.0833333	20.765				1589	611	1091	928	1601	2546	2135	662				999	2588	354	1081
												2.41833	11.5053	7.95356	1338.94				0.3875	1136.81	1.15833	71.915		0.670833	247.618	0.18	3.58333				2473	2592	2242	1385	3089	1294	1568	783				153	2360	448	561
												13.2475	1042.75	3.97257	375.383				23.0117	4.07083	16.4	0.953333		22.9608	71.3675	0.139167	4.37333				852	828	350	1190	1710	2175	919	1112				1479	823	345	620
												6.15805	25.8358	2.02837	305.706				0.603333	6.20167	60.7817	5.36833		0.163333	18.8158	0.129167	0.560833				1969	345	1278	2224	2156	3444	1020	1882				374	2366	443	381
												45.7716	196.839	2.01715	1156.36				1.15833	35.2942	20.5358	386.791		3.06833	200.735	0.1875	0.3525				890	8486	5089	1276	2350	1443	1344	1265				935	1802	411	222
												3.87719	86.2267	73.4702	206.296				1.02917	376.702	44.1892	43.1483		0.3875	147.992	0.1	0.5675				1961	442	2355	2084	1837	2375	2239	1032				901	994	371	370
												3.48722	67.1101	14.221	1054.42				1.475	24.1458	68.5975	345.692		0.305	16.9025	0.429167	0.780833				2469	4126	1182	416	838	1401	1327	2464
												2.85038	13.789	29.2893	49.9125				2.4375	27.3858	1.74583	99.7		4.89		0.523333	0.8425				2102	3433	1202	439	1494	2069	2488	1859
												16.6281	4.01746	4.05113	200.999				0.870833	23.3525	0.6875	35.0275		10.4467		0.208333	0.475833				1937	2933	1832	1359	535	2006	1818	1908
												0.521821	180.056	12.1955	257.867				9.1475	32.8608	127.693	31.7475		8.76667		0.0925	0.226667				2315	4561	3221	3031	1642	2216	420	472
												2.71571	3.57139	0.319826	49.7862				3.72083	19.5633	0.841667	46.9975		16.8325		0.0558333	5.02667				940	8818	1958	846	671	2282	1126	1068
												1.04645	1.35786	48.8211	173.121				0.508333	13.275	136.368	10.315		8.69917		0.26	3.18333				2715	3001	3859	479	1967	2077	2593	2400
												3.17582	5.59134	430.315	154.608				0.225	226.018	19.5075	154.628		3.60167		0.0875	7.29667				1641	4515	3462	1389	1512	1471	2185	1294
												3.78741	194.676	656.914	1275.01				0.704167	215.898	15.2583	28.1908		4.79083		0.365833	2.07083				2303	4223	2963	3901	1692	2782	2278	872
												21.7987	16.5636	80.9272	535.203				0.908333	651.988	6.09083	24.9275		0.1575		0.0816667	0.5				844	3696	2015	2361	537	2204	478	492
												14.2996	109.647	532.962	83.7747				1.83333	258.233	16.0992	113.609		0.689167		0.115833	1.04167				2701	8344	5325	2126	1245	2914	315	1362
												2.9121	153.575	16.7179	884.776				1.85	147.711	70.66	97.9033		0.373333		0.415	2.2875				2461	4861	3354	1867	3674	3942	2235	798
												6.5929	1391.35	9.37875	534.819				0.854167	254.547	2.9075	215.818		1.2875		0.0658333	7.73333				1506	3946	3554	2727	1542	1579	3326	687
												0.695762	9.58355	35.8991	56.9879				1.2375	418.566	0.9125	442.749		19.6		0.145833	0.6025				3480	4625	4260	1318	1690	2275	3108	2078
												4.0343	359.31	379.17	42.1834				1.46667	285.415	0.570833	230.887		21.1125		29.2483	0.576667				2199	2954	3121	1775	1716	2715	2156	4229
												5.22102	41.3726	84.8997	334.482				2.06667	11.3892	0.8	195.978		20.5117		29.0342	1.11667				2394	502	4480	1024	1582	1616	1779	2513
												3.577	1629.11	587.007	1186.63				11.5892	23.6167	0.3125	194.333		54.395		0.440833	8.53				2579	5002	3573	1219	1979	2440	2340	1254
												2.65119	4.35693	5.66428	1317.13				0.779167	10.3917	10.5042	12.0233		0.549167		0.214167	9.9275				965	3560	1919	2330	1142	1581	1573	1166
												35.7924	320.202	8.56516	252.595				59.8292	9.62	4.44917	251.368		1.22167		2.25	10.7108				1731	3900	1783	1700	2395	3533	1279	1433
												49.6151	280.978	7.67582	879.128				0.658333	9.05333	4.54583	11.0308		0.668333		0.121667	2.8375				4629	5724	2272	2488	2477	2579	2781	3033
												1.2288	341.501	452.15	57.2573				1.4375	10.03	6.87583	978.328		0.594167		0.343333	7.075				2054	3688	2233	476	1805	1551	1900	1519
												3.74252	2.90929	12.187	499.532				0.820833	2.5975	3.6075	21.7408		0.9425		0.439167	2.68833				368	1861	2820	617	1830	2641	1759	1712
												6.49471	1.89371	6.48629	57.7005				2.06667	1.68333	1.90833	195.626		0.7575		0.0591667	23.595				354	3971	1887	875	1585	2482	1634	2437
												3.80144	1.58791	4.53648	361.796				20.9908	5.47	1.79833	177.33		18.37		0.18	11.3767				1942	1147	7211	1182	2235	1138	2320	1792
												24.0964	1040.06	4.94608	36.1824				0.958333	201.788	1.125	6.65333		0.294167		0.0975	14.3892				2151	1289	1554	2821	1485	1145	1460	1952
												8.71666	376.581	174.069	239.075				48.5108	30.0908	0.9625	6.09167		0.0141667		0.488333	13.0217				2521	4206	1911	659	2018	1790	1886	2090
												5.13405	25.9115	189.957	249.046				22.305	21.1942	1.39083	14.2675		0.0783333		0.164167	4.66				1010	1636	1757	1516	1549	2956	2046	1976
												4.1381	492.594	73.0999	1245.95				29.1567	124.198	2.7125	15.1942		0.243333		0.245	1.45583				1161	4466	2876	3058	1398	3059	1883	2161
												5.1088	177.893	12.8576	1033.97				46.88	3.05667	4.71583	96.8283		0.0416667		0.45	3.825				2441	2741	2257	533	1374	2587	1536	2514
												20.8195	665.903	232.292	1638.65				3.62917	2.26	1.30417	246.696		0.0158333		0.609167	9.0025				1033	2772	1800	1540	2534	1708	2440	3916
												4.31204	8.88779	1.87968	293.726				30.6217	4.105	3.67917	63.6958		0.01		1.92417	3.51083				2344	3649	6327	623	3151	2782	2171	1674
												3.75936	327.162	59.4231	2094.66				46.4542	4.51833	3.10417	171.479		1.5575		0.2775	4.96833				1251	2908	723	1051	1798	773	1968	1572
												3.59383	12.0636	1.43922	705.44				2.54583	4	3.375	70.05		5.13167		0.2325	23.4333				1420	4440	2539	1281	2457	2135	2181	1536
												398.419	8.29864	31.3065	244.218				6.99417	4.67833	1.4	260.554		10.1775		0.5975	0.478333				824	3405	2665	832	1352	665	3616	792
												4.81142	174.395	2.38467	843.002				3.47	6.70083	2.125	16.8317		10.5867		70.3475	0.544167				1477	1392	442	1932	1406	1403	2711	436
												96.4079	392.6	5.91958	1082.46				55.8275	9.94583	10.9175	196.352		0.224167		0.135833	0.5875				2232	446	2208	2790	1718	894	2185	1154
												7.24939	145.366	2.87843	367.772				0.558333	5.2425	17.6467	126.281		1.04083		0.4575	1.305				423	3446	1440	3449	1718	2147	2326	445
												2.00312	512.978	29.3342	564.897				0.641667	8.455	60.8483	4.0125		1.71083		21.6717	20.5475				1361	3902	1008	1195	2624	1989	2651	1790
												2.13217	26.0378	103.741	1455.01				146.303	14.52	3.52083	10.0267		0.243333		27.3475	3.14667				2184	4385	1004	2630	2227	2199	1009	1154
												5.37532	44.3296	221.55	1135.81				90.7158	14.1383	2.775	46.5233		13.7917		0.334167	33.8867				2734	4833	712	2173	1123	422	1693	1797
												15.7444	23.8046	40.256	1052.34				6.4075	9.94167	3.35833	25.7425		4.70833		25.645	0.379167				1529	5341	3420	1273	2520	3002	1676	2197
												14.6278	494.204	397.061	1273.12				11.8217	28.575	0.970833	53.85		0.180833		0.179167	0.531667				1583	5453	1002	1355	1779	2597	2913	1398
												459.141	1.80954	50.9028	1234.65				16.3833	125.81	0.841667	100.173		0.1075		3.415	8.6375				1487	2236	2616	1930	2532	797	918	1179
												384.902	344.388	66.131	1195.08				28.5725	398.018	2.83333	36.215				0.195	3.43833				2245	4104	1820	2546	1307	833	1332	1369
												20.2332	21.7902	7.59166	1802.33				2.8875	453.539	1.36667	24.6242				5.29083	2.835				2108	1820	2056	951	1359	471	3296	2092
												2.76902	443.829	35.2089	37.9639				0.129167	29.6483	1.10417	322.287				4.89417	8.125				2992	2571	2007	978	581	1835	1762	1200
												1.93018	149.263	283.843	808.121				0.3375	63.2533	0.579167	170.52				0.341667	5.1175				378	1562	654	808	1480	1994	1684	1548
												5.13966	10.7338	12.0552	1139.11				0.841667	44.7892	4.56083	41.3117				1.09667	0.273333				693	3894	2186	2220	2160	821	2625	740
												1.98348	255.356	120.591	1329.26				7.995	68.0933	5.14583	410.457				12.4983	29.8633				2679	6430	1096	2263	3027	3747	2300	1079
												3.33573	16.6422	242.226	231.111				9.87333	865.388	111.005	37.3192				4.31	14.8317				3902	5763	1374	958	2155	1625	1859	1971
												5.18174	13.9096	634.094	132.705				0.770833	67.3058	60.5042	559.688				0.225	0.144167				1182	2475	6686	725	1447	2309	1714	2190
												2.09009	396.604	311.496	2292.35				2.26667	536.725	28.0433	321.441				0.276667	3.1825				632	4686	3360	3261	1378	790	3076	1254
												1.27369	46.4309	76.4047	105.36				5.80167	96.0858	2.67917	483.841				0.135833	2.6525				3288	7433	5841	1386	719	714	1579	1324
												4.17738	25.6843	0.91459	332.535				7.1	120.663	0.470833	468.251				0.136667	35.7933				858	3501	3904	1143	2499	847	2247	1508
												3.66678	13.8535	3.38342	55.0914				6.625	18.9758	0.725	119.262				0.12	1.26833
												3.02432	32.9645	10.8348	1403.56				1.59167	547.409	158.259	5.37667				0.623333	49.5408
												2.39589	8.30425	20.0845	116.004				1.27083	207.532	244.741	13.6717				0.2325	44.9542
												1.03803	123.529	17.6185	51.8651				0.916667	453.999	4.46417	592.986				0.0916667	0.156667
												2.9654	66.5546	2.72694	1031.76				0.4875	220.188	584.322	314.035				0.0983333	2.4825
												2.5558	118.114	0.718206	738.643				1.85417	897.97	7.22167	384.013				0.2175	19.5192
												1.82918	13.4888	3.10568	55.0662				34.6917	73.1008	4.52417	6.8525				0.1175	2.4525
												4.71322	197.678	199.05	852.106				0.858333	54.7342	7.04417	220.648				0.184167	2.2575
												42.8623	91.9051	47.727	1238.12				0.491667	480.286	4.66167	74.2067				0.200833	18.4058
												6.5929	555.442	53.8682	320.597				27.4325	237.573	161.966	0.735				0.178333	0.275833
												41.7541	249.394	8.49222	735.49				1.10833	52.9717	16.8658	18.7842				0.0716667	0.2575
												2.44639	9.40961	172.754	1469.09				5.7125	810.538	26.0417	9.32833				0.148333	9.61917
												2.99907	92.786	26.8542	878.329				2.45417	16.0683	2.575	7.17083				0.0466667	4.65583
												4.79178	161.941	99.3368	326.119				1.05417	2115	71.3217	3.5625				0.44	2.18167
												5.69234	16.9732	179.462	164.621				0.2875	465.225	3.40333	43.64				0.170833	9.47667
												1.40836	12.7453	14.9196	861.339				150.645	846.977	1.52	880.545				0.1975	0.8575
												8.26497	44.049	29.0761	149.578				0.929167	156.938	5.82833	719.551					0.989167
												3.75655	28.2008	33.851	53.15				1.60833	472.391	12.2925	35.2842					1.3325
												4.15213	32.4006	212.421	286.236				0.7625	245.228	2.93333	230.358					3.81167
												42.4218	12.5798	769.097	963.161				0.245833	199.871	5.31167	11.2683					1.62417
												3.74252	240.966	10.1615	345.092				8.03167	1376.21	1.74167	71.0433					0.456667
												14.2968	33.9633	5.89153	273.078				0.454167	941.547	6.80083	56.4592					10.7067
												0.224439	57.232	17.7784	2320.87				0.320833	10.2508	1.89167	99.43					2.8625
												4.84789	75.7398	14.5942	34.5047				0.833333	7.15667	2.195	207.333					10.705
												2.07887	492.507	7.24658	22.7469				0.495833	654.21	2.1125	10.1908					0.19
												2.51372	25.3308	3.29365	1537.69				0.429167	43.2692	6.19417	161.375					0.130833
												1.9414	458.232	4.40743	53.1837				1.02083	16.6425	4.0375	6.03917					12.1933
												5.49315	10.4785	214.718	906.9				0.325	35.6858	4.72083	6.58833					3.58917
												138.717	13.385	5.8242	1300.18				0.241667	516.318	3.45833	3.2875					96.7817
												4.58698	5.88311	23.6699	1221.37				31.5925	129.522	3.74083	311.176					4.875
												5.03866	17.3968	7.09789	1068.38				9.6725	336.522	3.28333	146.368					0.908333
												2.15742	5.74003	5.95044	2001.99				3.8125	299.226	1.89167	98.5125					13.1858
												0.998755	17.5988	5.23504	418.102				8.81833	1443.07	8.12917	162.976					0.9225
												55.8489	11.2949	5.96167	1181.91				3.1225	405.072	33.5525	176.684					9.94667
												3.91646	43.3981	10.2737	874.839				11.59	425.53	3.63333	128.801					3.35417
												7.33916	10.7815	10.9554	690.117				94.4825	331.836	3.98667	176.065					46.35
												3.18423	38.9458	140.572	567.063				4.0375	228.044	6.02917	183.125					3.45167
												2.9121	9.92021	8.04895	312.069				11.2233	436.131	3.97417	57.2875					97.2783
												2.23598	8.47539	348.767	853.946				3.50833	82.5175	3.1325	33.1617					11.065
												80.8542	15.8342	186.15	1077.29				2.44667	148.785	3.65	147.463					0.941667
												10.6693	9.39559	11.2809	473.954				1.12083	552.477	6.34	517.206					0.709167
												5.59415	28.0998	6.36566	871.388				0.945833	4.30833	9.71917	1487.41					0.498333
												1.25405	271.465	1.98909	59.3109				0.445833	11.1433	40.3883	747.835					4.63167
												1.31577	180.138	10.9246	1586.58				9.8175		4.61667	73.4133					5.82917
												1.29614	7.43735	1.81796	316.636				0.570833		7.3475	574.434					5.71667
												1.31297	93.5855	38.1687	589.989				1.3125		0.929167	38.2417					0.446667
												3.83511	359.56	7.60849	77.2239				67.0358		0.5875	125.418					15.45
												4.01746	3.01029	19.2653	423.733				4.41167		1.64917	7.6425					0.520833
												28.1082	27.2048	13.4271	392.042				1.36583		2.89583	237.921					2.37583
												1.06048	18.9006	255.109	1209.77				2.72417		3.31667	241.142					1.40917
												2.58386	21.6135	107.952	580.473				0.329167		0.404167	89.7517					1.62083
												1.97507	34.6478	6.3348	731.978				4.75		0.670833	70.7342					4.04833
												1.08011	48.9446	2.13498	694.777				5.67167		3.575	110.282					6.53167
												2.38467	43.6675	36.7098	20.769				0.254167		2.22083	201.563					6.52667
												0.426435	3.95855	88.6956	936.203				4.85		19.9192	9.09333
												1.45885	31.5758	45.9343	597.356				1.35		2.875	100.216
												277.881	31.0427	12.6612	38.2697				50.7867		3.63333	102.33
												3.82949	120.891	5.56048	584.875				1.1375		185.884	122.652
												0.678929	50.1285	7.73193	1387.87				0.875		4.725	135.69
												1.44202	110.744	7.41772	1378.5				2.55		2.82333	10.5025
												1.68049	88.8078	27.188	1092.8				2.01667		4.87333	35.2642
												2.4548	4.57575	4.12407	10.2428				1.70417		5.545	55.4808
												174.897	17.1247	5.63623	1127.03				6.46		30.3725	128.518
												9.26092	2.26684	8.33792	951.417				10.1633		32.985	56.7675
												13.5169	178.311	135.253	1189.22				0.470833		1.0125	313.286
												88.4936	100.417	164.015	540.943				6.18417		4.74917	113.508
												0.325437	404.021	8.53991	1097.7				1.34167		0.370833	86.6692
												3.25998	218.68	253.364	944.881				0.0875		3.78333	130.559
												384.428	1.82357	211.091	1308.2				0.854167		2.93333	103.013
												1.19514	87.2872	159.531	377.655				111.343		5.58667	23.0983
												6.94359	41.6503	2.14901	374.337				0.525		15.2108	36.5133
												22.3906	87.68	7.83854	705.929				1.775		4.54167	6.93167
												3.08043	19.5795	236.138	870.569				61.6133		78.39	37.3475
												33.2815	67.1185	75.7202	509.314				1.38333		2.7625	108.001
												28.7535	321.591	9.01404	1012.48				1.37917		154.351	123.653
												445.512	94.6769	16.9816	374.395				1.91667		2.56167	771.941
												4.5477	18.0169	123.139	462.401				63.5033		46.0833	68.7825
												1.8376	133.174	13.0034	37.6974				0.379167		24.785	428.472
												1.77026	46.1054	83.6317	8.83168				0.0833333		3.20833	583.015
												2.26123	21.4816	52.6675	173.584				0.404167		4.49583	137.892
												2.47164	5.56609	2.98504	1110.49				2.04917		26.1933	197.676
												2.33978	5.10599	48.3386	1068.76				18.5842		0.779167
												12.0552	2.97382	429.431	47.6428				1.9125		64.5025
												4.36815	4.07638	4.15213	9.02807				8.04083		7.95917
												4.79739	0.987533	7.98443	15.5705				6.5825		25.735
												4.92083	10.6805	5.23504	19.1839				0.508333		78.515
												4.35973	163.364	3.83791	1086.62				0.0666667		0.704167
												2.92052	117.971	5.68392	1247.39				2.84167		0.495833
												2.27806	35.0855	2.80549	1052.75				1.7		11.2258
												237.636	114.854	832.15	759.053				2.36667		2.36583
												4.41023	21.0776	448.637	253.743				6.22083		10.235
												188.178	78.1974	17.0826	687.729				7.10417		3.82083
												3.08884	15.5929	33.4947	427.919				1.00833		0.845833
												3.23192	20.1883	88.387	197.178				0.416667		54.4467
												15.2591	54.7127	399.289	268.797				0.279167		2.975
												1.78429	79.084	9.10943	141.046				0.708333		2.06167
												18.7014	1.14745	484.169	21.1562				16.0108		15.3925
												240.027	425.009	3.51528	206.582				2.01667		23.8758
												3.70605	1.16708	209.548	540.865				166.073		127.533
												7.06984	45.6902	233.644	26.697				0.433333		11.8617
												2.62033	2.08728	6.49471	22.4355				0.1625		8.57
												46.9274	4.9545	4.72445	259.915				0.483333		47.3475
												14.395	40.0063	9.94266	759.455				10.8258		20.8917
												4.09321	11.337	10.0633	186.893				0.2625		224.635
												8.13592	23.8831	207.373	193.901				14.2033		50.2175
												26.8654	35.8457	726.294	161.476				9.54583		9.62667
												232.727	60.2984	5.3136	918.635				14.4425		6.76333
												2.87563	82.0466	38.9262	1505.41				2.88333		147.954
												51.3713	300.74	3.83511	595.726				3.38583		6.32083
												13.4607	31.4243	79.8863	72.1628				1.99917		5.36417
												3.4732	23.9505	3.01029	173.351				4.74917		5.45
												209.814	189.971	147.025	50.0163				2.98083		1.97417
												3.07482	35.8373	9.04771	686.804				4.71667		2.43083
												2.85038	3.00468	6.05986	152.226				7.7		1.8225
												39.3021	103.683	53.6466	271.67				0.975		1.37833
												212.132	7.59727	9.78555	460.019				5.82917		2.92667
												1.25686	66.5631	406.765	581.298				4.62917		3.14667
												202.394	209.127	232.561	90.0731				1.89167		30.1308
												1.9919	20.4548	6.71634	97.4347				2.35833		51.7542
												9.88935	33.4134	8.6353	1408.95				2.45917		19.2992
												36.1375	13.4159	4.21665	1450.89				0.883333		16.4408
												3.87158	9.22165	2.87563	1370.59				35.75		2.895
												3.58822	91.2373	13.5842	1140.38				2.31583		1.1125
												39.7173	200.015	158.822	840.539				2.75417		22.0375
												0.62843	630.057	1.93018	680.587				48.9583		5.75417
												7.67302	25.3027	4.63748	1972.62				3.59083		1.05417
												3.71727	519.361	154.807	503.984				1.85		18.5375
												0.869702	15.5929	7.19047	549.82				201.723		2.47083
												27.7968	78.2255	8.34353	1238.02				3.6		343.267
												3.71727	21.1394	201.011	848.383				44.8508
												490.821	13.2672	604.199	1119.05				5.3775
												0.791148	18.5134	9.94266	1299.68				4.44833
												6.029	293.561	148.391	624.286				3.47833
												0.906173	31.7497	100.972	154.425				0.725
												4.0904	201.465	28.0268	1247.85				2.19167
												3.66958	600.731	1.8909	1295.56				5.72167
												2.21634	188.484	31.4972	1002.48				14.5883
												1.24003	6.87345	9.56672	67.1606				0.1
												0.524627	9.83324	7.44016	114.24				22.3833
												4.58417	146.82	7.76279	215.709				9.41083
												4.44109	196.303	4.31204	1135.37				86.8533
												10.5122	1.10817	65.5166	454.402				1.40833
												1.94982	292.349	9.23567	1722.32				15.4158
												2.33417	82.863	2.84477	29.6316				56.2492
												389.225	25.7516	34.5188	613.631				14.0892
												194.754	237.196	165.695	821.086				11.4875
												11.9093	15.635	5.61098	1147.76				2.13333
												37.0465	3.2179	33.3994	1094				2.44083
												36.3143	102.928	671.741	168.279				1.8875
												6.37127	105.057	132.141	563.171				46.1317
												159.251	9.49097	2.74377	957.98				66.1858
												182.357	11.6091	277.553	162.354				0.554167
												46.8461	58.3205	3.43111	293.233				48.2758
												46.9835	19.3607	105.223	1226.83				32.0217
												55.0269	67.6825	142.943	188.004				42.9742
												6.61535	3.04957	0.906173	659.546				14.5983
												3.23473	110.174	1.41677	310.767				8.05
												447.453	63.8586	14.395	77.9786				133.545
													97.5806	4.30362	199.414				15.2567
													82.5768	6.96323	28.5823				1.19167
													33.91	11.9879	1195.29				1.02917
													1.70854	24.6322	652.655				1.53333
													84.1086	40.9882	211.918				0.591667
													16.7263	29.9318	1544.88				0.924167
													27.4209	2.351	497.848				0.183333
													11.1518	4.03149	440.411				2.51667
													12.0552	4.25873	424.687				2.16667
													68.1201	90.5304	104.572				27.2525
													97.8807	2.70449	132.562				13.33
													96.161	0	156.931				0.8
													439.042	7.12033	84.4649				0.225
													78.8399	0	192.243				0.329167
													32.5156	0.0448878	67.5057				3.00417
													44.8261	0	1133.08				1.25333
													19.3747	0	521.984				2.375
													35.1247	0	613.62				3.145
													47.3286	0	419.85				0.936667
													15.0458	0	6.41616				25.8242
													11.2753	0	486.242				1.85
													0.9707	0	771.939				11.5133
													111.067	0	229.155				0.5
													0.718206	0	611.734				26.0275
													83.281	0	495.727				38.0967
													210.774	0	1254.1				31.6133
													18.2413	0	345.611				13.715
													21.4003	0	1353.35				22.5425
													53.3885	0	65.5447				3.37
													3.25998	0	148.669				18.1092
													1.39994	0	654.28				46.4692
													9.76311	0	15.0458				4.05833
													13.3597	0	25.9536				1.43333
													85.7189	0	703.592				5.01583
													33.3601	0	165.518				3.10333
													2.30611	0	46.2906				18.385
													145.622	0	111.182				68.0692
													67.5618	0	89.2875				21.8367
													122.089	0	1564.87				3.41667
													43.4262	0	43.457				2.67083
													16.9171	0	53.944				237.14
													7.06142	0	73.5319				5.85583
													141.798	0	65.4296				0.470833
													91.8209	0	71.5653				4.07917
													91.386	0	220.994				1.72917
													9.8613	0	1010.98				1.8625
													86.3193	0	338.965				2.2125
													80.9889	0	535.72				3.9
													26.6999	0	779.27				34.9258
													16.0418	0	869.239				60.9308
													18.6649	0	484.963				1.06667
													150.975	0	21.4424
													159.335	2.56422	265.506
													336.375	1.56546	659.719
													233.344	3.43111	23.1537
													11.7578	5.60256	401.025
													17.293	68.6952	178.527
													11.0985	60.3994	283.147
													196.853	3.20668	371.582
													11.6091	1.59071	866.206
													4.71883	4.7497	271.417
													33.2114	8.82046	515.189
													48.7959	261.444	934.388
													143.246	16.0306	1096.84
													21.044	5.89995	422.414
													1.57669	6.19733	236.455
													13.8395	2.7578	515.503
													33.7248	2.5053	324.034
													10.327	5.8242	1083.4
													14.7288	6.62937	524.153
													28.0184	580.029	413.815
													206.212	5.8242	177.963
													49.0989	5.68112	488.15
													24.405	3.375	80.2959
													118.902	2.63997	177.363
													25.6141	0.729427	2353.28
													24.4919	6.46666	1000.63
													12.7818	3.79022	790.444
													13.4159	8.09103	51.9437
													11.8195	9.46011	56.9739
													19.8208	402.192	856.934
													162.69	2.93174	390.998
													4.97975	2.33417	1115.19
													2.39589	298.723	853.865
													7.55799	4.03149	33.7529
													38.2949	3.52931	865.32
													74.598	2.78585	282.364
													66.6388	40.1213	396.643
													203.925	11.9486	597.757
													29.5025	3.39184	135.264
													0.622819	5.29115	259.741
														12.4872	76.9883
														5.58012	557.748
														4.17738	1310.42
														3.85755	112.068
														8.08542	314.535
														3.53492	73.6806
														10.6188	67.2532
														5.45387	953.625
														3.22631	63.8193
														27.3563	585.817
														3.36939	15.9071
														3.82388	12.7005
														136.305	1085.07
														10.1138	36.4125
														150.06
														1.94701
														370.687
														6.78648
														142.656
														15.7248
														244.961
														0.403991
														7.48505
														2.51933
														176.373
														598.902
														354.948
														463.223
														20.6596
														118.271
														91.9247
														18.216
														191.688
														41.7176
														26.9018
														32.2575
														34.6702
														20.2023
														656.866
														5.72601
														30.9109
														1096.19
														4.56453
														15.9408
														13.4692
														5.96447
														152.184
														21.232
														2.60069
														1.86285
														2.27245
														7.15119
														416.105
														101.421
														55.8236
														29.1098
														112.803
														81.6314
														0.272133
														358.805
														47.4324

## Sheet: Figure 6
Figure 6a	Nuclear Area											Figure 6c	PARPi ATMi combination																	Figure 6d	PARPi ATMi combination							Figure 6e	PARPi ATMi combination Olaparib K562 isogenic
	n = 1	MEL202R625G-DEG				MEL202R625G						Concentration log10(M)	MEL202R625G PARPi				MEL202R625G-DEG PARPi				MEL202R625G PARPi + KU				MEL202R625G-DEG PARPi+ KU						MEL202R626G-DEG			MEL202R625G					Concentration (M)	K562K700E PARPi
	Treatment	DMSO	ATMi	PARPi	Combo	DMSO	ATMi	PARPi	Combo			1e-12	102.254	104.742	97.6566	95.3479	82.4781	102.611	113.241	101.669	95.0393	99.6261	105.017	100.317	93.7117	87.6919	104.915	113.681		PARPi	-	+	+	-	+	+			1e-15	88.7354	107.954	95.9941	107.316	92.2882	87.3135	96.6228	123.775	110.455	97.7956
		729	1572	122	642	1343	928	1920	450			1e-11	100.532	91.4318	90.3505	73.4331	79.7525	103.651	107.909	99.6594	106.411	55.158	104.86	94.1793	97.346	97.0337	97.8007	113.209		AZD0156	-	-	+	-	-	+			1e-14	69.8754	77.2201	72.4977	71.4227	91.9442	85.4102	94.6344	98.8415	98.7093	98.2495
		1619	916	92	1408	426	1642	813	674			1e-10	104.761	82.2841	98.0026	66.2172	79.6022	104.373	102.101	107.725	118.485	91.3207	99.8095	109.744	96.6108	114.462	89.174	109.106			97.2696	112.311	101.293	92.9527	87.7989	52.0085			1e-13	55.7812	72.8704	70.7298	69.7688	86.5433	89.0586	94.642	96.0027	88.3419	93.7219
		431	453	83	578	893	1410	774	536			1e-09	69.6585	86.4179	60.3805		94.4975	106.012	103.457	107.858	105.85	92.6984	95.3464	86.929	99.3204	113.256	125.209	119.871			97.5499	109.904	91.8325	103.132	91.9558	56.5095			1e-12	52.2465	66.4697	68.6002	72.8319	85.2035	77.5499	95.6092	96.1507	79.0816	76.9241
		674	416	355	786	1521	1530	839	1165			1e-08	61.6917	47.5956	56.3297		83.6164	107.062	103.723	107.55	65.2747	73.6685	57.2655	60.4029	72.2006	103.572	110.669	124.17			102.963	101.775	98.3455	91.3691	78.2829	57.9049			1e-11	55.1429	73.4357	66.0634	81.5368	77.9703	81.039	87.6973	92.4534	83.0749	81.7471
		960	1326	584	989	987	724	1401	444			1e-07	46.0804	48.0294	53.3914		76.3525	95.7507	91.8772	92.1187	24.8852	20.4061	43.965		56.2879	84.5177	101.595	104.988			100.73	112.202	87.3067	96.5258	87.237	55.1741			1e-10	49.7482	63.0279	73.6258	90.5348	75.3258	80.92	85.3914	87.4282	78.1144	78.105
		1232	1901	1162	350	944	523	1519	881			1e-06	32.2855	31.1756	35.9776		52.8095	69.4204	58.3285	69.026	25.3859	41.8438	33.9457	31.8499	43.6666	63.9352		77.6085			98.6328	112.372	98.6022	106.47	85.4808	54.0378			1e-09	48.0828	75.6413	76.7374	92.3047	73.4516	75.3269	91.2558	95.1689	79.4757	73.3598
		1134	1857	519	386	87	725	1755	354			1e-05	24.5622	20.014	27.228		22.5165	31.0148	33.0189	29.8907	28.5602	18.8729	24.3624		22.6086	33.2653	24.3844	36.751			95.6608	102.058	88.3288	99.6494	85.8445	57.2014			1e-08	51.4125	56.298	62.9113	84.7379	73.3644	65.4336	76.7845	97.6137	71.8783	68.2398
		930	713	1228	1411	1684	604	683	342			0.0001	6.04422	7.02209	5.56648	8.58203	5.58873	11.594	9.99096	11.4171	8.91382	4.85525	10.7022	8.72927	7.67611	9.36454	13.3826	13.4763			105.471	115.769	96.6799	99.5203	85.1242	52.4774			1e-07	25.4714	35.3954	37.8907	39.1168	40.0835	39.9263	43.1177	42.6704	42.0289	34.0589
		637	1558	236	839	886	661	999	437																						101.519	109.362	90.4016	109.296	89.0775	53.2436			1e-06	17.5724	20.6054	21.0126	19.9366	22.2535	23.3354	21.7292	22.5258	27.2188	21.6761
		1280	1306	675	590	1366	759	1608	146																						100.204	101.437		101.085	95.5425	57.7945
		1046	940	668	1767	1001	527	966	215																											55.0014
		1112	1056	1802	1093	1638	425	1233	806																											53.4175			Concentration (M)	K562WT PARPi
		1385	748	1132	713	1535	816	819	630																											55.2389			1e-15	81.3768	108.852	98.8271	110.944	94.2816	109.388	107.872	88.4577	97.1613	101.531
		728	1447	595	807	820	620	1513	1166																						101.529	112.907	94.0785	83.1701	82.761	56.9753			1e-14	77.2897	81.5007	74.2508	82.115	102.015	105.987	98.1285	93.0988	91.9847	122.208
		921	850	597	152	129	1228	1162	107																						95.1654	113.875	93.0049	90.4401	82.2464	57.6939			1e-13	79.364	70.0867	70.0662	70.7501	104.001	103.12	90.6813	79.786	89.6057	117.859
		1422	1370	1062	549	1102	695	1466	1103																						93.6784	109.605	103.807	102.595	83.4948	57.1511			1e-12	80.2933	74.2964	61.4216	62.2803	98.1732	99.3351	85.2547	76.8038	85.5896	91.5383
		1202	680	1056	843	783	549	1536	654																						100.22	112.16	99.3455	98.9817	86.2384	53.5524			1e-11	82.0872	70.2827	56.345	54.0503	91.9315	93.7388	85.147	74.8382	85.1292	89.4517
		665	232	314	802	1354	314	1518	1364																						103.584	115.147	93.1041	98.0287	79.841	53.8277			1e-10	87.6828	70.6607	59.1235	56.3613	92.6771	81.6345	78.122	73.6981	87.3013	90.7754
		543	1400	195	1297	541	530	1309	943																						92.3936	109.707	111.42	104.104	82.6017	58.5474			1e-09	89.3977	74.7238	65.0501	59.4841	94.5922	84.9853	92.1518	79.5662	84.7744	81.9105
		223	1909	81	1222	790	1367	921	500																						106.697	110.316	96.4582	104.576	84.239	53.143			1e-08	95.8836	75.319	61.4286	63.4372	89.4831	78.563	90.8976	82.8986	85.8327	82.2343
		682	1130	157	1567	422	901	881	773																						105.28	112.557	92.4758	106.799	83.5355	55.6811			1e-07	68.5765	58.6689	56.8361	59.9358	74.5941	81.9312	79.5464	64.9202	69.5069	70.3759
		449	1298	1487	1620	220	1080	349	652																						101.452	110.225	112.184	111.306	87.395	60.8657			1e-06	32.1631	33.2452	30.1632	31.9184	43.4477	44.4558	45.4599	36.51	47.5074	38.9088
		1091	1328	1005	1443	216	816	960	427																								90.2061			53.6848
		1258	1722	1294	1294	1109	1319	1484	384																								88.7945			51.8498
		1267	1830	803	1522	1403	783	657	460																								104.566			59.345			Concentration (M)	K562K700E PARPi + ATMi
		558	1602	767	604	1373	1406	1820	564																						102.067	111.837	102.886	104.026	79.1045	58.0923			1e-15	108.093	104.665	87.2425	96.6808	114.248	89.0712	97.2859	100.694	101.302	100.719
		1208	1178	1391	1011	1077	359	1882	151																						91.3752	98.0526	117.651	96.0362	83.8574	57.315			1e-14	75.2935	77.2822	88.2274	83.3131	80.7676	79.0675	82.4621	95.5038	99.7759	102.314
		872	1581	838	765	1604	813	1468	951																						92.1416	96.9596	90.126	103.662	81.4928	60.2471			1e-13	70.8933	75.4456	93.4247	72.9782	81.9099	72.42	73.9846	89.8129	90.1228	100.346
		1149	1604	1173	1255	1490	737	1347	350																						100.454	109.945	100.815	96.611	83.3361	56.7837			1e-12	62.6679	70.2716	88.798	69.1906	72.3028	72.3956	64.0569	71.0769	85.1551	83.1566
		658	499	316	451	1483	419	1700	680																						94.1741	99.5749	89.5813	92.5384	79.5339	55.2871			1e-11	60.0525	81.5132	92.6294	63.2444	69.8007	73.5682	58.7309	76.3556	82.1533	85.9905
		745	1488	1128	1095	264	458	1746	963																						87.4623	94.1776	91.2377	105.96	77.4862	58.9229			1e-10	59.441	52.5026	64.9381	48.5752	51.8773	61.5099	55.0549	59.3836	64.7415	69.7169
		1114	951	298	988	440	1464	1921	489																						100.863	104.044	103.481	100.63	82.1607	54.8844			1e-09	39.3172	50.3635	54.1819	35.4965	59.6598	51.3753	43.2218	44.4089	48.7338	54.6949
		91	1441	1086	1791	1299	363	1790	614																						139.922	92.9249	94.0651	97.6274	76.4224	53.9763			1e-08	33.4858	30.54	35.148	26.6151	28.718	31.4168	32.7954	34.4674	34.1262	36.3817
		1325	635	448	574	823	1398	1332	769																						91.541	96.4348	90.0079	102.909	75.9145	58.7258			1e-07	24.5718	25.5913	25.0486	20.8889	22.8895	24.0764	29.4705	27.3087	28.9405	30.4194
		1053	694	1555	1071	174	727	1850	577																								102.55			61.1686			1e-06	21.6385	20.1846	19.6793	17.4177	17.0784	17.8604	24.2832	23.9062	25.8909	26.1386
		888	379	1022	1166	1027	1702	788	578																								89.1362			53.4294
		510	1185	919	975	689	1129	817	623																								91.0718			56.5346
		1903	530	171	939	302	1287	1865	654																														Concentration (M)	K562WT PARPi + ATMi
		1435	685	405	1773	533	1320	1702	538																														1e-15	91.2585	107.105	101.637	95.938	114.958	89.1041		100.752	97.1049	102.143
		261	1802	167	909	531	1250	1670	664																														1e-14	100.283	117.869	97.6623	91.7169	88.6981	88.5579	117.904	105.447	83.4576	92.5865
		723	1909	663	909	1586	934	1800	357																														1e-13	109.964	107.025	86.3784	96.5599	79.4108	78.7897	114.336	100.65	92.6995	89.9867
		625	1140	419	440	1156	388	1844	309																														1e-12	102.895	102.882	78.9008	103.808	75.81	70.6391	111.795	90.9008	90.4605	84.5391
		1257	1245	560	246	1257	361	1344	848																														1e-11	97.9426	100.673	76.8626	93.2357	75.4998	66.5537	117.018	96.7162	97.1768	85.1218
		353	1052	330	81	789	152	1741	609																														1e-10	101.659	104.108	78.7875	90.6926	73.5436	63.2788	111.487	93.1594	86.4942	84.2767
		1544	922	537	1025	560	1456	1757	555																														1e-09	90.712	97.9496	73.902	90.6435	73.5125	66.1296	105.868	91.034	87.2328	81.2528
		707	1447	884	1184	1157	204	1092	550																														1e-08	60.8922	66.0331	53.3732	65.4002	59.1052	50.3806	81.1636	74.8372	68.8619	53.1401
		377	845	806	775	379	123	1664	284																														1e-07	29.7511	31.4933	27.4057	30.0685	28.4897	26.1934	44.993	41.8858	37.0986	28.9098
		1520	1267	512	690	341	1166	1550	549																														1e-06	20.5085	27.2101	25.5853	23.411	29.7318	22.0863	41.8145	42.0653	38.3568	35.8734
		557	1221	735	1819	575	1714	1885	986
		653	599	1371	482	227	1448	1654	1308
		1395	192	899	1655	960	215	1824	595
		467	1074	930	898	1275	89	1717	875
		1305	707	1836	1270	1183	196	1488	700
		1106	1289	833	658	1034	891	807	613
		1128	1542	882	889	477	437	1128	365
		988	399	861	1565	464	1382	1621	627
		1335	216	1427	1465	819	688	524	641
		1136	614	751	612	1104	1451	993	1179
		1366	1699	776	840	380	1212	1956	565
		1704	1856	313	1075	1407	564	1795	851
		1400	993	362	867	546	1199	1786	629
		1144	1324	593	570	1726	1464	1525	960
		1313	1184	478	721	977	1367	1711	972
		1824	1718	1149	499	1089	1322	1282	791
		1033	873	1418	542	1524	1624	1438	947
		711	697	1008	844	1096	505	1444	659
		1509	1958	817	544	1012	1732	1822	690
		355	1809	892	455	382	536	1422	785
		975	1312	1383	837	533	1468	142	525
		877	1645	856	530	1896	1842	1833	826
		530	1534	1214	558	504	595	1922	1145
		757	510	1286	591	613	1771	1896	497
		359	833	117	381	1104	529	1745	748
		1960	934	479	549	1002	1858	738	605
		373	535	90	732	486	998	759	214
		270	1116	559	689	273	1666	1546	595
		1041	405	606	872	102	1514	458	619
		1730	299	1443	725	593	747	1234	535
		1083	299	832	1466	689	1772	1516	1235
		650	1107	1744	685	1196	932	1009	590
		1938	691	1089	699	756	1951	1952	632
		798	1385	1310	880	998	337	834	277
		1852	1247	720	1108	989	265	1837	553
		537	172	431	474	1232	560	1883	290
		1205	226	898	549	1147	477	1877	292
		597	1224	919	727	520	919	702	373
		624	1472	147	879	586	760	708	238
		1321	1786	205	730	263	524	1472	602
		465	1706	449	194	259	974	1907	315
		574	1563	277	205	967	654	1655	258
		449	1249	1164	604	618	383	1651	1005
		1415	985	981	724	1172	925	1162	644
		858	1309	934	503	953	1232	791	946
		730	308	82	475	1672	1214	680	686
		962	291	1130	942	1171	175	1378	905
		734	162	907	496	1250	841	1563	1029
		453	104	180	1382	960	1234	1413	512
		148	1361	1275	670	1100	1052	1623	775
		752	1006	1193	516	1150	1102	1193	1172
		1190	1733	559	119	1362	337	417	616
		424	715	1310	527	1371	1008	175	503
		419	966	1650	354	1192	987	276	631
		860	1035	836	446	1314	1395	1157	699
		1149	1192	1400	1200	1275	891	899	715
		992	1245	1099	1082	913	1147	221	286
		1011	324	1032	1175	1093	1186	89	504
		1033	1144	864	866	1210	942	1877	102
		1135	1151	887	491	1048	216	1246	655
		1160	1107	695	150	1155	245	1820	651
		1463	983	1209	906	859	593	1313	252
		217	794	1504	1089	893	792	1698	146
		1609	1099	717	702	472	1512	1264	707
		1037	1779	1276	902	1107	109	763	753
		503	953	164	568	1459	527	644	241
		953	1131	889	751	1402	1309	1745
		687	1165	108	964	1039	749	1285
		740	1642	109	811	1432	1829	1875
		1412	1016	852	1228	1386	341	1698
		632	1189	298	1307	983	422	818
		499	1382	674	694	552	610	1086
		1696	1592	650	1347	1380	492	1538
		496	1487	1359	742	1248	636	1059
		228	1900	838	1257	1106	1287	1755
		246	841	404	906	437	378	1210
		123	1099	1125	647	541	920	1148
		651	1529	243	582	524	559	516
		1355	858	1514	773	1611	387	1262
		726	1006	309	937	149	1170	1308
		361	870	423	696	1224	861	1645
		1563	830	543	495	1195	1650	1015
		295	630	1001	624	560	581	238
		1355	672	756	390	761	1025
		888	871	374	761	1175	87
		788		626	613	548	1111
		257		468	832	1349	1280
		298		1423	846	188	1257
		856		703	1215	220	377
		329		441	709	1266	1565
		823		628	670	482	887
		983		1072	1157	1526	453
		482		1440	1645	1230	912
		1401		234	1748	154	889
		696		216	1603	1269	1169
		692		708	1317	929	670
		480		1176	1052	1532	745
		979		270	1197	386	1274
		728		1425	843	1612	393
		875		1943	801	1033	641
		953		342	406	899	1346
		900		1761	502	1316	1071
		716		231	930	851	1273
		1017		286	1038	1067	795
		704		1097	988	731	842
		692		560	754	819	1496
		979		1662	1183	1616	173
		1424		1253	343	1695	1214
		1363		1872	351	446	95
		871		222	781	1597	985
		929		512	1484	293	210
		781		1220	685	753	857
		480		999	1518	1244	462
		798		927	895	692	323
		827		1127		660	307
		1360		1470		565	333
		669		1236		636	692
		796		300		1703	638
		640		687		495	1490
		387		527		683	1249
		481		1096		1323	549
		1174		213		406	679
		869		419		968	1380
		1065		91		1019	312
		746		604		616	892
		1116		1102		1285	419
		290		159		905	476
		963		1404		761	872
		1212		1278		1070	1256
		546		1123		535	1057
		657		580		382	1066
		1229		469		925	121
		737		861		526	588
		504		1025		591	807
		305		1118		592	206
		637		1164		263	530
		254		1414		1479	939
		973		383		590	347
		1312		1285		1041	664
		618		1022		1623	348
		429		523		575	165
		1397		209		1049	228
		815		1383		698	1241
		90		1655		855	252
		378		177		1641	1103
		1387		1424		1063	1871
		971		530		435	730
		1236		874		684	1235
		1149		1787		1238	1334
		455		1374		670	1336
		585		782		635	102
		1308		1519		1892	770
		1346		931		1089	347
		1353		1843		1230	91
		1432		1597		1149	1523
		849		1800		676	987
		1808		1409		907	233
		758		606		1383	251
		1601		1430		483	1583
		655		1526		1506	218
		868		632		1059	419
		643		556		480	477
		1219		1530		1216	221
		1065		715		934	621
		786		1169		900	279
		1075		1373		1364	1362
		1794		686		1429	174
		1011		1264		753	379
		1235		1533		931	322
		1714		1168		983	1208
		904		479		415	1017
		916		1188		517	473
		1300		354		507	480
		1002		621		271	308
		1439		1850		417	273
		678		377		1295	1014
		530		1078		1328	1308
		1562		845		1278	1265
		1404		866		1449	985
		409		1479		1008	452
		219		855		1358	1164
		786		823		914	459
		482		1166		1589	675
		774		972		168	480
		1770		774		642	848
		224		475		1514	617
		424		1664		679	713
		473		686		1355	1280
		1014		658		922	1395
		797		888		581	357
		1245		1381		1399	170
		1320		1014		1416	668
		1039				497	1939
		152				1277	1497
		1929				817	1209
		1413				576	182
		749				1014	238
		132				522	1383
		1085				950	1525
		1075				1492	1795
		1609				449	1475
		94				414	1797
		916				843	1465
		783				777	302
		954				857	501
		725				618	1427
		1731				1558	334
		1749				165	864
		1124				747	1375
		113				1375	852
		1391				791	1586
		660				911	745
		1030				1254	1756
		1000				545	1083
		963				1105	1625
		1198				432	1197
		1708				251	400
		912				600	245
		1786				1213	1838
		196				1257	1013
		532				1331	1961
		179				1087	1655
		425				152	873
		1355				971	1269
		200				906	942
		966				739	903
		254				283	916
		120				517	1781
		79				1151	1417
		1016				476	1712
		867				864	1039
		368				1093	1216
		975				1265	851
		666				1567	867
		344				857	1460
		831				289	1407
		981				971	1575
		751				1392	1335
		658				1113	1246
		778				1409	1269
		1036				940	519
		1230				1318	1844
		1229				1307	621
		967				107	1353
		172				1237	659
		186				456	930
		635				1068	1288
		780				1036	277
		571				1171	1175
		575				1161	1830
		1226				1301	1154
		1184				558	1374
		933				1254	1389
		1161				1021	1243
		562				1371	1618
		310				777	1068
		1140				1239	1615
		520				265	683
		116				911	1578
		1319				535	485
		872				1461	892
		411				263	606
		916				706	598
		1422				1755	512
		1307				1277	297
		723				877	1294
		771				715	1130
		210				383	1863
		641				1343	1105
		488				720	1411
		1296				489	1384
		914				401	1022
		1461				633	1881
		1915				1178	1812
		721				713	1048
		681				775	961
		440				597	1162
		310				727	726
		1065				700	955
		190				1148	1862
		186				1376	1144
		555				692	410
		92				114	345
		1299				568	735
		1262				276	719
		1279				588	578
		1155				1236	338
		948				1349	696
		1255				803	612
		758				272	1634
		851				1274	1217
		1359				1877	581
		738				1164	757
		758				782	787
		749				475	1585
		750				410	1503
		1113				682	1429
		538				930	1311
		994				1508	1796
		447				961	1114
		1292				346	895
		447				768	672
		775				1830	593
		1148				285	1058
		1053				914	1054
		324				982	1640
		1007				1440	1501
		1038				404	1108
		121				561	866
		546				146	1718
		170				1204	1373
		246				1344	1520
		88				650	1886
		1337				916	1113
		257				1205	873
		1050				772	1258
		1251				96	440
		586				272	1943
						165	793
						1130	1473
						1646	1308
						1313	1478
						268	1266
						855	412
						367	1785
						1247	991
						112	1625
						458	118
						1315	1563
						1659	476
						1597	1308
						683	1250
						266	1858
						1040	1048
						825	496
						859	518
						1414	1584
						1045	1532
						1423	295
						1528	934
						1566	169
						1376	137
						1120	156
						927	147
						1298	1083
						1632	291
						669	454
						1125	889
						576	452
						1937	1451
						1856	844
						875	973
						1504	722
						1932	682
						1426	183
						181	325
						86	172
						231	1477
						1817	289
						711	498
						538	1338
						894	493
						1128	268
						1159	1140
						1290	1292
						1340	1227
						1408	1116
						1407	1037
						1785	1273
						1289	955
						1418	365
						565	824
						386	903
						1432	913
						1560	1130
						664	1025
						1035	701
						998	1588
						1576	1623
						1534	147
						970	129
						420	1341
						351	133
						315	1178
						1293	917
						1485	1186
						1026	1208
						1225	1542
						1803	738
						1692	1956
						1263	1244
						1463	1720
							1632
							1141
							536
							1349
							1460
							795
							782
							258
							1491
							109
							367
							1176
							375
							1668
							1274
							1230
							806
							1558
							265
							1539
							1293
							1100
							1394
							609
							405
							1240
							1114
							1393
							1241
							473
							308
							1417
							469
							1752
							1578
							1636
							1467
							123
							394
							177
							620
							182
							918
							825
							1397
							885
							81
							402
							507
							416
							950
							1221
							1576
							1133
							767
							990
							106
							140
							1416
							95
							89
							217
							1573
							1569
							428
							1291
							1314
							1264
							1722
							1360
							1718
							1689
							1219
							708
[truncated: 2 more columns]

## Sheet: Figure 7
Figure 7a
MEL202R626G-DEG in vivo
Days	Vehicle
-6	0	44	14	63	63	14	0	14	4	32	4	14	63	0	32	14
-5	0	48	14	63	56	23	0	43	4	32	0	14	56	32	32	32
1	75	88	64	126	91	71	63	64	69	75	75	91	94	75	63	75
4	75	121	72	144	169	100	94	113	51	98	126	126	121	91	121	88
8	196	222	138	256	365	151	113	162	196	196	180	158	180	144	129	121
11	221	245	198	256	405	232	180	162	196	221	208	288	257	169	221	144
16	233	270	254	288	405	232	211	162	233	253	320	320	294	190	190	162
19	288	270	254	325	525	343	245	198	304	272	320	338	394	162	144	221
22	336	309	243	425	575	343	245	270	233	225	405	338	608	253	190	245
25	434	352	243	425	575	464	245	338	257	325	425	384	608	309	162	257
29	700	352	384	634	575	464	405	446	294	281	527	756	608	309	233	320
32	700	677	452	662	550	608	908	567	448	416	527	787	648	446	352	434
36	877	937	675	787	938	882	938	772	608	527	567	1152	992	446	384	700
39	1044	1029	675	1080	908	968	877	700	608	567	700	1152	1368	936	400	675
Figure 7b
MEL202R626G in vivo
	Vehicle															Talazoparib
-8	76.8132	59.1601	46.1482	47.9847	55.4832	47.7394	42.2143	74.517	25.783	15.8022	30.1299	46.6986	19.1411	23.5708	15.8403	40.286	36.659	60.2769	22.6021	54.7455	32.032	35.1583	52.9372	44.4843	49.8349	35.2544	29.1341	77.0269	27.1913	28.76
-6	108.954	95.4281	66.4611	73.2205	60.1674	75.1541	53.3464	84.1267	62.5746	53.5694	41.7076	49.2597	48.7062	40.939	28.9857	81.4581	59.7552	85.6566	89.4805	65.39	68.8767	52.1504	61.1744	52.0762	64.0856	49.2899	52.6032	38.3282	43.9301	54.9023
-2	155.501	122.428	113.824	109.802	102.942	96.949	92.4768	91.2	76.1759	71.311	69.2092	65.9999	64.2931	57.7786	38.4173	141.601	111.862	104.336	100.498	96.0181	91.9922	90.4684	75.1927	71.9358	70.497	67.7172	65.0885	60.85	57.8262	56.618
2	235.367	167.768	151.943	119.918	118.059	102.992	124.511	117.681	85.1323	76.5439	67.9898	70.6015	79.2501	69.1032	83.7332	194.534	117.386	115.91	128.345	124.415	118.338	108.043	84.0602	116.051	78.2949	86.4373	76.8766	119.388	100.697	72.8091
4	235.761	173.663	184.666	134.983	104.597	115.131	138.356	113.305	95.4539	82.6372	99.0677	87.4917	101.277	79.2694	88.6661	278.525	130.795	124.93	124.56	151.002	123.26	152.591	82.3064	116.38	82.8673	96.0221	91.1078	139.435	101.939	95.1056
8	261.307	245.567	212.74	158.148	108.202	105.461	187.331	144.551	142.742	94.7809	115.864	81.1435	128.698	94.4583	139.049	285.745	172.81	130.224	127.542	162.322	134.789	139.314	90.3235	149.489	108.898	119.331	87.6537		124.562	99.7152
12			273.534	205.97	131.915	174.559	205.556	135.155	150.979	96.0965	136.322	96.0317	127.161	116.782	174.179	322.457	197.83	148.68	98.5832	153.083	152.751	227.721	93.1834	169.453	95.3116	117.341	102.579	132.008	119.703	132.975
15			295.178	242.241	158.184	195.955	295.37	141.822	154.997	118.828	154.849	96.9009	117.124	121.813	180.597	341.581	222.525	128.659	75.6086	157.982	161.613	205.577	93.5448	182.662	88.5551	134.294	111.616	126.114	118.142	122.654
18			308.206	293.449	171.53	226.392	305.646	155.844	226.294	157.328	200.717	108.91	191.603	132.454	193.708	355.725	260.926	125.414	77.1632	152.469	148.728	243.911	101.933	199.403	83.6285	156.273	121.723	133.82	116.221	143.914
20			387.139	267.424	176.436	233.296	307.667	170.106	239.886	169.894	234.863	116.626	183.373	147.889	199.701	356.41	261.527	151.457	93.4566	158.874	148.244	235.856	92.8177	200.074	85.7759	157.406	146.311	155.568	111.38	125.596
22			371.962	234.734	205.128	243.204	323.649	185.81	287.145	215.144	200.787	124.926	181.756	156.862	209.237	313.771	267.296	150.402	80.8107	157.323	155.055	239.251	108.389	201.733	91.3168	143.269	152.764	164.304	115.34	135.161
25			343.573	201.69	206.77	221.825	368.055	183.81	303.858	206.686	221.144	130.881	240.133	166.065	210.118	314.921	269.136	152.274	99.0762	183.22	166.592	254.089	113.513	220.547	89.1891	137.08	178.134	163.167	111.192	169.226
27	336.279	250.707	313.908	204.426	212.074	187.279	349.628	188.572	328.095		208.498	105.756	253.881	185.388	240.961	312.933	316.069	162.451	99.7344	182.871	154.154	290.134	123.999	223.184	97.9993	157.1	199.18	181.244	128.728	171.42
29	359.424	265.102	322.294	208.939	277.342	191.94	355.806	214.206	377.278	253.303	208.561	130.317	350.988	220.732	268.651	318.279	314.147	177.66	103.729	237.608	169.869	299.165	137.972	214.331	114.182	171.621	193.781	233.671	135.213	177.585
32	397.383	287.693	341.248	288.98	241.465	203.169	395.268	219.522	417.726	251.427	193.387	195.176	348.666	206.935	296.532	361.456	217.176	155.476	102.399	241.755	173.414	315.989	135.217	206.113	130.931	170.779	160.596	235.71	128.995	158.596
34	400.811	303.171	388.433	274.687	231.569	201.685	406.051	230.244	384.003	220.056	191.916	191.284	411.377	240.715	303.692	373.688	195.554	152.54	159.598	253.68	147.835	329.927	149.197	225.195	138.666	165.374	142.728	245.367	146.349	145.172
36	473.1	317.976	436.427	317.098	236.628	201.984	395.747	319.855	400.64	238.143	217.426	197.932	454.513	268.074	383.095	395.754	199.037	136.148	128.164	318.076	160.248	315.596	180.216	245.166	185.167	176.534	141.999	220.655	150.055	119.428
40	538.621	392.25	434.911	326.357	299.015	219.255	459.446	412.726	440.141	270.453	289.97		518.505	285.145	417.363	361.639	177.942	125.947	126.798	246.696	149.729	262.839	149.463	207.705	212.686	122.116	127.952	228.132	129.499	115.57
43	629.914	433.051	447.063	318.529	315.046	257.475	473.683	350.629	516.787	280.894	311.101	190.025		295.693	400.032	358.039	155.992	137.666	125.567	205.4	147.053	208.07	135.546	206.718	250.155	127.205	152.106	215.553	121.702	103.872
47	644.501	522.168	460.725	338.818	301.595	308.789	454.067	376.169	534.136	340.662	365.53	234.126	553.641	313.273	416.846	450.124	156.58	155.614	166.469	231.467	188.318	262.643	109.682	266.571		159.198	249.317	247.934	102.511	128.719
50	640.442	539.431	499.992	324.186	312.127	321.818	501.442	465.188	525.853	353.953	425.628	326.201	587.441	398.012	568.116	446.68	170.773	162.454	155.5	241.97	197.165	261.476	109.389	246.192	246.253	137.109	293.163	230.131	111.2	138.956
Figure 7c	% mice with liver mets
MEL202R626G-DEG Vehicle	100
MEL202R626G-DEG Talazoparib	100
MEL202R625G Vehicle	100
MEL202R625G Talazoparib	7
Figure 7e
MEL202R626G in vivo
Days	Vehicle
1	106	81	108	75	63	63	75	63	81	69	108	75	88	63	63	63
5	75	75	256	75	63	108	221	126	100	63	288	144	100	75	75	63
8	91	135	405	75	63	108	294	135	144	126	365	221	162	75	108	75
12	172	144	405	126	108	196	384	196	180	172	405	288	288	126	108	126
15	172	221	320	169	144	196	384	196	245	172	550	288	365	320	196	144
19	256	245	486	221	162	288	384	288	270	172	550	320	320	288	172	144
22	500	245	726	221	180	320	600	288	446	320	550	405	446	550	172	221
26	500	270	600	405	245	405	650	365	384	446			600	550	172	320
28	500	275	650	405	486	600	650	446	384	700			787	666	288	320
Figure 7f
PDX11310 in vivo
Days	Vehicle									Talazoparib
1	169.86	177.75	262.22	250.41	152.29	146.46	168.91	160.38	144.26	213.89	179.97	162.68	155.39	199.91	163.22	134.68	161.33	198.52	158.87
3	234.18	206.47	261.68	312.02	154.06	170.26	284.74	223.53	292.87	327.68	276.29	250.4	238.62	216.22	364.89	189.21	270.19	339.55	180.03
7	322.72	338.03	360.14	471.6	280.96	291.44	397.98	307	303.32	273.59	366.04	365.12	245.88	265.19	402.14	324.45	351.34	312.81	221.95
10	510.57	453.25	465.71	493.59	354.66	347.91	639.52	360.71	408.59	396.06	432.48	483.47	399.01	425.28	735.58	431.2	527.7	377.24	272.54
14	700.42	653.26	599.14	1085.82	466.49	417.68	844.89	516.7	834.31	443.7	501.55	575	416.13	274.78	800.7	402.65	509.64	508.8	578.72
17	837.43	850.02	1049.36	1196.42	629.83	474.4	1347.69	727.86	952.99	571.05	613.39	762.41	533.94	683.39	861.18	757.97	636.36	682.42	661.25
21	1128.08	983.11	1225.49	1368.38	1104.37	1343.72	1455.54	899.05	1074.22	675.51	642.55	743.4	574.37	681.39	1094.47	724.57	804.99	737.72	799.04
24	1337.62	1262.24	1696.45	1518.23	1199	1480.69	1653.37	1037.37	1168.24	735.68	870.16	954.01	692.7	896.97	1590.59	806.47	1015.33	907.16	808.22
28	1622.26	1456.6	2269.32	2056.74	1806.61	2391.81	1695.42	1502.62	1678.56	791.85	939.16	1001.64	823.13	910.44	1805.34	1007.33	1259.24	970.5	1017.45
31	1861.12	2013.5			2410.3		1907.52	1868.74	1758.61	1170.83	1070.33	1572.61	1180.92	1180.2	1859.06	1126.07	1556.09	948.87	1054.98
Figure 7g
PDO SF50 Talazoparib	SUM149	SUM149_R	PDX12117	PDX12024	PDX11310	PDX12154
SF50 [nM]	4	855	11	35	47	1000
Figure 7h
NALM-6K700K in vivo
Days	NALM-6K700K Talazoparib								NALM-6K700K Vehicle
-20	7.5252	0	15.732	8.9775	4.0066	17.7901	13.4095	0	10.719	16.037	10.9457	0	9.6623	2.7554
-13	21.111	5.9511	26.3343	14.3905	33.7072	40.7529	43.3272	50.5324	11.9627	21.335	16.7214	9.9485	25.0698	23.0649
-10	27.3101	17.0345	28.2994	26.0792	44.1747	71.6625	73.2679	57.4875	24.3246	29.9823	35.5773	21.6083	57.9586	57.2714
-6	25.9951	22.8075	34.6287	41.33	61.3014	104.281	88.1083	106.51	35.3603	47.4548	46.236	52.9863	70.5006	55.8986
-3	32.6551	27.1978	59.6424	63.7168	87.6309	126.178	126.897	262.739	34.7657	61.1397	45.9223	84.5431	79.9761	79.487
0	40.251	49.7515	61.8917	80.433	95.7584	132.201	181.707	272.334	43.7749	59.9611	77.9798	93.7666	102.572	136.041
3	52.8399	91.1003	67.5462	91.5217	144.823	180.662	203.35	312.837	52.9135	78.79	147.823	106.059	121.093	159.328
7	61.577	124.261	100.148	140.89	215.903	205.9	288.987	448.605	72.3643	110.221	182.555	116.919	143.44	164.575
10	90.2498	204.917	149.813	172.909	342.929	273.951	441.101	606.521	93.7086	157.321	234.331	215.306	202.366	269.914
15	275.526	332.239	317.765	365.334	590.5	439.224	747.714	995.664	206.2	244.087	491.507	405.25	480.303	682.639
18	300.161	468.37	477.947	516.015	729.387	511.576	932.239	1151.86	257.305	272.314	631.356	517.825	568.465	810.011
22	383.013	673.925	675.995	764.596	975.605	749.632	1274.56	1364.37	441.697	414.547	1013.1	664.531	1003.3	1309.38
Figure 7i
NALM-6K700K in vivo	NALM-6H662Q Talazoparib								NALM-6K700K Vehicle
-20	0	15.0289	0	7.5725	0	14.2888	8.6886	23.0669	0	8.8955	12.3354	16.5907	16.6693	14.2999	15.5029	14.5741
-13	3.0003	17.9913	34.2784	25.9608	19.9331	25.7739	38.9573	25.9843	11.6859	13.4607	15.485	23.9176	20.433	18.9682	22.2096	28.1091
-10	3.4671	32.2492	34.3699	40.945	25.695	25.1446	44.0794	26.8029	11.2927	20.4116	15.3863	26.057	33.5148	32.4538	29.3505	45.2832
-6	6.2917	31.9375	38.4332	47.0526	36.1735	28.3859	54.0102	43.9045	11.0576	31.8501	31.1391	40.0815	51.7238	41.6267	42.1723	65.9211
-3	10.1658	32.6692	41.3012	53.4766	38.8405	51.0548	70.4133	83.0807	17.1173	28.4381	47.475	40.15	59.6534	66.7297	55.6535	188.909
0	17.4952	27.6781	42.778	56.862	43.9586	48.9814	79.2636	104.234	25.0066	41.7835	64.2231	48.8016	64.7634	74.6596	64.06	200.65
3	30.682	38.6831	54.5603	68.7242	80.0164	82.6992	91.3979	144.69	36.4629	63.5921	72.9734	82.3697	88.474	97.909	123.927	241.996
7	38.4451	45.4818	57.1262	89.9267	58.3589	115.017	96.6934	157.257	54.0069	55.8198	74.0507	86.2606	142.845	99.8827	128.578	252.165
10	62.3522	57.7857	86.6656	118.211	91.1841	131.098	120.004	208.113	57.9296	59.8802	81.9441	97.953	188.103	131.33	160.596	311.771
15	120.272	84.1294	145.323	283.353	121.278	153.239	189.704	258.387	215.051	183.702	185.973	248.212	512.538	421.367	445.941	623.4
18	195.128	128.942	115.445	289.924	163.961	214.331	217.604	333.022	257.374	196.267	259.719	296.889	536.351	459.589	536.351	730.194
22	257.246	185.275	131.866	383.883	156.609	274.943	475.853	376.111	383.656	303.636	379.977	438.96	821.677	602.146	632.458	847.926

## Sheet: Extended_Data_Figure_1
Extended Data Fig_1a
Niraparib (uM)	K562WT									K562K700E
0.007813	93.578	103.211	103.211	107.08	99.115	93.8053	90.3409	98.8636	110.796	94.5378	110.924	94.5378	105.372	90.4959	104.132	116.038	101.887	82.0755
0.015625	121.101	103.211	105.963	110.62	63.7168	97.3451	115.909	73.2955	93.75	105.882	95.7983	92.0168	109.091	97.9339	122.727	93.3962	121.698	107.547
0.03125	101.835	103.211	96.3303	112.389	109.734	95.5752	97.1591	121.023	122.727	98.3193	97.0588	80.6723	94.2149	102.893	115.289	96.2264	101.887	118.868
0.0625	101.835	122.477	116.972	104.425	127.434	91.1504	109.091	107.386	112.5	102.101	109.664	117.227	106.612	101.653	94.2149	118.868	84.9057	87.7358
0.125	104.587	97.7064	105.963	107.08	121.239	106.195	107.386	122.727	132.954	104.622	85.7143	90.7563	95.4545	90.4959	100.413	101.887	82.0755	90.566
0.25	108.716	83.945	85.3211	100	91.1504	115.929	103.977	102.273	129.546	93.2773	104.622	78.1513	81.8182	88.0165	94.2149	62.2642	28.3019	56.6038
0.5	89.4495	89.4495	112.844	100.885	101.77	101.77	97.1591	100.568	117.614	86.9748	94.5378	65.5462	66.9421	74.3802	73.1405	36.7925	48.1132	36.7925
1	93.578	90.8257	92.2018	107.08	56.6372	99.115	92.0455	93.75	102.273	30.2521	26.4706	18.9076	23.5537	12.3967	11.157	5.66038	14.1509	11.3208
Olaparib(uM)	K562WT									K562K700E
0.007813	108.904	102.74	88.3562	102.439	102.439	95.1219	101.587	101.587	96.8254	102.717	97.8261	99.4565	89.4231	103.846	106.731	111.864	86.4407	101.695
0.015625	71.9178	76.0274	96.5753							83.1522	96.1957	65.2174
0.03125	100.685	94.5206	104.794	105.366	108.293	96.5854	130.159	133.333	92.0635	102.717	86.413	83.1522	98.0769	98.0769	103.846	71.1864	86.4407	81.3559
0.0625	80.137	88.3562	92.4657	117.073	112.683	87.8049	100	103.175	103.175	73.3696	94.5652	88.0435	75	92.3077	109.615	76.2712	106.78	66.1017
0.125	92.4657	106.849	92.4657	99.5122	100.976	111.219	120.635	109.524	125.397	89.6739	81.5217	89.6739	118.269	112.5	98.0769	106.78	76.2712	106.78
0.25	92.4657	102.74	113.014	98.0488	103.902	90.7317	142.857	142.857	103.175	94.5652	88.0435	102.717	115.385	126.923	106.731	50.8475	86.4407	66.1017
0.5	96.5753	92.4657	102.74	115.61	96.5854	109.756	130.159	120.635	115.873	75	92.9348	78.2609	103.846	89.4231	98.0769	86.4407	66.1017	96.6102
1	86.3014	98.6301	92.4657	118.537	108.293	106.829	115.873	111.111	128.571	60.3261	71.7391	63.587	106.731	89.4231	69.2308	96.6102	40.678	61.017
2				83.4146	109.756	98.0488	111.111	119.048	112.698				31.7308	31.7308	80.7692	25.4237	30.5085	10.1695
Extended Data Fig_1b
Talazoparib (nM)	K562WT										K562K700E									K562K700K
0.390625	87.5	97.7273	114.773	102.083	98.9583	98.9583					114.286	77.1429	108.571	99.0826	118.349	82.5688				100	95.6522	104.348
0.78125	94.3182	112.5	106.818	109.375	100	117.708					97.1429	77.1429	74.2857	74.3119	82.5688	82.5688				85.5072	81.1594	95.6522
1.5625	109.091	111.364	115.909	101.042	111.458	114.583					100	102.857	105.714	96.3303	110.092	85.3211				95.6522	84.058	92.7536
3.125	114.773	107.955	147.727	125	106.25	114.583					77.1429	77.1429	97.1429	107.339	99.0826	148.624				110.145	95.6522	82.6087
6.25	105.682	117.045	107.955	109.375	109.375	95.8333					82.8571	77.1429	100	71.5596	96.3303	68.8073				79.7101	76.8116	86.9565
12.5	112.5	109.091	121.591	111.458	106.25	121.875	82.8571	95.7143	97.1429		51.4286	71.4286	37.1429	33.0275	55.0459	57.7982	58.3333	66.6667	54.1667	75.3623	72.4638	101.449
25	92.0455	96.5909	104.545	105.208	98.9583	91.6667	98.5714	57.1429	78.5714		34.2857	31.4286	20	16.5138	27.5229	33.0275	20.8333	20.8333	20.8333	44.9275	57.971	66.6667
50	55.6818	56.8182	79.5455	71.875	70.8333	67.7083	67.1429	61.4286	60		28.5714	2.85714	2.85714	8.25688	11.0092	8.25688	4.16667	4.16667	8.33333	88.4058	57.971	60.8696
Extended Data Fig_1c
Talazoparib (M)	NALM-6WT				NALM-6K700K				NALM-6K700E				NALM-6K666N				NALM-6H662Q
1e-12	101.514	104.45	89.4896	104.546	118.794	104.351	98.2381	78.617	91.3651	99.2896	99.6037	109.742	124.293	132.003	134.566	9.13711	122.031	122.712	147.067	8.19036
1e-11	121.317	108.799	91.8136	100.031	113.651	94.8873	91.5324	73.1251	92.0356	104.268	107.241	103.924	130.11	116.307	117.475	92.2293	130.348	122.318	129.904	118.734
1e-10	115.101	108.721	91.0156	100.237	117.82	93.5539	95.3242	75.5005	89.773	100.953	106.171	101.941	126.976	111.333	116.045	93.0909	121.03	121.03	126.246	117.029
1e-09	109.955	102.297	88.4776	98.0822	114.221	93.775	93.2265	76.3756	85.2194	100.673	105.961	104.864	123.781	111.239	113.417	94.176	109.962	116.828	122.831	121.38
1e-08	114.959	108.041	89.1978	110.999	119.409	95.5477	91.8265	74.5587	62.6036	87.4931	95.9122	57.9158	76.5645	119.488	121.253		104.666	93.113	61.245
1e-07	114.132	107.629	89.1251	105.645	113.494	95.7901	92.1303	75.4964	3.59126	3.60373	3.6632	3.63347	4.65697	4.59417	4.64295	4.28014	4.5264	4.53302	4.69035	4.45511
1e-06	110.919	107.627	87.4926	102.2	113.571	101.356	94.9687	76.6464	7.22161	3.71307	3.65888	3.58839	4.70209	4.69416	4.65026	4.69233	4.61244	4.61304	4.63891	4.51016
1e-05	4.69383	4.28753	3.72131	3.72392	6.38309	6.21938	6.20373	6.21256	3.7934	3.70205	3.69821	3.58407	4.65148	4.65209	4.63685	4.5838	4.53784	4.63951	4.66057	4.54205
Extended Data Fig_1d
CRNDE			ANKHD1			UQCC1			ABCC5
NALM-6WT	NALM-6H662Q		NALM-6WT	NALM-6H662Q		NALM-6WT	NALM-6H662Q		NALM-6WT	NALM-6H662Q
51.5722	192.682		39.8079	2.72187		4.21897	0.897187		0.115333	0.00227
31.6118	59.3346		24.606	2.53626		3.43799	1.47025		0.167484	0.002262
23.3523	48.284		24.7743	2.82373		3.33807	0.989318		0.159152	0.002317
Extended Data Fig_1e
CRNDE			ANKHD1			UQCC1			ABCC5
MEL202R625G-DEG	MEL202R625G		MEL202R625G-DEG	MEL202R625G		MEL202R625G-DEG	MEL202R625G		MEL202R625G-DEG	MEL202R625G
1.67362	7.21222		22.5248	4.85089		2.18212	0.254525		0.017383	0.005531
1.88401	7.3841		23.0229	4.63085		2.25083	0.221885		0.019943	0.00511
1.80736	7.18228		21.6852	4.82791		2.23927	0.2463		0.019804	0.005501
1.8216	7.21914		22.7498	4.91978		2.10078	0.221572		0.016957	0.003675
1.78608	7.13054		21.7314	4.88737		2.16586	0.245609		0.023344	0.004159
Extended Data Fig.1f
Talazoparib log10 (uM)	MEL202R625G			MEL202 DD-SF3B1 (R625G-DEG)			MEL202DD-SF3B1 (R625G-DEG) + Shield
1e-08	98.1561	94.5538	107.29	93.1701	100.681	106.149	107.316	104.317	88.3667
1e-07	74.3202	80.8573		105.593	94.0622	110.161	118.011	107.215	114.043
1e-06	78.4749	99.1024	90.8382	85.5865	76.4691	83.8567	102.243	80.0782	91.8383
1e-05	25.5708	17.3198	20.1054	79.6536	73.1051	80.7012	86.9107		81.3206
0.001	6.73219	5.79396	5.29753	79.0356	80.6972	87.0102	63.0111	63.8443	59.0586
0.01	4.78459	5.98546	5.41088	77.9406	65.3947	66.698	28.8746	31.5526	32.0817
qRTPCR CRNDE	MEL202R625G-DEG	MEL202R625G-DEG + Shield
	4.08744	20.1734
	5.69623	33.549
	5.84165	22.2088
	7.77951	20.5059
	7.9224	20.3652
	3.1785	23.713
	2.10806	20.6526
	2.60303	22.1572
	3.26686	23.5086
	2.46053	20.7088
Extended Data Fig.1g
Talazoparib log10 (M)	MEL202R625G				MEL202R625G-DEG				MP41				MP46				MEL270
1e-12	117.299	103.207	101.972	101.723	109.128	96.926	91.2208	96.3728	113.457	108.115	94.5167	91.7518	100.97	99.8951	96.2765	100.112	85.688	92.0679	97.5315	111.962
1e-11	121.429	111.57	107.774	104.839	110.514	98.2385	89.2755	96.0376	110.506	104.475	92.8219	85.7334	97.4588	93.5079	92.1174	106.514	86.8485	97.3817	95.3895	111.477
1e-10	124.804	108.355	107.955	107.808	110.378	107.256	97.5393	96.1979	109.26	100.066	89.2915	82.028	86.0487	91.35	84.9364	100.583	88.75	96.2199	97.0824	110.711
1e-09	114.12	100.756	100.7	94.7765	104.185	102.388	92.2669	91.6496	82.5653	103.299	94.2305	85.9532	105.039	110.186	106.267	127.849	95.1523	99.0914	102.882	117.914
1e-08	91.6298	70.1339	68.5868	63.8245	107.768	103.131	90.6516	90.7448	106.957	103.371	92.2745	91.2613	88.4222	95.1138	88.34	105.291	89.5594	94.8619	99.6865	115.776
1e-07	63.1475	53.7396	44.003	37.3153	106.026	97.9698	90.478	89.5433	111.2	101.588	97.0055	99.8369	74.618	75.2533	76.4231	83.4807	87.5608	99.9142	97.5551	110.93
1e-06	41.5741	32.3076	28.3454	22.8119	92.224	90.629	73.2121	79.7439	96.1209	93.2907	89.8691	85.2808	69.533	65.4086	61.8459	68.2392	75.637	83.0112	86.1984	91.7358
1e-05	30.3753	22.6326	21.9874	17.8682	51.2804	42.1359	34.051	35.7349	71.4498	72.4411	75.4095	87.4239	53.7118	49.1942	45.8255	48.7236	39.5414	44.5096	44.061	54.7876
Extended Data Fig_1h
Talazoparib log10 (M)	K562WT				K562K700E				K562K666N
1e-14	105.635	94.6288	86.6618	113.074	113.912	112.613	89.2926	84.1821	120.909	91.1257	103.968	83.9974
1e-13	114.067	110.244	105.028	110.823	103.946	107.47	102.892	90.0083	129.77	92.5804	104.775	97.5249
1e-12	107.73	112.622	121.093	105.234	108.291	103.097	92.6103		122.859	89.2527	104.178	97.2581
1e-11	113.09	114.734	113.509	126.448	110.115	105.809	89.6553		118.334	93.9301	106.837	92.6222
1e-10	114.004	106.164	110.041	111.44	114.603	102.087	74.8401		108.882	93.6729	105.42	94.2519
1e-09	113.78	104.746	108.498	118.901	100.825	97.0138	86.4459		105.112	87.8334	108.505	93.8393
1e-08	105.471	113.014	106.834	99.7986	102.182	95.4141	53.7331		90.134	77.8702	99.7708	75.7883
1e-07	79.218	110.054	99.2819	96.1779	83.1393	78.3007	20.7318	10.1178	57.7629	51.8096	55.3694	38.0394
1e-06	31.2041	62.2398	60.4602	68.1225	22.4844	21.778	16.7715	5.60197	7.17924	6.27176	6.16096	9.79133
1e-05	16.6661	31.5605	38.1847	13.0145	21.2249	19.959	19.4068	4.68236	3.94074	3.96616	3.38585	8.98443
Extended Data Fig_1k
Talazoparib log10 (M)	K562WTCas				K562K700ECas				K562WT PARP1KO				K562K700E PARP1KO
1.953e-09	104.129	99.3417	97.271	99.2584	103.784	102.594	100.104	93.5189	99.4134	102.621	98.2814	99.6846	106.348	103.322	95.7871	94.5433
3.9063e-09	105.504	108.257	100.228	102.018	102.133	98.807	95.9335	89.8573	92.8627	97.3821	98.1686	98.113	108.494	102.599	99.6944	94.1866
7.8125e-09	111.069	103.802	105.06	103.802	94.4097	90.0388	86.2499	87.2708	95.8195	103.87	102.375	104.331	112.01	108.327	102.897	96.2957
1.5625e-08	113.733	94.9149	85.4968	85.1886	72.5417	80.789	79.1753	77.0196	99.3465	107.429	105.464	106.51	113.709	109.39	100.93	97.574
3.125e-08	119.496		99.7082		61.545	77.2037	68.5095	71.0635	102.918	108.344	107.625	109.034	113.794	109.358	104.685	99.8167
6.25e-08	123.401	123.708	108.639	119.93	67.1418	52.4535	60.2081	60.83	106.667	107.784	108.235	109.669	113.253	111.431	105.705	101.436
1.25e-07	118.036	120.018	102.188	115.685	48.0893	46.7261	45.1056	45.0459	104.681	109.745	108.52	108.94	110.201	109.99	102.53	101.413
2.5e-07	86.841	93.7101	88.9533	87.7009	34.0663	22.1652	24.8836	24.2352	106.339	107.646	108.442	110.765	104.527	105.091	98.8563	97.8415
5e-07	31.4352	35.3809	40.8149	33.7209	13.8552	11.1153	10.5061	8.86908	109.165	112.762	111.439	111.109	95.5567	97.1432	88.4309	88.787
1e-06	9.00897	11.0518	14.8249	11.4754	8.97887	8.16467	7.80691	7.41298	115.665	116.115	113.564	114.173	78.0417	78.0288	71.3188	68.9378
Extended Data Fig_1l
Talazoparib (uM)	MEL202R625G siNTC												MEL202R625G siPARP1
0.019531	85.152	91.8718	122.976	106.771	100.518	92.711	93.3911	108.459	98.15	101.374	105.316	93.3101	107.789	94.1914	98.0192	100.377	104.159	95.4632	93.7955	102.637	103.567	106.006	96.1217	97.872
0.039063	74.7853	87.538	82.1423	69.9282	63.6412	57.5329	89.2874	100.968	101.512	60.1525	57.4234	62.2448	97.0145	102.646	102.887	80.442	86.0193	89.4404	116.266	125.141	124.791	87.5839	84.8094	75.1854
0.078125	69.1275	74.3244	78.6536	61.9227	61.7866	54.5184	84.5842	100.906	98.15	65.7249	64.2888	61.6293	108.804	92.7447	94.8444	71.7194	78.0552	77.8483	102.976	107.419	111.878	79.5086	77.4851	78.8258
0.15625	76.846	84.0584	73.2941	59.1606	55.0855	49.9301	82.421	99.3243	88.4345	65.0397	63.7274	72.8399	113.737	103.399	95.0956	75.5834	73.3743	74.8382	100.416	111.014	102.035	82.6866	65.788	73.224
0.3125	69.7783	73.7912	53.4781	56.5602	48.6313	44.2584	79.4298	118.743	91.2651	54.3091	57.0828	57.795	96.3715	110.311	107.317	78.7818	77.111	80.0177	96.2576	105.198	101.817	85.2625	77.7024	75.3344
0.625	54.6621	75.9603	63.3929	52.885	44.2244	45.4722	84.5965	103.403	85.6595	53.7865	48.94	54.3788	103.439	86.0336	95.4171	77.8112	75.9388	76.6071	109.745	93.6094	129.004	75.5392	77.4044	62.9514
1.25	51.8784	70.4923	65.5756	48.9205	40.2713	37.7446	78.033	82.5941	76.834	51.1891	51.3246	54.9885	114.963	100.018	81.6935	69.7145	62.8589	68.3725	84.5161	98.665	99.7045	62.4735	55.5372	55.233
2.5	53.5595	56.3522	48.0011	39.5311	39.8941	37.1434	81.7536	89.9796	73.4348	52.2536	47.4109	55.7937	96.5524	87.4602	70.577	67.9588	74.4669	62.1853	82.4479	85.873	87.1532	60.2855	56.4806	52.6695
5	46.2567	51.0379	57.3826	38.7144	34.6479	28.9649	79.3927	88.484	82.2727	52.4085	52.7336	56.1343	82.4771	65.3427	68.5777	55.0301	49.543	52.3382	80.6752	73.5679	75.0342	52.6075	54.5502	46.0715
10	37.2277	45.6331	40.3278	26.9345	30.7628	24.1214	64.9925	80.6287	74.1147	49.7839	50.7284	51.673	78.1873	57.1347	54.9546	46.3605	46.0104	47.7237	62.4391	65.1857	70.7228	48.3122	58.6965	52.4026
Extended Data Fig_1m	MEL202R625G
Talazoparib log10 (M)	Talazoparib				Olaparib				Veliparib
1e-12	117.299	103.207	101.972	101.723	105.453	100.707	97.0302	97.2628	91.6912	105.56	98.3778	94.1857
1e-11	121.429	111.57	107.774	104.839	106.853	109.732	104.992	100.787	93.0217	105.235	103.642	93.1535
1e-10	124.804	108.355	107.955	107.808	108.787	106.105	108.823	98.2724	90.8912	105.998	107.413	100.85
1e-09	114.12	100.756	100.7	94.7765	105.864	106.833	103.91	105.566	95.4426	107.47	104.572	96.6814
1e-08	91.6298	70.1339	68.5868	63.8245	103.786	106.504	103.061	105.753	103.868	112.249	106.69	97.5156
1e-07	63.1475	53.7396	44.003	37.3153	105.978	100.394	104.166	102.535	104.932	112.203	110.367	99.8898
1e-06	41.5741	32.3076	28.3454	22.8119	99.2105	100.089	91.7369	90.8462	107.483	116.403	106.254	100.055
1e-05	30.3753	22.6326	21.9874	17.8682	43.6913	39.7666	34.4744	33.8285	91.8327	100.948	99.9564	87.43

## Sheet: Extended_Data_Figure_2
Extended Data Fig_2a																	Extended Data Fig_2d
Talazoparib log10 (M)	K562WT				K562K700E												K562WT	K562K700E	MEL202R625G	MEL202R625G-DEG	SUM149
1e-12	90.8335	143.91	81.966	83.2907	97.8589	102.475	100.548	99.1175									0.125	0.4	1	0.955	0.273
1e-11	131.982	104.022	93.4929	113.212	106.964	130.154	126.004	120.556									0.714	0.286	0	0	0.647
1e-10	134.393	103.308	93.3564	113.77	104.092	141.4	127.667	120.73									0.571	0.5	0.092	2.32	0.041
1e-09	148.78	98.5193	89.7516	131.335	103.849	135.746	131.367	116.239									0	2	0.5	0	0.078
1e-08	125.349	95.4806	89.4994	125.808	94.4597	134.738	130.654	96.6287									0.857	0.882	0.717	6.167	0
1e-07	139.054	99.7145	84.9134	124.329	71.7847	129.307	103.042	75.7207									1	0.083	0.5	0.644	0
1e-06	98.7036	89.4825	89.0579	148.681	21.8981	31.6012	28.7049	15.5235									1	1.273	0.14	0.5	0.009
1e-05	84.3712	47.314	52.3275	57.834	6.2833	7.16255	7.73997	38.1586									0.706	0.3	0.5	2	0
																	0.5	0.81	1.313	0.269	0
																	0	1	1.5	0.2	0.5
Extended Data Fig_2b	K562K700E																0.75	0.647	1.25	1.5	0.211
Talazoparib log10 (M)	Talazoparib				Olaparib				Veliparib								0.547	1.294	2	1.947	0
1e-12	97.8589	102.475	100.548	99.1175	124.575	94.5595	88.7307	92.1351	108.515	103.334	100.809	87.3419					0	0.889	0.5	0.515	0
1e-11	106.964	130.154	126.004	120.556	100.18	104.549	79.7478	102.174	106.766	117.705	131.791	133.526					0.5	1.083	0.2	1.5	0
1e-10	104.092	141.4	127.667	120.73	119.567	107.114	93.8412	97.6918	115.722	132.957	124.805	135.192					0.2	1.333	0.429	0.929	0
1e-09	103.849	135.746	131.367	116.239	121.85	109.557	85.516	91.1118	110.338	129.058	115.546	105.464					0.75	1.481	0.3	1.375	0.071
1e-08	94.4597	134.738	130.654	96.6287	124.354	101.061	87.753	97.0332	109.192	129.468	117.608	106.799					0.638	1.529	0.545	0.333	0.286
1e-07	71.7847	129.307	103.042	75.7207	119.013	98.0648	93.644	93.8259	115.55	131.932	107.28	109.066					0.6		0.111	0.6	0.423
1e-06	21.8981	31.6012	28.7049	15.5235	90.8271	95.2606	87.4274	91.1912	116.612	133.241	116.541	102.945					0.167	0.81	1.818	0	0.13
1e-05	6.2833	7.16255	7.73997	38.1586	27.422	35.6501	34.6563	34.7616	112.591	127.72	97.551	79.4932					0	1.077	0.797	0.6	0.167
																	1.8	0.72	0.875	0.083	0.27
																	2	1	0	0.24	0
Extended Data Fig_2c																	0.25	0.125	0.25	0.75	0
Talazoparib [nM]	MEL202R625G-DEG siNTC			MEL202R625G-DEG siPARP1			MEL202R625G siNTC			MEL202R625G siPARP1							0.698	0.55	0	5.857	0
0.00256	1	1	1	1	1	1	1	1	1	1	1	1					0.167	0.222		0.357	0.069
0.0128	1.00129	1.00021	1.02063	1.13721	0.947653	1.08842	0.971883	0.896919	1.01996	0.92635	0.918033	1.08223						0.5	1.333	0.456	0
0.064	1.02932	0.996174	1.0015	1.4509	1.00154	0.885561	1.04601	0.862572	0.843783	0.95369	1.05752	1.07489					0	1.016	1.5	1.5	0.125
0.32	0.996724	1.00001	1.01975	1.00231	0.989052	1.04706	0.79143	0.823606	0.657225	0.723282	0.790015	0.975246					0.667	1.5	0.28	1	0.097
1.6	0.971559	0.934464	0.802567	1.03946	0.826	0.895598	0.644089	0.55001	0.427833	0.543191	0.478088	0.788456					0.636	0.929	1	0.964
8	0.747845	0.731993		0.942844	0.751034	0.760054	0.407587	0.392523	0.383718	0.417458	0.518322	0.494925					0.308	1	0.833	0.455	0.1
40	0.660381	0.665155	0.67539	0.721674	0.655298	0.461334	0.36766	0.307057	0.272731	0.284165	0.352794	0.415501					0.455	0	1	1	0.091
200	0.527955	0.454061	0.514131	0.481909	0.295637	0.325647	0.312158	0.284283	0.260918	0.260027	0.335355	0.330018					2		2	0.37	0.07
1000	0.314593	0.298618	0.35722	0.333994	0.250937	0.256326	0.211082	0.227176	0.200977	0.192577	0.257256	0.295202						1.067	0.286	0.2	0.088
																		0		1	0
																	1.333	0	0.762	0.263	0
																		0.875	0.183		0.037
Extended Data Fig_2f	Pladienolide B and PARPi combination																1.333	0.516	3.25	0.467	0.111
																	0.886	0.556	0.182	0.4	0
MEL202R625G-DEG	Pladienolide B (nM)																1.636	0.694	0.714	1	1
Talazoparib (μM)	0			0.1			0.3			1			3				1.833	0.75	0.591	0.75	0.061
0	513674	494444	481600	503874	510904	484782	544144	527069	494816	458212	478987	447342	282513	293249	271849		3.636	0.632	2	0.208	0.2
6.4e-05	475806	520900	420772	482609	509886	437029	511957	516014	439600	465726	456674	421929	282973	295510	247796		0.357	0.429	3.7	0.325	0.4
0.00032	539167	488047	496830	478907	495142	456582	527996	532015	503931	471285	479228	455574	294223	320395	268260		2.333	0.667	3	0	0.4
0.0016	472467	403445	459483	468669	447338	444239	515781	471440	494159	447449	428324	428447	278104	285545	268492		3.438	1.125	0.429	0.667	0.139
0.008	426693	524554	447505	462664	514207	446653	466802	516239	467137	410287	438514	403222	230594	277542	247029		2.267		1	6.571	0.176
0.04	575627	460577	520913	511063	451321	470655	513178	453783	465294	406655	362980	386102	270150	235207	239608		2.429		2.2	0.267	0
0.2	468646	506271	462539	433051	462139	432983	425372	443173	421727	324651	341989	321775	206575	235197	218323		10	1.667	0.5	0.111	0
1	397706	378591	387802	324546	328849	329372	286578	289976	274632	249535	244054	235320	165542	169996	167157		1.933		2.091	0.375	0
5	250084	252171	245656	212334	215703	203173	187707	195694	184469	176294	183704	170889	146895	153062	142634		1.3	0.533	3.667	0.231	0
																	4.438	1.385	0.833	1.045	0
MEL202R625G	Pladienolide B (nM)																0.196	0.4	2	0.8	0.047
Talazoparib (μM)	0			0.1			0.3			1			3				0	0.6	2.273	3.533	0
0	511188	550954	477636	448515	480285	443643	468386	503843	466836	353868	385269	364489	252030	284123	249311		0.1	0.938	1	1.75	0
6.4e-05	456892	451392	432371	430376	435534	424567	431647	422753	416188	328893	347380	329308	219116	232694	212908		0.133	0.3	1	0.643	0.097
0.00032	500137	525101	468310	445386	452325	432473	455409	468579	443116	335325	368880	335954	229225	262340	228695		0.484	0.483	0.731	0.403	0
0.0016	475471	483779	407865	412301	433935	389502	416986	430119	402319	300955	321060	295220	216888	227369	196650		0.368	0.647	1.6	0.813	0
0.008	436359	436858	372538	397433	394613	359174	366175	352863	341153	262556	289161	259600	189963	209932	192552		0.462		0.5	1.417	0
0.04	411331	387981	325734	339749	344228	307019	324726	283372	292008	238504	248698	232356	189280	214412	194374		0.636	0.333	2	0.396	0
0.2	377538	344865	282541	269844	290208	241952	302249	278947	267551	201036	222471	194540	223573	207153	174629		0.419	0.196		0.816	0.2
1	233498	225316	182879	189421	198763	166065	178590	177169	160420	166494	161416	151210	153275	157661	142039		0.455	0.667	0.615	2	0
5	168906	167651	133683	138192	147528	121548	134759	133677	125634	132431	132204	119971	138970	140964	136740		0.75	0.714		0.224	0
																	0.5	1	1.409	1.5	0.143
																	1		0.78	0.5	0
																	0			2.647	0
																	1.714			0.818	0
																	0.643			1.75	0
																	1.111				0.179
																	0.5			0.296	0
																	0.714			0.484
																	0.846			0.8	0
																	0.5			1.25	0.019
																	0.143			0.5	0
																	0.087			0.417	0
																	0.298			0.26	0.129
																	0.6			0.388	0.05
																	0.143			0.389	0.475
																	0			6.308	0.091
																	0			0.556	0
																	0.8			2.6	0.438
																	0.5			0.761	0.6
																	0.455			1.286	0.024
																	1			0.849	0.167
																	0.727			0.425	0
																	0.667			0.3	0
																	0.2			0.914	0
																	1.75			0.217	0
																	1.222			0.541	0.333
																	0.733			0.306	0.143
																	0			0.256	0.083
																	1			0.242	0
																	1.167			1.875	0.333
																	0.333			0.571	0.429
																	0.4			0.387	0.08
																	0.84			0.727	0.029
																	0.355			0.364	0.111
																	0.2			0.333	0
																	0.2			6.786	0.048
																	0.2			1.083	0.273
																				1.154	0.071
																	0.327			0.857	0.095
																	0.379			0.727	0
																	0.406			5.5	0
																	0.235			0.238	0
																	0.5			0.353	0.214
																	0.5			0.2	0
																	0.4			0.857	0
																	1			0.6	0.014
																	0.286			0.66	0.018
																	0.143			1.091	0.019
																				0.556	0
																	0.875			0.78	0.029
																	0.6			0.476	0
																	0.533				0.223
																	0				0.059
																					0.079
																					0.206
																					0.026
																					0.18
																					0.03
																					0.081
																					0
																					0
																					0.107
																					0
																					0.313
																					0.297
																					0
																					0
																					0
																					0
																					0
																					0
																					0
																					0.182
																					0.11
																					0.111
																					0
																					0
																					0
																					0.175
																					0
																					0.143
																					0.412
																					0.116
																					0.03
																					0.318

## Sheet: Extended_Data_Figure_3
Extended Data Fig_3a	Proportion of alternative splicing events in K562 isogenic cells +/- PARPi
Spladder	A3	A5	ES	IR	MES
PARPi K562WT vs DMSO K562WT	0	4	25	34	5
PARPi K562K700E vs DMSO K562K700E	12	6	6	9	4
K562K700E vs K562WT DMSO	543	117	503	811	127
K562K700E vs K562WT PARPi	478	92	366	748	93
K562K700E vs K562WT_PARPi effect only	3	5	5	2	2
rMATS	A3	A5	ES	IR	MES
PARPi K562WT vs DMSO K562WT	0	10	11	13	11
PARPi K562K700E vs DMSO K562K700E	6	0	21	1	3
K562K700E vs K562WT DMSO	323	81	948	135	401
K562K700E vs K562WT PARPi	345	56	613	110	261
K562K700E vs K562WT_PARPi effect only	2	1	5	1	8
Key	splicing event name
A3	alternative 3' splice
A5	alternative 5' splice
ES	exon skipping
IR	intron retention
MES	multiple exon skipping

[truncated: 12 more sheets: Extended_Data_Figure_5, Extended_Data_Figure_6, Extended_Data_Figure_7, Extended_Data_Figure_8, Extended_Data_Figure_9, Extended_Data_Figure_10, SI_Data_Fig_1, SI_Data_Fig_2, SI_Data_Fig_4, SI_Data_Fig_5, SI_Data_Fig_6, SI_Data_Fig_7]
